# Supplementary material for: Lipolysis regulates major transcriptional programs in brown adipocytes
Source: Nat Commun. 2022 Jul 8;13:3956. doi: 10.1038/s41467-022-31525-8 (PMC9270495; doi:10.1038/s41467-022-31525-8)
Supplement: Supplementary file 4 — Supplementary Data 1 [file 41467_2022_31525_MOESM4_ESM.xlsx]

## Sheet: Sheet 1 - Overview
Supplementary Table 1 - Gene lists with assigned clusters
Contents
Sheet 1:	Overview of contents
Sheet 2	Gene lists corresponding to Fig. 1d - mouse brown adipocytes (Lipase inh. exp.)
Sheet 3:	Gene lists corresponding to Fig. 7a - human brown adipocytes
Sheet 4:	Gene lists corresponding to Supplementary Fig. 1e - mouse brown adipocytes (DOX exp.)

## Sheet: Sheet 2 - Gene lists Fig. 1d
Gene lists corresponding to Fig. 1d - mouse brown adipocytes (Lipase inh. exp.)
Symbol	Cluster number
1700001O22Rik	1
5430427O19Rik	1
8430408G22Rik	1
9330159F19Rik	1
Acox1	1
Acaa1b	1
Adm	1
Agpat2	1
Akap12	1
Ank1	1
Areg	1
Arhgef37	1
Arl5b	1
Armcx1	1
Arxes1	1
Arxes2	1
Atf4	1
Atp2b4	1
Atp9a	1
Bag4	1
Bcar3	1
Bdkrb2	1
Bex1	1
Bhlhb9	1
Btg2	1
Cars	1
Ccnd2	1
Cdk18	1
Cldn23	1
Cntfr	1
Col15a1	1
Col6a3	1
Colec10	1
Cth	1
Cyp4f17	1
Dhrs9	1
Dnajb1	1
Dnajb9	1
Drd1a	1
Dusp10	1
Dusp8	1
Egfl7	1
Egr1	1
Elmo1	1
Ereg	1
Etv3	1
Extl1	1
Fam71f2	1
Far2	1
Fblim1	1
Fgf21	1
Fos	1
Fut1	1
Fzd5	1
Galnt15	1
Gdf15	1
Gpr116	1
Gpr17	1
Gpr3	1
Gpr63	1
Gramd1b	1
Hic2	1
Hif1a	1
Homer2	1
Hspa1a	1
Hspa1b	1
Hspb1	1
Ifrd1	1
Insig1	1
Irf2bp2	1
Irs2	1
Jund	1
Kcne4	1
Kcnj15	1
Kdm6b	1
Kdm7a	1
Lhfpl2	1
Lims2	1
Lmo4	1
Lonrf3	1
Lysmd3	1
Maff	1
Mamdc2	1
Map1b	1
Mapkapk3	1
Mast4	1
Mlph	1
Naf1	1
Nav3	1
Ncoa1	1
Osbpl11	1
Osgin1	1
Otop1	1
Paqr3	1
Pdk4	1
Piezo1	1
Pitx3	1
Pkdrej	1
Plcb2	1
Plekhm2	1
Plekhs1	1
Plin2	1
Plk3	1
Ppara	1
Ppargc1b	1
Ppp1r15a	1
Ppp2r5a	1
Prdm11	1
Prkab2	1
Prrt1	1
Prtg	1
Psd3	1
Raph1	1
Rasgef1b	1
Rora	1
Sash1	1
Serpinb9e	1
Serpinb9f	1
Sesn2	1
Sgms2	1
Siah2	1
Six1	1
Slc14a1	1
Slc26a2	1
Slc34a2	1
Slc7a1	1
Sowahc	1
Spag17	1
Spry4	1
Sptlc3	1
Spty2d1	1
Srrm4	1
St6galnac2	1
Stk40	1
Taf1d	1
Tbc1d16	1
Tgif1	1
Tgoln1	1
Thbs1	1
Tmem120a	1
Tmem140	1
Tmem229b	1
Tmem239	1
Trpv2	1
Tspan18	1
Ttc34	1
Unc13a	1
Usp22	1
Vcpip1	1
Vmn2r3	1
Yars	1
Zbtb10	1
Zbtb21	1
Zbtb34	1
1700020L24Rik	2
1810011O10Rik	2
Abcc2	2
Ackr3	2
Acot3	2
Acot5	2
Acsl4	2
Adamts9	2
Akr1b7	2
Alpl	2
Apmap	2
Arl5a	2
Arntl	2
Aste1	2
B4galt5	2
Cda	2
Cdc42bpa	2
Cep85l	2
Cerk	2
Clcf1	2
Cldn1	2
Clmp	2
Clstn3	2
Cpt1a	2
Crem	2
Csf1r	2
Csf2rb	2
Csrp2	2
Cst7	2
Cxadr	2
Cyp2s1	2
Dgkh	2
Dos	2
Emd	2
Eprs	2
Fastkd5	2
Fgf10	2
Fgl2	2
Fut2	2
Galnt11	2
Gata6	2
Gclc	2
Gfod1	2
Gfpt2	2
Gja1	2
Got1	2
Gpr153	2
Gys2	2
Hdac4	2
Hid1	2
Hsd17b7	2
Il31ra	2
Itpk1	2
Krt13	2
Krt23	2
Lipg	2
Litaf	2
Lrrc59	2
Lrrn4cl	2
Lzic	2
March3	2
Metrnl	2
Mmp28	2
Mpp7	2
Mylk	2
Ndufaf4	2
Nmb	2
Nr4a2	2
P2ry2	2
Pak1ip1	2
Parm1	2
Pde10a	2
Pde7b	2
Pex5	2
Pitpnc1	2
Prkar1a	2
Proser2	2
Prrg4	2
Psma1	2
Ramp3	2
Rasl11b	2
Rgag1	2
S1pr1	2
Sdc1	2
Sec1	2
Sgtb	2
Shc2	2
Slc30a1	2
Slc6a17	2
Slc6a19	2
Slco1a1	2
Srxn1	2
St6galnac4	2
Tnfaip3	2
Tnfaip6	2
Top1	2
Trip11	2
Trp53inp2	2
Ttll8	2
Tuba4a	2
Uap1	2
Ugdh	2
Vdr	2
Vgf	2
Xdh	2
1700029I15Rik	3
2700097O09Rik	3
3110043O21Rik	3
Abi3	3
Acot6	3
Adamts1	3
Adm2	3
Agpat9	3
Ak4	3
Akap13	3
Alkbh1	3
Aqp3	3
Arhgef3	3
Arl4a	3
Armcx3	3
Armcx4	3
Atf3	3
B3gnt2	3
B4galt1	3
Bag2	3
Baz1a	3
Bhlhe40	3
Btaf1	3
Car13	3
Casp8	3
Casz1	3
Catsperg2	3
Cbr3	3
Ccdc85b	3
Ccnt1	3
Ccrn4l	3
Cd93	3
Cdc27	3
Cdr2	3
Cdv3	3
Cebpb	3
Cfi	3
Chd1	3
Chd7	3
Chka	3
Chrna2	3
Chst11	3
Chuk	3
Ciart	3
Cpeb4	3
Creb5	3
Csrnp1	3
Cxcl5	3
Cyp26b1	3
Cyp4b1	3
Cystm1	3
D16Ertd472e	3
Ddx3x	3
Dlec1	3
Dnajb4	3
Dusp1	3
Dusp16	3
Dysf	3
Ell2	3
Elmod2	3
Elovl3	3
Elovl5	3
Enpep	3
Ero1l	3
Etv5	3
Fabp5	3
Fam110c	3
Fosb	3
Gla	3
Gnl3	3
Gpr35	3
Has2	3
Hcar2	3
Hephl1	3
Hilpda	3
Hivep1	3
Hk2	3
Iars	3
Ier3	3
Inhba	3
Irf4	3
Irs1	3
Ism1	3
Itgb3	3
Jun	3
Junb	3
Kctd12	3
Lancl3	3
Lif	3
Lipa	3
Lpin1	3
Lrtm2	3
Mdn1	3
Micalcl	3
Mob3b	3
Mrap	3
Mthfd2	3
Myod1	3
Nat8l	3
Nepn	3
Nipal1	3
Nmnat2	3
Nnat	3
Nop58	3
Nr4a1	3
Nrg4	3
Naa50	3
Oxsr1	3
Patl1	3
Pck1	3
Pde4b	3
Pdp2	3
Peg10	3
Pgf	3
Picalm	3
Pik3r5	3
Pla2g2e	3
Plekhh1	3
Pmepa1	3
Pnpla8	3
Ppargc1a	3
Ppp1r3g	3
Ppp2r1b	3
Ppp2r2a	3
Pprc1	3
Ptk2b	3
Ptp4a1	3
Pvr	3
Pygl	3
Qtrtd1	3
Rab20	3
Rab3ip	3
Rdh16	3
Rgl1	3
Rlf	3
Rpp38	3
Rps13	3
Rraga	3
Rtn4rl2	3
Rusc2	3
Rybp	3
Scd1	3
Sdad1	3
Sde2	3
Sec24a	3
Sec24b	3
sep-09	3
Sgk2	3
Sh2b2	3
Sik1	3
Sik2	3
Six4	3
Skil	3
Sla2	3
Slc25a20	3
Slc25a25	3
Slc25a33	3
Slc25a34	3
Slc2a1	3
Slc38a1	3
Slc3a2	3
Slc7a11	3
Slc7a5	3
Slc7a8	3
Smchd1	3
Spata5	3
Spry2	3
Stc2	3
Tab3	3
Tank	3
Tatdn2	3
Tbc1d9	3
Tchh	3
Tet2	3
Tiparp	3
Tmem11	3
Tob1	3
Tubb2a	3
Tubb2b	3
Ubr5	3
Utp14b	3
Wfikkn2	3
Wsb1	3
Zbtb11	3
Zfand2a	3
Zfp36	3
Zfp462	3
Zfp655	3
Zfp948	3
Zhx2	3
3110001I22Rik	4
Acot4	4
Acsl1	4
Adcy3	4
Adora2b	4
Aifm2	4
Arrdc3	4
Atg101	4
Bag3	4
Bysl	4
Bzw1	4
Ccdc86	4
Ccnl1	4
Cd164	4
Cdk17	4
Cdkn1a	4
Cdr2l	4
Chst8	4
Cirh1a	4
Cited1	4
Cltc	4
Cnnm2	4
Copb1	4
Coq10b	4
Cry1	4
Csnk1a1	4
Cyp51	4
Ddit4	4
Dgat1	4
Dgke	4
Dlx3	4
Dnaja4	4
Dnajc27	4
Dopey2	4
Dusp4	4
Dusp5	4
Eef1e1	4
Egln3	4
Eid3	4
Eif4e	4
Elavl1	4
Epo	4
Eps8	4
Ercc6	4
Erich6	4
Esf1	4
Etf1	4
Fam115a	4
Far1	4
Ffar4	4
Fosl1	4
Fubp1	4
Gab2	4
Gadd45g	4
Galnt2	4
Gapdh	4
Gcnt2	4
Gda	4
Gm13889	4
Golph3	4
Gpcpd1	4
Gprc5a	4
Greb1	4
Grwd1	4
Gtpbp4	4
Gyk	4
H2afy2	4
Has1	4
Hccs	4
Heatr1	4
Helz2	4
Hmox1	4
Hpx	4
Hsp90aa1	4
Hsph1	4
Igsf6	4
Il11	4
Il13ra1	4
Il1rl1	4
Il23a	4
Il2rb	4
Il6	4
Isg20	4
Jmjd6	4
Kcnk10	4
Kcnk5	4
Klb	4
Klf4	4
Krt19	4
Lamb1	4
Lgals3	4
Limk1	4
Lrrc32	4
Lrrfip1	4
Mapkapk2	4
Metap1	4
Mospd1	4
Mthfd1l	4
Mtss1	4
Ncald	4
Ncoa4	4
Nf1	4
Nfil3	4
Nmd3	4
Nmu	4
Noc3l	4
Nop2	4
Nr4a3	4
Nrp	4
Nus1	4
Naa15	4
Olr1	4
Pax9	4
Pde4d	4
Pdpn	4
Penk	4
Pfkfb3	4
Pi15	4
Pim3	4
Ppan	4
Ppp2ca	4
Prdm16	4
Prkx	4
Ptar1	4
Ptprn	4
Ptx3	4
Rabgef1	4
Ranbp2	4
Rbm12	4
Rgag4	4
Rnf217	4
Rnf4	4
Rpl37	4
Rpl9	4
Rreb1	4
Rrp12	4
Sat1	4
Sav1	4
Scyl2	4
Sdc4	4
Sema3g	4
Sema4b	4
Sh3pxd2b	4
Shb	4
Slc10a6	4
Slc16a1	4
Slc16a3	4
Slc25a51	4
Slc4a4	4
Slc7a15	4
Smad3	4
Smndc1	4
Spred1	4
Spred2	4
Sqle	4
Stambpl1	4
Stc1	4
Tcerg1	4
Tead1	4
Tgm2	4
Thbd	4
Ticam1	4
Tle3	4
Tll1	4
Tma16	4
Tmed5	4
Tpcn2	4
Trib1	4
Trim25	4
Trmt5	4
Trpc1	4
Tsc22d1	4
Tsku	4
Ttc39b	4
Ucp1	4
Usp33	4
Wdr73	4
Xylt1	4
Zfp516	4
Zfp52	4
Zfp770	4

## Sheet: Sheet 3 - Gene lists Fig. 7a
Gene lists corresponding to Fig. 1d - mouse brown adipocytes (Lipase inh. exp.)
Symbol
ABCB11
ABCC11
ABCD2
ADAMTS15
ADAMTS9
ADM
ADRB2
ADRBK2
AKAP3
AMOTL2
ARHGAP20
ATXN7L1
BRSK1
BTG2
C6orf141
CDCA3
CEACAM1
CEBPA
CHAC1
CHAD
CLDN14
CNFN
CREBRF
CSRNP1
CXCL2
CYP1A2
CYP4F22
CYR61
DCUN1D3
DDIT3
DDIT4
DEFB132
DLC1
DLL1
DLX2
DRP2
DUSP10
DUSP2
DZANK1
E2F7
EBF1
EGR1
ELMSAN1
EPHA7
ETV6
FAM155A
FBXO32
FER1L6
FGD6
FHDC1
FIGN
FOXO1
FOXP2
FSIP2
FZD4
GAB1
GADD45B
GCNT4
GDF15
GFAP
GLCCI1
GNG7
GPATCH11
GPR37
HECW1
HEPACAM
HES1
HIF3A
HIPK4
ID4
IER3
IFRD1
IL1B
INO80B
IRF4
IRS2
KDM6B
KLF10
KLF11
KLF15
KLF2
KLHL31
LIPE
LPL
LSMEM1
MAP3K1
MEOX2
MEX3B
MGAT3
MLIP
MNT
MOGAT1
MYLK4
MYO15A
MYO5B
NEBL
NR1D1
NR4A1
NR4A2
NUAK2
OASL
PCK1
PDE11A
PDE4D
PDK4
PDP2
PER1
PIM1
PIM3
PLD6
PM20D1
PNPLA5
PPARGC1A
PPARGC1B
PPP1R15A
PPP1R9A
PTPN22
RAB20
RAB3A
RAPGEF5
RASD1
RCOR2
REL
RFX3
RGAG1
RXRG
SCIN
SETBP1
SIK1
SLC2A9
SLC47A2
SLC7A4
SMAD7
SORL1
SPRY1
SRMS
TAS2R20
THSD7B
TMPRSS9
TOX
TRPM1
UCP1
WEE1
ZBTB16
ZDHHC19
ZFP36
ZFPM2
ZNF608
ZNF831

## Sheet: Sheet 4 - Gene lists Sup Fig.1e
Gene lists corresponding to Fig. 1d - mouse brown adipocytes (Lipase inh. exp.)
Symbol	Cluster number
I830012O16Rik	1
Dtx3l	1
Znfx1	1
Mnda	1
Gm4951	1
Gm6034	1
Xaf1	1
Adar	1
Parp14	1
Gbp10	1
Ifi203	1
Trim21	1
Oas1b	1
Plin1	1
Trim12c	1
Iigp1	1
Lgals9	1
Apol9a	1
Parp10	1
Ly6e	1
AI607873	1
Stat1	1
Myo7a	1
Ifi27l2a	1
Ddx60	1
Aatk	1
G0s2	1
Irgm1	1
Ifi204	1
Ifit1	1
Ifit2	1
Irf9	1
Plscr2	1
Trim30a	1
Gbp2	1
Gstm5	1
Ifit3	1
Psmb8	1
Maff	1
Mx1	1
Lgals3bp	1
Eif2ak2	1
Oas1g	1
Oasl2	1
Usp18	1
Psmb9	1
Mx2	1
Sp100	1
Tap1	1
Map3k6	1
Gbp3	1
Igtp	1
Irgm2	1
Ube2l6	1
Stat2	1
Cmpk2	1
Rsad2	1
Zbp1	1
Tor3a	1
Rtp4	1
Uba7	1
Trim12a	1
Ifitm3	1
Herc6	1
Abhd5	1
Ifi35	1
Ifih1	1
Mrgbp	1
Mlkl	1
Dhx58	1
4930562C15Rik	1
Parp9	1
Trim34a	1
Ogfr	1
2010002M12Rik	1
Ifi44	1
Oas1a	1
Oas2	1
Gbp7	1
Plekha4	1
Gbp5	1
Ddx58	1
Slfn9	1
Parp12	1
Apol9b	1
Sp110	1
Adrbk2	1
Pml	1
Slfn8	1
Art3	1
Gbp6	1
Bst2	1
Phf11d	1
Pglyrp3	1
Mtus1	2
Slc25a42	2
Aox2	2
Rfxank	2
Safb2	2
5031439G07Rik	2
Cdc42bpa	2
Ndufb6	2
Shb	2
Kdm7a	2
Calca	2
Ube3a	2
Rusc2	2
Slc22a15	2
Ankrd37	2
Rorb	2
Dysf	2
Cdr2l	2
Nav3	2
Pdzd2	2
Lonrf1	2
Irs2	2
Mpp7	2
Ric1	2
3110043O21Rik	2
Rnf144a	2
Tle3	2
Cyp4a32	2
Vmn2r60	2
Cyth1	2
Sep-t9	2
Irak2	2
Sh3kbp1	2
Ndrg2	2
Smoc1	2
Rnf217	2
Rbp4	2
Pex19	2
Cox7a2l	2
Adcy3	2
Ubr4	2
Slc3a2	2
9330159F19Rik	2
Susd1	2
Abi3	2
Papd5	2
Ptp4a3	2
Nrg2	2
Tsku	2
Elmod2	2
Trim66	2
Ahcyl2	2
Prdm11	2
Prdm16	2
Hilpda	2
Scarb1	2
Fam73b	2
Col6a3	2
Gtf2ird1	2
Rpl31	2
Ttc28	2
Gm21319	2
Fabp5	2
Vps13d	2
Ism1	2
Cdc20b	2
Liph	2
Rnf185	2
Pja1	2
Adcy6	2
Atf3	2
Chd1	2
Crat	2
Csrp2	2
Cyp4b1	2
Slc29a2	2
Ell	2
Enc1	2
Enpep	2
Sh3pxd2a	2
B4galnt2	2
Hccs	2
Hsf1	2
Ldhb	2
Map3k5	2
Notch3	2
Ntn1	2
Pgk1	2
Ppargc1a	2
Shmt1	2
Tead1	2
Tll1	2
Ucp1	2
Abcg1	2
Adam2	2
Ap3s1	2
Car2	2
Rb1cc1	2
Ccrn4l	2
Cish	2
Cox7a1	2
Dgat1	2
Eif1a	2
Gata6	2
Gda	2
Gnb5	2
Hmga2	2
Irs1	2
Ldha	2
Lmo4	2
Myd88	2
Rrp1	2
P4ha1	2
Pck1	2
Pdcd11	2
Pde3b	2
Prkce	2
Rab20	2
Scp2	2
Sdc4	2
Tank	2
Timm44	2
Tjp2	2
Tle1	2
Tfrc	2
Ucp2	2
Rngtt	2
Psma1	2
Rpl27a	2
Adrb3	2
Bcl2l10	2
Ifrd1	2
Ltbp2	2
Irf4	2
Gyg	2
Atp5l	2
Hk2	2
Mocs2	2
Bcar3	2
Timm9	2
Timm8a1	2
Timm10	2
Tomm40	2
Timm23	2
Cd164	2
Slc7a8	2
Acadvl	2
Slc4a4	2
Stx8	2
Sh2b2	2
Srcin1	2
Tmem37	2
Dgke	2
Hsd17b12	2
Amotl2	2
Higd1a	2
Fam69b	2
Hacl1	2
Aldh9a1	2
Ddx24	2
Plin4	2
Fam3b	2
Chst11	2
Mknk2	2
Cd274	2
Dusp10	2
Sav1	2
B4galt1	2
Pes1	2
Gngt2	2
Usmg5	2
Pgam1	2
Cars2	2
Emc6	2
Cox7b	2
Myo19	2
Tma16	2
1700020L24Rik	2
Polr2l	2
Uqcr11	2
Dtnbp1	2
Etfdh	2
Lonp2	2
Plin5	2
Eif2s2	2
Utp11l	2
1110008F13Rik	2
Atg12	2
Narf	2
Rnf125	2
Coq5	2
Atg101	2
Fam195a	2
Aar2	2
Rreb1	2
Isca1	2
Lzic	2
Afg3l2	2
Fam162a	2
Far1	2
Mospd1	2
Sik3	2
Apmap	2
Ist1	2
Atxn7l1	2
Lsm11	2
Ppme1	2
Zfp655	2
Tmem135	2
Prkcdbp	2
Nabp1	2
Krt80	2
Tmed5	2
Hsf2bp	2
Sgms2	2
Cfap53	2
Spsb1	2
Qtrtd1	2
Fabp12	2
Akap13	2
Chmp4b	2
Idh3a	2
Klhl25	2
Mrap	2
Fam115a	2
Nus1	2
Gys1	2
Slc16a3	2
Rad54l2	2
Klb	2
Jmjd6	2
Spred1	2
Eif4h	2
Cnnm2	2
Cox6c	2
Pag1	2
Egln1	2
Fubp1	2
Ppap2b	2
Aco2	2
Lnx2	2
Dusp16	2
Pabpc4	2
Ppargc1b	2
Zfp617	2
Efr3a	2
Lrrc59	2
Ppp1r15b	2
Dohh	2
Oxsr1	2
Tmem109	2
Yars	2
Spg21	2
Ppp2r4	2
Sgms1	2
Ppp2r5a	2
Zgpat	2
Galnt11	2
Pex16	2
Ginm1	2
Pim3	2
Hadhb	2
Gys2	2
Cth	2
Cdc73	2
Flcn	2
Slc25a25	2
Tpcn2	2
Otud6b	2
Dnajc27	2
Phospho1	2
Bcl2l13	2
Akr1b10	2
Sh3bgrl2	2
Itpk1	2
Lsm12	2
Tspan12	2
H6pd	2
Fitm2	2
Galnt18	2
Tapt1	2
Sash1	2
Mast4	2
Hid1	2
6430571L13Rik	2
Arrb1	2
Mical2	2
Lrrn4	2
Sik2	2
Tmprss11f	2
Atad3a	2
Gprc5a	2
Ffar4	2
Plekha6	2
Adipor2	2
Ascc3	2
Scyl2	2
Stpg2	2
Dot1l	2
Mbnl2	2
Rab44	2
Adcy5	3
Sema3g	3
Slc22a23	3
Pnrc1	3
Piezo1	3
Slc22a14	3
Kdm3a	3
Cerkl	3
Rlf	3
Pde11a	3
Nipal1	3
Ctcfl	3
Cyp4f17	3
Fam71f2	3
Ppara	3
Pabpc1l	3
Abl2	3
Casz1	3
Grhl1	3
Ptk2b	3
4930523C07Rik	3
Snrk	3
Irf2bp2	3
Wwtr1	3
Dhrs3	3
Pfkfb3	3
Eda	3
Dlc1	3
4931406C07Rik	3
Picalm	3
Dmtn	3
Acox1	3
Sh3glb1	3
Ppp2r1b	3
Acer2	3
Epb4.1l1	3
Sgk2	3
Isg20	3
Cidec	3
Acadl	3
Adam12	3
Plin2	3
Casp4	3
Cfi	3
Cidea	3
Dpep1	3
Slc26a2	3
Epo	3
Acsl1	3
Hdgfrp2	3
Cdk18	3
Pepd	3
Pfkl	3
Map2k1	3
Sorbs1	3
Tnfaip2	3
Trim25	3
Hmox1	3
Ncoa1	3
Pex11a	3
Prkar2b	3
Six4	3
Uck1	3
Mgll	3
Etv3	3
Asns	3
Pdk4	3
Dnajb9	3
Slco1a1	3
Abhd2	3
Mpc1	3
Lgals12	3
Cib2	3
Chp1	3
Ptpn4	3
Slc25a20	3
Gabarapl1	3
Arhgap23	3
Svep1	3
Pla2g12a	3
Palmd	3
Qsox1	3
Fabp4	3
Car13	3
Mrpl54	3
Dnajc15	3
Tab3	3
Rras2	3
Pnpla8	3
March5	3
Afap1	3
Micalcl	3
Dydc2	3
Egln3	3
Tmem55a	3
Rhbdd1	3
Galnt15	3
Tusc3	3
Ndst3	3
Nrg4	3
Copb1	3
Mmp28	3
Pygl	3
Pdk2	3
Lims2	3
Oasl1	3
Adig	3
Lctl	3
Acaa1b	3
Cdk17	3
Tmem120a	3
Otop1	3
Agpat9	3
Exd1	3
Lpin1	3
Trib3	3
Arhgap26	3
Heg1	3
Dhrs9	3
Fam171b	3
Dlec1	3
Zfp629	3
Ppp1r3b	3
Aifm2	3
Egfl7	3
Mapkapk3	3
Car5b	3
Rasgef1b	3
Helz2	3
Tspan18	3
Tmem140	3
Opa3	3
Nlrp4e	4
Parl	4
Il4ra	4
Slc25a51	4
Lrp3	4
Pus1	4
Sybu	4
1190002N15Rik	4
Cblb	4
Gfod1	4
Lrrc8b	4
Nolc1	4
Pkig	4
Mfge8	4
Gan	4
Pprc1	4
Mdn1	4
Slc35a4	4
Dusp5	4
Arfgef2	4
Cisd3	4
Tomm5	4
Prg4	4
Crem	4
Lrrfip1	4
Pnp2	4
Snx10	4
Nr4a2	4
Ralgds	4
Cables1	4
Aen	4
Cmip	4
Nhsl2	4
Pld1	4
Tmem212	4
Arfrp1	4
Cyp26b1	4
Dos	4
Gprc5b	4
Rabgef1	4
D16Ertd472e	4
Rbbp8	4
Gm6902	4
Ly6a	4
Eps8	4
Gm1966	4
Gapdh	4
2010111I01Rik	4
Pde10a	4
Arid5a	4
Cpeb3	4
Acvr1b	4
Alpl	4
Slc25a5	4
Zfhx3	4
Atp5k	4
Slc7a1	4
Cd1d1	4
Cdr2	4
Socs2	4
Ackr3	4
Cnga1	4
Cox6a1	4
Cycs	4
Eif4e	4
Emd	4
Eps15	4
Akr1b8	4
Fosl2	4
Gyk	4
Il17ra	4
Lamb1	4
Man2a1	4
Mapkapk2	4
Phb	4
Pip5k1b	4
Plxna2	4
Ptprn	4
Pex5	4
Scd1	4
St3gal1	4
Slc16a1	4
Srm	4
Surf6	4
Ugdh	4
Umps	4
Vdr	4
Ezr	4
Col4a2	4
Cradd	4
Fosl1	4
Got1	4
Pdpn	4
Emb	4
Nr4a1	4
Il6st	4
Hivep3	4
Krt13	4
Limk1	4
Mad1l1	4
Sik1	4
Nck2	4
Ndufa2	4
Nnmt	4
Pirb	4
Psmb5	4
Ccl9	4
Sod3	4
Bhlhe40	4
Sdc1	4
Tgfbr3	4
Tnfrsf1b	4
Xdh	4
Gadd45g	4
Slc7a11	4
Cpt1a	4
Gfpt2	4
Hsph1	4
Sema4b	4
Sod2	4
Baz1a	4
Nr4a3	4
a	4
Mapk8	4
Hp	4
Nfil3	4
Extl3	4
Slc1a4	4
Ywhag	4
Fut2	4
Ppp2ca	4
Epb4.1l4b	4
Acsl4	4
Pdss1	4
Timm10b	4
Ramp3	4
Ddx21	4
B4galt5	4
Txn2	4
Ltbp1	4
Ccnl1	4
Clcf1	4
Litaf	4
Mtor	4
Lmbr1	4
Alas1	4
Wdr46	4
Wdr4	4
Dnaja4	4
Mettl9	4
Nek6	4
Stard5	4
Ptplb	4
Gcnt2	4
Grpel1	4
Mrpl15	4
Atp5d	4
Eef1e1	4
2810004N23Rik	4
Golph3	4
Col27a1	4
Pgm1	4
Dcbld1	4
Uqcrfs1	4
Cpne8	4
Bzw1	4
Ndufb7	4
Ifrd2	4
Abhd15	4
Slc25a37	4
Ppa1	4
Ube2f	4
Nhp2	4
2310057M21Rik	4
Ndufaf4	4
Slirp	4
Ndufaf5	4
Mrpl12	4
Ttc39b	4
Coa7	4
Tecpr1	4
Medag	4
Fam110c	4
Dram1	4
Tysnd1	4
Lypd6b	4
Ptar1	4
Glrx5	4
Mrpl47	4
Tdrd9	4
Etnk1	4
Wdr95	4
Haus8	4
Stambpl1	4
Srxn1	4
Eprs	4
Lrg1	4
Trmt44	4
Dlst	4
Uck2	4
Loxl2	4
Spred2	4
Npnt	4
Bcl3	4
Cela1	4
Clec2d	4
Mta3	4
Steap4	4
Nmd3	4
Pla2g15	4
Uap1	4
Il13ra1	4
Tbrg4	4
Ciapin1	4
Nop2	4
Ell2	4
Satb2	4
Galnt2	4
Zfp52	4
Trib1	4
Metrnl	4
Slc39a14	4
Gtpbp6	4
Camkk2	4
Akr1d1	4
Cerk	4
Parm1	4
Pitpnc1	4
Prr5	4
Csnk1a1	4
Olfr1033	4
Homer1	4
Nudt18	4
Acat3	4
Dcaf10	4
Ago2	4
Grwd1	4
Clstn3	4
Kcng3	4
Lrrc20	4
Aldh18a1	4
Ntmt1	4
Lpgat1	4
Aim1	4
Diap2	4
Arl15	4
Megf9	4
Dnajc11	4
Podn	4
Syt7	4
Chst8	4
Adamts9	4
Rdh13	4
Wdr18	4
Glis3	4
Xylt1	4
Oacyl	4
March3	4
Pptc7	4
Sh3pxd2b	4
Mob3b	4
Arel1	4
Fa2h	4
Hapln3	4
Cox10	4
Wipi2	4
Ablim1	4
Agbl2	4
Tanc2	4
Col14a1	4
Arl5a	4
Zfp516	4
Plekhm1	4
Wfdc21	4
Sbno2	4
Onecut2	4
1110008P14Rik	4
Coa5	4
Usp2	4
Tbkbp1	4
Trim67	4
Rtn4rl2	4
Rrp12	4
Zhx2	4
Rwdd4a	4
Hdac4	4
Stat3	4
