# Supplementary material for: Lipolysis regulates major transcriptional programs in brown adipocytes
Source: Nat Commun. 2022 Jul 8;13:3956. doi: 10.1038/s41467-022-31525-8 (PMC9270495; doi:10.1038/s41467-022-31525-8)
Supplement: Supplementary file 5 — Supplementary Data 2 [file 41467_2022_31525_MOESM5_ESM.xlsx]

## Sheet: Suppl. Table 2
Supplementary Table 2 - List of inferred causal motifs that are scored as medium to high confidence causal regulators of the transcriptional changes in response to ISO.
	Factor	Motif	Evidence	Vehicle_motif_activity	ISO_motif_activity	SR-3420_motif_activity	Lip. Inhib._motif_activity	Lip. Inhib.+ISO_motif_activity	Lip. Inhib.+SR-3420_motif_activity	CausalTF
	ARID5B	ARID5B_1.motif	Direct	0.00397604	0.00259865	0.00472648	0.00390303	0.00188986	0.00472744	2
	ARNTL	ARNTL_1.motif	Direct	0.00877681	0.0152899	0.0137235	0.00731859	0.0113658	0.00790382	1
	ATF1	ATF1_1.motif	Direct	0.00304331	0.0103972	0.00693115	0.00327101	0.0102866	0.00258738	1
	ATF3	ATF3_1.motif	Direct	0.0178809	0.0221336	0.0219248	0.0175033	0.0175819	0.0187592	1
	ATF4	ATF4_1.motif	Direct	0.00318191	0.00557388	0.00557123	0.00286162	0.00306503	0.00577008	1
	ATF5	ATF5_1.motif	Direct	-0.00736302	-0.00526652	-0.00575635	-0.00633722	-0.00600179	-0.00753656	2
	BHLHE40	BHLHE40_1.motif	Direct	0.0142177	0.01442	0.0153675	0.01402	0.0118903	0.015967	1
	CBFB	CBFB_1.motif	Direct	0.003219	-0.00017895	0.00104407	0.00291345	0.000953416	0.00326567	2
	CEBPA	CEBPA_1.motif	Direct	0.00236052	0.0032444	0.00191224	0.00249747	0.00325935	0.00153929	1
	CEBPB	CEBPB_1.motif	Direct	0.0155675	0.0196465	0.0195977	0.0159234	0.0161804	0.0167912	1
	CEBPG	CEBPG_1.motif	Direct	0.0160063	0.0202618	0.0202317	0.0155651	0.0169455	0.0175607	1
	CENPB	CENPB_1.motif	Direct	0.000435218	0.00275425	0.00137684	0.000169553	0.00390425	0.000911422	2
	CLOCK	CLOCK_1.motif	Direct	-0.00320169	-0.00149767	-0.00388396	-0.00358239	-0.00100124	-0.00424816	2
	CREBL2	CREM_1.motif	Inferred	-0.00681568	-0.00405387	-0.00593574	-0.00676465	-0.00182766	-0.00691522	2
	CREM	CREM_1.motif	Direct	-0.00681568	-0.00405387	-0.00593574	-0.00676465	-0.00182766	-0.00691522	1
	CTCF	CTCF_1.motif	Direct	-0.00689724	-0.00230572	-0.00405933	-0.007299	-0.00202947	-0.00666712	2
	DDIT3	DDIT3_1.motif	Direct	-0.00603065	-0.00481397	-0.00645012	-0.00607166	-0.00402261	-0.0052403	1
	E2F3	E2F3_2.motif	Direct	0.0142808	0.0236506	0.0271869	0.0133906	0.0150091	0.0193881	1
	EGR2	EGR2_1.motif	Direct	-0.000523514	-0.000769627	-0.000742439	-0.000473013	-0.00103901	-0.000115126	1
	EGR1	EGR1_1.motif	Direct	0.00561694	0.00862557	0.00762127	0.00552195	0.00631156	0.0062904	1
	ELF2	ELF2_1.motif	Direct	-0.00647729	-0.000801191	0.00028539	-0.00603864	-0.00145667	-0.00563696	2
	ELK1	ELK1_1.motif	Direct	0.0027719	0.00340789	0.00125793	0.00204859	0.00562484	0.000582014	2
	ELK4	ELK4_1.motif	Direct	-0.00169407	-0.000450309	-0.0031454	-0.0025499	0.0020248	-0.00356327	2
	ENO1	ENO1_1.motif	Direct	-0.00132334	0.00197069	0.00262568	-0.00049009	5.57251e-05	-5.22642e-05	1
	ESRRA	ESRRA_1.motif	Direct	0.0100158	0.0102383	0.00895649	0.00972214	0.013118	0.0113831	1
	ESRRA	ESRRA_2.motif	Direct	0.00401738	0.00379699	0.00251287	0.00330931	0.00823633	0.00361851	1
	ETS1	ETS1_1.motif	Direct	0.00733191	0.00682123	0.00577884	0.0058988	0.0108236	0.00534851	2
	ETS1	ETS1_2.motif	Direct	0.00900239	0.000556994	0.00563264	0.00822129	0.00392944	0.00890919	1
	ETV3	ETV3_1.motif	Direct	-0.000667349	0.00107582	-0.00102458	-0.000886418	0.0023349	-0.00114385	2
	FOSL1	FOSL1_1.motif	Direct	0.00546411	0.00859184	0.0061697	0.00636608	0.00691444	0.00580961	1
	FOSL2	FOSL2_1.motif	Direct	-0.000580474	0.00104632	-0.000758449	0.00011867	0.000346628	-0.000781645	2
	FOXG1	FOXG1_1.motif	Direct	0.00627701	0.00377227	0.00454406	0.00569075	0.00224612	0.00634522	2
	FOXJ3	FOXJ3_1.motif	Direct	-0.00568108	-0.00488559	-0.0055114	-0.00553396	-0.00149515	-0.00681107	2
	FOXN2	FOXJ3_1.motif	Inferred	-0.00568108	-0.00488559	-0.0055114	-0.00553396	-0.00149515	-0.00681107	2
	FOXJ3	FOXJ3_2.motif	Direct	0.00730072	0.0096212	0.0130458	0.00709001	0.00894646	0.00834821	1
	FOXN2	FOXJ3_2.motif	Inferred	0.00730072	0.0096212	0.0130458	0.00709001	0.00894646	0.00834821	1
	FOXN3	FOXJ3_2.motif	Inferred	0.00730072	0.0096212	0.0130458	0.00709001	0.00894646	0.00834821	1
	FOXO3	FOXO3_1.motif	Direct	0.00482421	0.00418274	0.00680778	0.00388413	0.00172525	0.0060526	2
	FOXO3	FOXO3_3.motif	Direct	-0.00599236	-0.00276078	-0.00243713	-0.00544943	-0.00324573	-0.00550756	2
	FOXO4	FOXO4_1.motif	Direct	0.00541434	0.00368203	0.0054097	0.00521534	0.00210848	0.00466083	2
	GABPA	GABPA_1.motif	Direct	0.00269937	0.0040934	0.0030373	0.00179352	0.00707498	0.00145441	2
	GMEB2	GMEB2_1.motif	Direct	-0.00743855	-0.00935946	-0.0119575	-0.00833964	-0.0070005	-0.0092239	1
	GZF1	GZF1_1.motif	ZifRC	0.00555102	0.00487293	0.005534	0.00508956	0.00367501	0.00627648	2
	HES1	HES1_1.motif	Direct	0.00973592	0.00845669	0.00847919	0.00975674	0.0121798	0.00817384	2
	HES6	HES1_1.motif	Inferred	0.00973592	0.00845669	0.00847919	0.00975674	0.0121798	0.00817384	2
	HIC2	HIC2_1.motif	Direct	0.00647225	0.00429693	0.00764928	0.00617028	0.00423687	0.006075	2
	HIF1A	HIF1A_1.motif	Direct	-0.00432756	-0.00113408	-0.00421448	-0.00631126	0.00156192	-0.00542553	1
	HIVEP1	HIVEP1_1.motif	Direct	0.0132717	0.0145542	0.0176988	0.0125715	0.00830281	0.0128201	1
	HIVEP2	HIVEP2_1.motif	Direct	0.00785037	-0.00205246	-0.00232947	0.00745265	0.00384922	0.0071531	2
	HMGA2	HMGA2_1.motif	Direct	0.00629215	0.00814078	0.0103619	0.00656812	0.00669391	0.00682841	2
	HOXA9	HOXA9_1.motif	Direct	0.00125627	0.00209691	0.00117372	0.000921588	0.00272939	0.000644534	2
	IRF4	IRF4_2.motif	Direct	-0.00227206	-0.00744407	-0.00724893	-0.00269421	-0.00689152	-0.0033612	1
	JDP2	JDP2_1.motif	Direct	0.00900365	0.0146007	0.0152451	0.00958784	0.0123013	0.0112783	2
	JUN	JUN_1.motif	Direct	0.00655601	0.00862381	0.00658083	0.00600156	0.00873268	0.00459305	1
	JUNB	JUNB_1.motif	Direct	0.00368692	0.00449082	0.00327297	0.00422228	0.00422789	0.0023553	2
	JUND	JUND_1.motif	Direct	-0.00350879	-0.00434902	-0.00480057	-0.00277549	-0.00282705	-0.0036033	2
	JUND	JUND_2.motif	Direct	0.0212672	0.0248637	0.0282516	0.0215811	0.0154707	0.0233949	1
	KLF13	KLF13_1.motif	Direct	0.0064833	-0.00159201	-0.00120653	0.00470456	0.00125739	0.00214277	2
	KLF11	KLF13_1.motif	Inferred	0.0064833	-0.00159201	-0.00120653	0.00470456	0.00125739	0.00214277	1
	KLF6	KLF6_1.motif	Direct	0.00986987	0.0102054	0.0114166	0.0106229	0.00722455	0.0118964	1
	KLF9	KLF9_1.Infer.motif	Indirect	0.00412639	0.00454408	0.00572099	0.00392329	0.00328394	0.00405852	2
	MAFF	MAFF_1.motif	Direct	-0.0105701	-0.0134535	-0.0128319	-0.00974	-0.0121905	-0.0100803	1
	MAX	MAX_2.motif	Direct	0.00938907	0.0120019	0.0123745	0.00942146	0.00940456	0.0104214	2
	MAZ	MAZ_1.motif	Direct	-0.00325656	0.000381142	0.000503784	-0.00288542	-0.00161053	-0.00209959	1
	MECP2	MECP2_1.motif	Direct	0.0171803	0.0151777	0.0171183	0.0179983	0.0126443	0.0194164	2
	MEF2A	MEF2A_1.motif	Direct	0.00304306	0.00627886	0.00615287	0.00243496	0.00496732	0.00385163	2
	MXD1	MXI1_1.motif	Inferred	0.00553533	0.00438966	0.00355758	0.00474189	0.00508974	0.00583128	1
	MXD4	MXI1_1.motif	Inferred	0.00553533	0.00438966	0.00355758	0.00474189	0.00508974	0.00583128	1
	MYCL	MYCN_1.motif	Inferred	0.00186401	-0.00157381	-0.00409738	0.0015122	0.00340789	-0.000928696	2
	NFAT5	NFAT5_1.motif	Direct	0.0132744	0.010337	0.0120528	0.0131448	0.0083252	0.0126564	2
	NFE2L1	NFE2L1_1.motif	Direct	0.000461127	0.000942687	-0.00032811	-0.000865304	0.00156497	-0.00080868	1
	NFE2L2	NFE2L2_1.motif	Direct	0.0102195	0.00946811	0.0123544	0.011355	0.00882775	0.0113661	2
	NFIL3	NFIL3_1.motif	Direct	-0.00568967	-0.00197521	-0.00219592	-0.00441495	-0.00376462	-0.00418073	1
	NFYA	NFYA_1.motif	Direct	0.00898269	0.00450761	0.00378267	0.00809225	0.00852076	0.00555148	1
	NFYC	NFYC_1.motif	Direct	0.0100337	0.00756157	0.00650336	0.00943558	0.0105191	0.00760351	2
	NPAS1	NPAS1_1.Infer.motif	Indirect	0.0231241	0.0277928	0.0267192	0.0209604	0.0258775	0.0233335	1
	NR1D1	NR1D1_1.motif	Direct	0.00573158	0.00834514	0.00808631	0.00492435	0.00419325	0.00741119	1
	NR1D1	NR1D1_2.motif	Direct	-0.00954882	-0.00860487	-0.0113787	-0.00879665	-0.00693148	-0.00999536	2
	NR2C2	NR2C2_1.motif	Direct	0.0224087	0.02238	0.0239435	0.0216708	0.0179764	0.0237441	1
	NR2F1	NR2F1_2.motif	Direct	0.00268415	0.00632458	0.00390456	0.00274657	0.00754252	0.0017452	2
	NR2F2	NR2F2_2.motif	Direct	0.0207033	0.0228847	0.023985	0.0192625	0.0182931	0.0216474	1
	NR4A2	NR4A2_3.motif	Direct	0.000110616	0.00148739	0.000479197	-0.000563093	0.0026917	-0.000355757	2
	NR4A3	NR4A3_1.motif	Direct	0.00245209	0.00511171	0.00417574	0.00327916	0.00693218	0.00390011	1
	NR6A1	NR6A1_1.motif	Direct	0.00440519	0.00546887	0.00430467	0.00413796	0.00590288	0.00477037	2
	NRF1	NRF1_1.motif	Direct	0.0176337	0.0140521	0.0140327	0.0173143	0.0148995	0.0168262	1
	PATZ1	PATZ1_1.motif	Direct	0.00881677	0.00385229	0.0049278	0.00890769	0.00301179	0.0100118	2
	PBX2	PBX2_1.motif	Direct	0.0102139	0.00901912	0.0107254	0.00985653	0.00613009	0.0103996	2
	PPARA	PPARA_1.motif	Direct	-0.000216386	-0.00178943	-0.00305336	-0.00042422	-0.00111949	-0.00104253	2
	PPARD	PPARD_1.motif	Direct	0.0068519	0.0122672	0.0134293	0.00648626	0.00725994	0.00710492	2
	PPARG	PPARG_1.motif	Direct	0.0137615	0.0153769	0.0160172	0.013163	0.0108494	0.0143818	1
	PRDM9	PRDM9_1.motif	Direct	-0.0019758	-9.04007e-07	0.0014602	-0.00131797	-0.00312507	-0.00142006	1
	RARA	RARA_1.motif	Direct	0.0200524	0.0218963	0.0221147	0.0188843	0.0220722	0.0209525	1
	RLF	RLF_1.motif	ZifRC	0.0105357	0.0124778	0.0123894	0.0101143	0.0114052	0.00959573	1
	RORA	RORA_2.motif	Direct	0.00916175	0.011064	0.010487	0.00937356	0.0120677	0.00900827	2
	RORC	RORC_1.motif	Direct	-0.00261677	-0.00248073	-0.00213097	-0.00441143	-0.00447717	-0.00195963	2
	RXRA	RXRA_1.motif	Direct	0.00921049	0.00909394	0.0083453	0.00729859	0.00798988	0.00827366	1
	RXRG	RXRG_1.motif	Direct	0.00753728	0.0198781	0.0163699	0.00641438	0.0139754	0.00912439	1
	SIX1	SIX1_1.motif	Direct	0.000295981	-0.00338406	0.000435526	-0.00017007	-0.00414071	0.000370514	1
	SIX4	SIX4_1.motif	Direct	-0.00111536	-0.00412455	-0.00322636	-0.00169167	-0.00583414	-0.00012979	1
	SMAD3	SMAD3_1.motif	Direct	0.00418821	0.000856391	0.00281963	0.00495081	0.00111419	0.00490504	2
	TADA2B	SMARCC2_1.motif	Inferred	5.16582e-06	-0.0010082	-0.00101132	-0.00119205	0.00321407	-0.00239409	2
	SP1	SP1_1.motif	Direct	0.00408102	0.000669788	0.00138201	0.0045167	0.00214988	0.0039335	2
	SREBF1	SREBF1_1.motif	Direct	0.00796214	0.00935097	0.0095043	0.00850263	0.00907651	0.00726997	1
	SREBF1	SREBF1_2.motif	Direct	0.00482483	0.00468367	0.00519816	0.00583901	0.000852262	0.00657144	1
	STAT5A	STAT5A_1.motif	Direct	-0.00122134	-0.000772615	-0.00282766	-0.000643875	0.00207928	-0.00244836	2
	TFAP4	TFAP4_2.motif	Direct	0.00522724	0.00129828	0.00400639	0.00701015	-0.00118713	0.00615939	2
	TFDP1	TFDP1_1.motif	Direct	0.0109148	0.0113805	0.0106358	0.0117998	0.0113762	0.0104737	2
	TFEB	TFEB_1.motif	Direct	0.00893628	0.00697716	0.00716786	0.00923668	0.00328788	0.0102228	1
	TGIF1	TGIF1_1.motif	Direct	0.00100049	0.0020321	0.00340839	0.000937702	-0.000450298	0.00145736	1
	THRA	THRA_1.motif	Direct	0.00467131	0.00556004	0.00585974	0.00520607	0.00358127	0.00406488	2
	TWIST2	TWIST2_1.motif	Direct	0.00871714	0.0115442	0.0123729	0.00792839	0.0077598	0.00780256	2
	VDR	VDR_1.motif	Direct	-0.00959346	-0.0121835	-0.0145148	-0.00909829	-0.00670598	-0.0108354	1
	XBP1	XBP1_1.motif	Direct	0.00682904	0.00992697	0.010638	0.00690085	0.00785299	0.00718533	1
	YBX1	YBX1_1.motif	Direct	-0.0129237	-0.025076	-0.0216748	-0.0132496	-0.0244209	-0.0153993	1
	YBX3	YBX1_1.motif	Inferred	-0.0129237	-0.025076	-0.0216748	-0.0132496	-0.0244209	-0.0153993	1
	YY1	YY1_2.motif	Direct	0.00558012	0.00469164	0.0013	0.00446367	0.00713163	0.00421039	2
	ZBED3	ZBED1_1.motif	Inferred	0.0176213	0.0211785	0.0215154	0.0164052	0.0212284	0.016367	2
	ZBED4	ZBED1_1.motif	Inferred	0.0176213	0.0211785	0.0215154	0.0164052	0.0212284	0.016367	2
	ZBTB11	ZBTB11_2.motif	ZifRC	0.00218519	-0.00128478	-0.00205709	0.00199967	0.000879032	0.000650881	2
	ZBTB11	ZBTB11_3.motif	ZifRC	0.00759353	0.00510651	0.0068413	0.00817779	0.00606002	0.00757714	1
	ZBTB14	ZBTB14_1.motif	ZifRC	0.00167072	0.00835126	0.00592295	0.0014881	0.0060672	0.00313467	2
	ZBTB16	ZBTB16_1.motif	ZifRC	-0.000359546	0.000556513	0.000276096	-0.000515327	0.00200971	-0.00245351	2
	ZBTB33	ZBTB33_1.motif	Direct	0.00523383	0.00938443	0.00937653	0.00471436	0.00697834	0.00583184	2
	ZBTB43	ZBTB43_1.motif	ZifRC	0.00889985	0.0116089	0.0129101	0.00802088	0.00889292	0.00858105	2
	ZEB2	ZEB1_1.motif	Inferred	-0.00579968	-0.0042623	-0.005675	-0.00579221	-0.00421604	-0.00640581	1
	ZFP30	ZFP30_2.motif	ZifRC	0.00598497	0.00242534	0.0041565	0.00604522	0.00217816	0.00598194	2
	ZKSCAN3	ZKSCAN3_1.motif	Direct	0.017388	0.0138936	0.0142167	0.0174815	0.0103942	0.0178116	1
