# Supplementary material for: Lipolysis regulates major transcriptional programs in brown adipocytes
Source: Nat Commun. 2022 Jul 8;13:3956. doi: 10.1038/s41467-022-31525-8 (PMC9270495; doi:10.1038/s41467-022-31525-8)
Supplement: Supplementary file 6 — Supplementary Data 3 [file 41467_2022_31525_MOESM6_ESM.xlsx]

## Sheet: Ark1
Supplementary Table 3 - List of UPR marker genes used for Fig. 5a
	Symbol
	Asns
	Atf3
	Atf4
	Cebpb
	Chop
	Derl1
	Dnaja4
	Dnajb1
	Dnajb9
	Dusp1
	Eif2ak4
	Ero1l
	Hspa1a
	Hspa1b
	Hspa5
	Hspb8
	Klf4
	Mthfd1l
	Ppp1r15a
	Ptpn2
	Sars
	Thbs1
	Thbs2
	Tmem33
