# Supplementary material for: Lipolysis regulates major transcriptional programs in brown adipocytes
Source: Nat Commun. 2022 Jul 8;13:3956. doi: 10.1038/s41467-022-31525-8 (PMC9270495; doi:10.1038/s41467-022-31525-8)
Supplement: Supplementary file 8 — Source Data [file 41467_2022_31525_MOESM8_ESM.xlsx]

## Sheet: Figure 1b
Figure 1b
		Vehicle	Vehicle	Vehicle	ISO	ISO	ISO	SR-3420	SR-3420	SR-3420
	Control	14	16	15	104	110	116	127	95	114
	Lipase inh.	0	0	0	0	0	0	0	0	0

## Sheet: Figure 1c-d
RefSeq	Symbol	Chr	Start	End	Strand	txLength	countLength	Vehicle	ISO	SR-3420	Lipase inh + Vehicle	Lipase inh. + ISO	Lipase inh. + SR-3420	Vehicle	ISO	SR-3420	Lipase inh + Vehicle	Lipase inh. + ISO	Lipase inh. + SR-3420	Vehicle	ISO	SR-3420	Lipase inh + Vehicle	Lipase inh. + ISO	Lipase inh. + SR-3420
NM_001001130	Zfp85	chr13	67848736	67856071	-	7335	2146	125	96	88	116	126	106	104	68	75	104	110	38	122	71	160	184	244	187
NM_001001152	Zfp458	chr13	67355853	67370004	-	14151	3488	29	53	44	51	32	40	50	25	42	57	31	12	40	25	69	66	62	72
NM_001001178	Ccdc148	chr2	58674108	58998684	-	324576	3920	0	1	2	2	0	0	1	0	0	1	0	1	1	0	0	1	2	1
NM_001001179	BC048546	chr6	128489839	128531624	-	41785	4698	0	0	0	1	0	0	0	0	0	0	0	3	0	0	0	0	0	0
NM_001001180	Zfp941	chr7	147995575	148008077	-	12502	3909	6	5	4	7	2	2	2	4	11	3	1	1	4	2	13	1	6	6
NM_001001181	BC031181	chr18	75165553	75169587	+	4034	1047	1402	1323	1097	1246	1190	973	1088	1045	838	1015	1167	330	1116	980	1320	1543	2261	1507
NM_001001182	Baz2b	chr2	59737419	59963797	-	226378	7980	554	667	758	642	524	512	559	511	591	509	461	213	513	425	982	827	901	861
NM_001001183	Tmem204	chr17	25194646	25218059	-	23413	1779	15	5	13	12	10	12	20	9	12	18	15	2	13	8	9	32	18	11
NM_001001184	Primpol	chr8	47660947	47702554	-	41607	2728	556	370	496	459	167	415	442	294	393	425	158	116	445	279	656	702	306	671
NM_001001185	BC048507	chr13	67964262	67964860	+	598	598	0	0	0	0	0	0	0	0	0	0	0	0	0	0	0	0	0	1
NM_001001186	Zfp456	chr13	67464519	67476699	-	12180	4079	35	25	21	46	40	36	34	19	21	37	37	8	32	18	53	45	80	48
NM_001001187	Zfp738	chr13	67768377	67784449	-	16072	4504	293	466	405	378	468	323	313	339	370	256	371	134	302	304	571	506	702	503
NM_001001295	Dis3l	chr9	64154562	64189064	-	34502	3575	653	549	546	569	405	477	505	415	456	511	390	174	526	444	705	833	760	805
NM_001001309	Itga8	chr2	12028286	12223547	-	195261	5769	3	7	6	7	5	1	1	0	8	1	2	1	0	4	9	3	6	4
NM_001001319	Pramel4	chr4	143649028	143659221	+	10193	2399	0	0	0	0	0	0	0	0	0	0	0	0	0	0	0	0	0	0
NM_001001321	Slc35d2	chr13	64197617	64230638	-	33021	2276	90	56	53	69	41	42	54	26	59	62	24	13	60	32	68	99	36	58
NM_001001332	BC117090	chr16	36321750	36334418	-	12668	387	0	0	0	0	0	0	0	0	0	0	0	0	0	0	0	0	0	0
NM_001001333	Hexdc	chr11	121065746	121083970	+	18224	1932	411	223	223	302	171	267	301	156	198	301	182	77	229	137	325	350	308	338
NM_001001334	BC061194	chr2	18620648	18671232	+	50584	1651	26	26	17	46	9	29	30	20	16	16	11	11	24	14	31	49	16	47
NM_001001444	Defb29	chr2	152364449	152365777	-	1328	405	0	0	0	0	0	0	0	0	0	0	0	0	0	0	0	0	0	0
NM_001001445	Trpv1	chr11	73047650	73074824	+	27174	3587	56	62	34	54	53	35	33	43	51	42	70	7	36	40	66	57	86	59
NM_001001446	Cyp2c44	chr19	44079511	44103737	-	24226	1964	47	34	42	49	33	30	43	36	41	49	22	13	35	23	59	76	49	83
NM_001001450	Ssxb2	chrX	8031468	8038852	-	7384	929	0	0	0	0	0	0	0	0	0	0	0	0	0	0	0	0	0	0
NM_001001451	Tas2r138	chr6	40562313	40563309	-	996	996	0	0	0	0	0	0	0	0	0	0	0	0	0	0	1	0	0	0
NM_001001452	Tas2r143	chr6	42350236	42351118	+	882	882	0	1	0	3	0	0	1	2	1	1	0	0	0	0	0	1	0	4
NM_001001453	Tas2r144	chr6	42165326	42166286	+	960	960	0	0	0	0	0	0	0	0	0	0	0	0	0	0	0	0	0	0
NM_001001488	Atp8b1	chr18	64688632	64820654	-	132022	6440	1	2	4	3	2	3	1	0	1	1	2	0	0	0	1	1	4	0
NM_001001490	Oxgr1	chr14	120418806	120441657	-	22851	3732	0	0	1	0	0	0	0	0	0	0	0	0	0	0	0	1	0	0
NM_001001491	Tpm4	chr8	74659190	74677028	+	17838	2082	5505	9880	7100	4947	11582	3756	4342	8646	6051	3944	10258	1194	4757	6663	9368	6565	20100	6345
NM_001001492	Lca5l	chr16	96380012	96413864	-	33852	3170	9	9	2	9	2	7	15	6	6	8	0	3	11	3	6	19	8	8
NM_001001493	Wdr83os	chr8	87604861	87606238	+	1377	699	491	451	334	413	365	264	344	433	302	363	361	82	333	320	445	489	620	404
NM_001001495	Tnip3	chr6	65540391	65584034	+	43643	3769	0	0	0	0	0	0	0	0	0	0	0	0	0	0	0	0	0	0
NM_001001496	Gja6	chrX	157340047	157344984	-	4937	2017	2	2	2	5	1	0	3	2	2	3	0	0	0	4	2	0	2	0
NM_001001559	Usp17ld	chr7	110398599	110401019	-	2420	1638	0	1	0	0	0	0	0	0	0	0	0	0	0	0	0	1	0	0
NM_001001566	Chpf	chr1	75471143	75476046	-	4903	3092	1010	1255	1233	854	1119	695	880	1010	1043	712	1157	205	735	760	1516	1029	1548	793
NM_001001650	Prss48	chr3	85797731	85806413	-	8682	949	1	0	1	2	0	0	3	0	2	0	0	1	0	0	0	2	1	1
NM_001001714	Sohlh1	chr2	25698516	25702768	-	4252	1287	0	0	0	0	0	0	0	0	0	0	0	0	0	0	0	0	0	0
NM_001001738	Itprip	chr19	47969085	47993789	-	24704	3766	348	401	473	281	248	268	264	331	501	289	286	79	225	238	698	356	496	315
NM_001001796	Prrxl1	chr14	33413112	33462432	+	49320	1550	0	0	0	0	0	0	0	0	0	0	0	0	0	0	0	0	0	0
NM_001001803	Spink7	chr18	62752066	62755918	-	3852	258	0	0	0	0	0	0	0	0	0	0	0	0	0	0	0	0	0	0
NM_001001804	Ephx4	chr5	107832531	107859050	+	26519	1258	2	2	4	1	0	0	0	2	3	0	0	1	0	0	1	0	1	4
NM_001001805	Olfr576	chr7	110113615	110114554	+	939	939	0	0	0	0	0	0	0	0	0	0	0	0	0	0	0	0	0	0
NM_001001806	Zfp36l2	chr17	84583268	84587287	-	4019	3532	2778	2461	3292	2326	1373	2374	2334	1710	2582	1888	1245	730	2068	1619	4636	3538	2316	3851
NM_001001807	Olfr279	chr15	98327904	98328837	+	933	933	0	0	2	0	0	0	0	0	0	0	0	0	0	0	0	0	0	0
NM_001001808	Olfr221	chr14	52654848	52655784	-	936	936	0	2	0	0	0	0	0	0	0	0	0	0	0	0	0	0	1	1
NM_001001809	Olfr218	chr1	175133488	175134430	+	942	942	0	0	0	0	0	0	0	0	0	0	0	0	0	0	0	0	0	0
NM_001001810	Olfr1206	chr2	88704763	88705687	+	924	924	0	0	0	0	0	0	0	0	0	0	0	0	0	0	0	0	0	0
NM_001001880	Mpzl1	chr1	167522311	167564672	-	42361	2250	590	499	403	478	540	325	388	397	348	451	475	103	435	324	553	660	1102	504
NM_001001881	2510009E07Rik	chr16	21649117	21694738	-	45621	5164	425	283	361	435	211	264	321	205	284	383	206	103	351	245	496	571	378	428
NM_001001883	Hecw2	chr1	53863717	54251878	-	388161	11179	1	1	1	3	0	0	0	3	5	2	0	0	2	1	9	0	1	1
NM_001001884	Nckap5l	chr15	99252464	99288179	-	35715	4854	61	29	31	62	52	44	43	35	43	49	61	9	34	31	60	59	95	32
NM_001001885	Tmem151a	chr19	5079336	5085477	-	6141	3945	17	17	17	34	14	9	28	10	16	12	13	8	13	9	12	23	17	21
NM_001001892	H2-K1	chr17	34132956	34137278	-	4322	1646	6405	6064	4643	4737	4949	3697	4090	4588	3968	4015	4345	1065	4403	4287	6902	6326	9540	5671
NM_001001932	Eea1	chr10	95403296	95508152	+	104856	7836	2208	3641	3389	2444	2030	2205	2167	2954	2770	2031	1805	777	2046	2456	4529	3411	3576	3804
NM_001001979	Megf10	chr18	57292743	57457121	+	164378	7514	111	114	128	124	107	83	77	86	110	104	83	40	83	63	160	122	166	170
NM_001001980	Limch1	chr5	67137078	67448398	+	311320	6142	122	96	137	141	24	90	141	74	110	146	20	35	97	51	181	164	64	134
NM_001001981	Utp14b	chr1	78654399	78664176	+	9777	3276	333	950	593	506	603	319	441	865	583	446	475	109	313	531	747	584	875	405
NM_001001982	A430105I19Rik	chr2	118579880	118588397	-	8517	4716	355	134	172	374	151	251	353	122	195	402	125	86	258	117	230	443	242	255
NM_001001983	Pi4ka	chr16	17280443	17406407	-	125964	6371	325	370	335	328	274	266	340	316	368	347	273	95	279	246	405	419	479	368
NM_001001984	Kdm2a	chr19	4316146	4397077	-	80931	7265	4149	4404	4387	3867	3562	3154	3783	3555	3867	3387	3337	1052	3600	2846	6267	5018	5973	4587
NM_001001985	Nat8l	chr5	34338632	34348565	+	9933	6529	889	1596	1131	742	781	1160	761	1406	1161	768	766	387	584	1072	1884	760	1351	1446
NM_001002004	2610507B11Rik	chr11	78075255	78104127	+	28872	7443	5898	4998	3777	5053	4940	3897	4827	4234	3605	4534	4759	1387	4141	3232	5298	6200	8522	5164
NM_001002005	Panx2	chr15	88890155	88901337	+	11182	3412	14	3	4	22	10	14	21	1	4	15	7	1	9	8	10	14	12	5
NM_001002008	Zfp948	chr17	21704009	21725649	+	21640	2597	321	948	1413	349	490	291	320	864	1028	311	476	89	285	652	1720	571	984	510
NM_001002011	Lmna	chr3	88285069	88307274	-	22205	3173	2980	3377	3839	2448	1764	2084	2797	2918	3693	2211	1911	704	1881	2036	4978	2945	2706	2442
NM_001002012	Hspa2	chr12	77505162	77507923	+	2761	2522	377	275	292	332	244	216	270	222	297	294	229	64	266	175	423	372	430	304
NM_001002238	Tdrd1	chr19	56900698	56944502	+	43804	4914	0	0	0	0	0	0	0	0	0	0	0	0	0	0	0	0	1	0
NM_001002239	Rpl17	chr18	75160130	75163035	+	2905	775	484	492	404	360	378	286	374	421	365	311	345	105	317	324	547	429	648	469
NM_001002267	Tmem158	chr9	123168174	123169907	-	1733	1733	41	30	41	39	23	31	45	19	36	29	24	8	21	13	42	63	43	52
NM_001002268	Gpr126	chr10	14122390	14264842	-	142452	6505	16	11	23	18	10	15	13	9	16	15	8	2	1	8	26	17	12	18
NM_001002764	Smg6	chr11	74739373	74977950	+	238577	5799	1180	906	1063	1048	492	876	928	696	945	843	504	307	948	622	1621	1377	938	1222
NM_001002775	4932416K20Rik	chr8	107319136	107322692	+	3556	3556	0	0	0	0	1	0	0	0	0	0	0	0	0	0	0	0	0	0
NM_001002786	Rab44	chr17	29272000	29285921	+	13921	4105	44	44	25	25	30	33	49	17	27	27	24	11	32	18	52	48	31	63
NM_001002787	Ccin	chr4	43996375	43998405	+	2030	2030	0	2	0	0	0	0	0	0	0	0	0	0	2	0	0	1	1	2
NM_001002791	Defb22	chr2	152311401	152315874	-	4473	625	0	0	0	0	0	0	0	0	0	0	0	0	0	0	0	0	0	0
NM_001002842	Pram1	chr17	33775000	33782651	+	7651	2278	27	25	24	20	19	18	21	23	26	27	16	11	18	5	53	31	30	20
NM_001002894	Nlrp14	chr7	114310503	114341617	+	31114	3282	0	0	0	0	0	0	0	0	0	0	0	0	0	0	0	0	0	0
NM_001002895	AI413582	chr17	27700713	27702672	-	1959	637	86	54	34	46	18	58	48	62	48	48	18	24	26	34	54	46	49	45
NM_001002896	Bfsp2	chr9	103327253	103382658	-	55405	1369	0	0	1	0	0	0	0	0	0	0	0	0	0	1	0	0	0	1
NM_001002897	Atg9b	chr5	23889998	23897961	-	7963	3608	15	8	12	4	2	3	8	10	8	4	4	1	4	12	4	7	8	4
NM_001002898	Sirpb1a	chr3	15371826	15426427	-	54601	1232	0	0	0	0	0	0	0	0	0	0	0	2	0	0	1	0	0	0
NM_001002900	Higd1c	chr15	100195015	100214386	+	19371	45	0	0	0	0	0	0	0	0	0	0	0	0	0	0	0	0	0	0
NM_001002927	Penk	chr4	4060682	4065592	-	4910	1412	25	85	27	16	51	20	19	70	35	17	40	7	23	42	35	41	135	39
NM_001002929	Nup85	chr11	115425757	115445238	+	19481	2159	161	117	147	143	143	101	142	115	157	119	124	32	99	91	190	205	185	163
NM_001003393	Igfl3	chr7	18761842	18767211	+	5369	575	0	0	0	0	0	0	0	0	0	0	0	0	0	0	0	0	0	0
NM_001003405	Try5	chr6	41261230	41264709	-	3479	801	0	0	0	0	0	0	0	0	0	0	0	0	0	0	0	0	0	0
NM_001003664	Gm5409	chr6	41365305	41369592	+	4287	745	0	0	0	0	0	0	0	0	0	0	0	0	0	0	0	0	0	0
NM_001003666	Zfp457	chr13	67393386	67407348	-	13962	2116	5	5	2	8	4	8	1	2	4	1	9	4	5	7	7	12	12	11
NM_001003667	Krt77	chr15	101690286	101700049	-	9763	1719	0	0	0	0	0	0	0	0	0	0	0	0	0	0	0	0	0	0
NM_001003668	Krt83	chr15	101261920	101269235	-	7315	1826	1	1	0	0	0	3	0	0	1	1	1	0	0	2	2	0	0	1
NM_001003670	Gm5414	chr15	101454458	101458619	-	4161	1659	0	0	0	0	0	0	0	0	0	0	0	0	0	0	0	0	0	0
NM_001003671	Pcdhac1	chr18	37249789	37347311	+	97522	2436	0	0	0	0	0	0	0	0	0	0	0	0	0	0	0	0	0	0
NM_001003672	Pcdhac2	chr18	37303622	37347311	+	43689	2562	0	0	0	0	0	0	1	0	0	2	0	1	0	1	0	0	1	0
NM_001003685	Ghrhr	chr6	55326288	55338524	+	12236	1598	0	1	0	0	0	0	0	0	0	0	0	0	0	1	0	0	0	0
NM_001003817	Erbb2	chr11	98273797	98299030	+	25233	4989	115	49	85	111	46	62	68	65	70	59	47	18	71	38	122	110	70	66
NM_001003893	Masp2	chr4	147976652	147989589	+	12937	1261	39	31	37	35	30	27	40	46	47	38	22	13	25	14	36	56	26	48
NM_001003908	Cltc	chr11	86508154	86570994	-	62840	6144	3333	7572	4727	3412	5242	2613	3145	6390	4445	3194	5312	1039	2828	4777	6346	4099	8744	4135
NM_001003910	BC030307	chr10	86168555	86239588	+	71033	4365	88	81	86	116	60	69	62	42	69	89	34	27	73	46	102	92	65	107
NM_001003911	Adamts7	chr9	90057815	90094940	+	37125	5346	128	43	56	139	55	88	92	45	58	99	61	38	68	26	72	120	108	95
NM_001003912	Arhgef11	chr3	87422672	87541955	+	119283	4610	381	275	298	374	272	238	318	238	312	314	244	98	286	168	423	437	421	307
NM_001003918	Usp7	chr16	8688814	8738435	-	49621	5427	1904	2179	1777	1532	1863	1349	1498	1943	1686	1407	1869	452	1307	1314	2457	2037	3276	1827
NM_001003919	Ddx11	chr17	66472859	66501508	+	28649	4150	239	147	191	261	121	153	180	125	163	194	115	64	218	112	335	332	264	301
NM_001003920	Brsk1	chr7	4642529	4667599	+	25070	2254	7	4	9	4	6	1	11	4	2	4	4	1	4	2	8	1	1	5
NM_001003947	Cyp4x1	chr4	114781286	114806582	-	25296	1524	0	0	0	0	0	0	0	0	0	0	0	0	0	0	0	0	0	0
NM_001003948	Pid1	chr1	84032867	84281220	-	248353	2667	3	0	2	3	2	4	10	6	2	5	0	1	5	5	5	3	3	3
NM_001003949	Tmem259	chr10	79439864	79447075	-	7211	2152	1800	1721	1370	1321	1403	1196	1506	1053	1293	1298	1328	372	1033	1075	1978	1676	1995	1130
NM_001003950	Rab3ip	chr10	116342839	116387436	-	44597	2690	781	1394	1242	571	671	545	588	1250	1202	545	619	209	567	912	1671	819	1093	855
NM_001003951	Ces5a	chr8	96038094	96059607	-	21513	1273	0	0	0	0	0	0	0	0	0	0	0	1	0	0	0	0	0	0
NM_001003952	Sval3	chr6	41918138	41923089	+	4951	550	0	0	0	0	0	0	0	0	0	0	0	0	0	0	0	0	0	0
NM_001003953	Kdm2b	chr5	123320684	123439101	-	118417	5162	620	592	527	544	680	477	535	475	504	475	730	166	468	386	711	770	1263	687
NM_001003971	Senp7	chr16	56075521	56190124	+	114603	4802	596	455	583	579	205	517	562	344	498	508	224	207	468	311	844	725	342	803
NM_001004025	Ppp3r2	chr4	49691618	49694855	-	3237	2985	0	0	0	0	0	1	0	0	0	0	0	0	0	0	0	0	2	0
NM_001004061	Fam170a	chr18	50438022	50442673	+	4651	1342	0	0	0	0	0	0	0	0	0	0	0	0	0	0	0	0	0	0
NM_001004062	Crtc1	chr8	72906256	72963472	-	57216	5674	790	393	471	600	321	469	588	416	472	565	358	157	441	273	719	697	524	605
NM_001004139	Zfp619	chr7	46773135	46795785	+	22650	5964	71	107	80	91	66	48	55	88	101	54	78	35	63	62	186	111	129	80
NM_001004140	Ckap2	chr8	23278623	23296291	-	17668	2601	1135	847	1023	882	547	669	807	512	806	733	395	215	951	625	1510	1290	954	1335
NM_001004141	Cyp2j11	chr4	95961198	96015371	-	54173	1935	0	0	0	0	0	0	0	0	0	0	0	0	0	0	0	0	0	0
NM_001004142	Nlrp1a	chr11	70904698	70958206	-	53508	4806	0	0	0	0	0	0	0	0	0	0	0	0	0	0	0	0	0	0
NM_001004143	Usp22	chr11	60965282	60988561	-	23279	4442	1115	2082	1883	1149	942	874	899	1849	1659	936	900	283	863	1372	2496	1401	1507	1316
NM_001004144	Git1	chr11	77306913	77321276	+	14363	3650	1065	849	830	827	690	809	827	675	845	776	644	244	738	580	1458	1144	1114	1087
NM_001004147	Fbll1	chr11	35610881	35612386	-	1505	1505	0	0	0	0	1	0	0	0	0	0	0	0	0	0	0	0	0	3
NM_001004148	Slc13a5	chr11	72055495	72080106	-	24611	3269	0	0	0	1	0	0	0	0	0	1	0	0	0	0	0	0	0	0
NM_001004149	Zfp366	chr13	99954777	100016987	+	62210	2758	0	0	0	1	0	0	0	0	0	0	0	0	0	0	0	0	0	0
NM_001004150	A4galt	chr15	83057151	83082204	-	25053	2092	27	18	22	10	13	14	15	17	13	17	4	2	7	7	40	22	17	27
NM_001004151	Rtp1	chr16	23429205	23434033	+	4828	3120	0	0	0	0	0	0	0	0	0	0	0	0	1	0	0	0	0	0
NM_001004152	Psg22	chr7	19303438	19312597	+	9159	1871	0	0	0	0	0	0	0	0	0	0	0	0	0	0	0	0	0	1
NM_001004153	AU018091	chr7	3154659	3169204	-	14545	3448	11	8	10	15	2	8	3	5	13	14	3	2	7	3	15	17	5	8
NM_001004154	Rragb	chrX	149574500	149606486	+	31986	2281	38	9	10	27	1	19	22	8	13	8	5	9	18	10	16	22	16	24
NM_001004157	Scarf1	chr11	75327042	75340082	+	13040	2884	136	78	48	96	140	78	138	50	47	98	192	31	78	53	78	119	283	89
NM_001004158	Gm5142	chr14	59777339	59797586	-	20247	626	0	0	0	0	0	0	0	0	0	0	0	0	0	0	0	0	0	0
NM_001004159	Clec4b2	chr6	123123040	123154689	+	31649	1044	0	0	0	0	0	0	0	0	0	0	0	1	0	0	0	0	0	0
NM_001004164	Gnptab	chr10	87842156	87910074	+	67918	5204	1658	1675	1559	1385	940	1140	1312	1242	1249	1340	888	423	1259	1138	1891	1712	1564	1672
NM_001004173	Sgpp2	chr1	78306920	78416861	+	109941	3733	2	7	7	5	8	8	5	5	2	8	3	0	4	2	7	10	10	5
NM_001004174	AA467197	chr2	122463622	122466812	+	3190	561	0	0	0	0	0	0	0	0	1	0	0	0	2	0	0	0	0	0
NM_001004176	Maml3	chr3	51491534	51908928	-	417394	6512	155	166	187	165	115	161	173	160	189	164	115	57	144	96	273	209	221	190
NM_001004178	AA415398	chr4	119202922	119211374	-	8452	1899	293	171	166	256	70	231	261	113	173	218	97	92	287	121	258	375	161	346
NM_001004180	Fam222a	chr5	115018259	115063227	+	44968	2693	242	103	97	191	71	125	188	74	71	153	68	36	167	56	123	278	110	198
NM_001004182	Tmem178b	chr6	40060251	40198352	+	138101	3092	0	0	0	1	0	2	0	0	0	0	0	0	3	1	0	0	2	0
NM_001004184	Slc28a1	chr7	88259684	88315302	+	55618	2846	0	0	1	0	0	0	0	0	0	0	0	1	0	1	0	0	0	1
NM_001004185	Whamm	chr7	88716177	88741722	+	25545	3069	725	913	839	568	499	549	538	781	816	450	516	170	492	570	1265	729	887	718
NM_001004190	Zfp560	chr9	20149579	20189602	-	40023	4732	169	100	119	146	121	120	164	83	106	155	126	56	119	78	177	223	252	197
NM_001004191	Gm5617	chr9	48303447	48304080	+	633	633	780	412	323	453	378	358	603	397	337	523	449	142	347	289	379	584	727	467
NM_001004192	BC048562	chr9	108338812	108348414	+	9602	687	0	0	0	0	1	0	0	0	0	0	0	0	0	0	0	0	1	0
NM_001004193	Rhox8	chrX	35227952	35232121	-	4169	1206	0	0	0	0	0	0	0	0	0	0	0	0	0	0	0	0	0	0
NM_001004194	Nlrp4e	chr7	24086210	24147296	+	61086	3382	0	0	0	0	0	0	0	0	0	0	0	0	0	0	0	0	0	0
NM_001004293	Amigo1	chr3	107989206	107995204	+	5998	5551	717	593	442	586	647	469	598	442	428	528	645	177	484	349	616	703	1173	593
NM_001004357	Cntnap2	chr6	45010059	47251370	+	2241311	6985	0	1	0	3	1	1	1	0	0	1	0	0	0	1	1	1	0	0
NM_001004362	2610008E11Rik	chr10	78527118	78560345	-	33227	4229	808	783	775	844	942	664	722	561	572	743	897	228	743	512	1125	1196	1857	1021
NM_001004363	Nuak1	chr10	83834063	83903216	-	69153	5018	503	252	367	470	207	307	418	181	365	407	203	108	299	147	477	551	427	397
NM_001004364	Asap2	chr12	21117616	21276032	+	158416	5169	459	425	543	447	446	442	449	323	403	365	464	137	369	297	751	596	795	635
NM_001004365	Actr3b	chr5	25265843	25356159	+	90316	1711	15	5	17	19	7	17	12	15	15	25	6	4	23	6	15	30	5	20
NM_001004366	Scube3	chr17	28279470	28308290	+	28820	2982	3	1	0	5	0	1	9	4	3	4	2	1	0	2	0	3	2	5
NM_001004367	Cxxc4	chr3	133899458	133925053	+	25595	5539	2	0	2	1	1	0	3	0	0	0	1	0	0	0	0	0	0	0
NM_001004435	Pik3r6	chr11	68316520	68366200	+	49680	3225	1	0	0	1	0	0	0	0	0	0	1	1	1	0	0	0	0	0
NM_001004721	Pigu	chr2	155103987	155183160	-	79173	1621	193	120	125	127	78	111	144	106	133	144	90	40	128	73	173	179	137	159
NM_001004761	Gpr158	chr2	21289193	21752169	+	462976	7141	0	0	0	3	1	0	2	1	1	0	1	0	0	0	0	0	0	0
NM_001005223	Znhit3	chr11	84724456	84729858	-	5402	806	289	336	314	200	236	176	200	287	279	186	224	59	126	232	446	246	408	228
NM_001005225	Olfr1197	chr2	88568809	88569754	-	945	945	0	0	0	0	0	0	0	0	0	0	0	0	0	0	0	0	0	0
NM_001005227	Olfr1200	chr2	88607459	88608470	-	1011	1011	0	0	0	0	0	0	0	0	0	0	0	0	0	0	0	0	0	0
NM_001005230	Olfr1024	chr2	85744225	85745209	-	984	984	0	0	0	0	0	0	0	0	0	0	0	0	0	0	0	0	0	0
NM_001005232	Dbx1	chr7	56886868	56892205	-	5337	2077	0	0	0	0	0	0	0	0	0	0	0	0	0	0	0	0	0	0
NM_001005341	Ypel2	chr11	86749926	86807264	-	57338	4902	1372	867	552	1241	711	955	1059	812	474	1104	612	331	950	536	851	1528	1383	1245
NM_001005342	Ypel4	chr2	84574360	84578034	+	3674	752	6	2	3	2	1	0	2	1	1	2	2	0	2	8	4	5	4	6
NM_001005343	Sp9	chr2	73109982	73113828	+	3846	2813	0	0	0	0	0	0	0	0	0	1	0	0	0	0	2	0	0	0
NM_001005370	Spin2c	chrX	150266835	150268783	+	1948	1306	5	4	2	3	2	1	0	1	2	5	0	5	1	0	5	10	3	12
NM_001005371	Gm13084	chr4	143399893	143405996	-	6103	1814	0	0	0	0	0	0	0	0	0	0	0	0	0	0	0	0	0	0
NM_001005419	Ado	chr10	67007258	67011703	-	4445	4445	2767	2745	2282	2363	2461	2088	2359	2138	2089	2109	2420	665	2054	1739	3287	3028	4291	2992
NM_001005420	Ppp1r26	chr2	28303460	28311028	+	7568	5466	32	12	17	33	11	37	40	9	18	30	11	20	38	9	42	33	24	46
NM_001005421	Amica1	chr9	44887265	44916614	+	29349	2061	0	0	0	0	0	0	0	0	0	0	0	0	0	0	0	0	0	0
NM_001005422	Stmnd1	chr13	46369089	46395484	+	26395	1363	0	0	0	0	0	0	0	0	0	0	0	0	0	0	0	0	0	0
NM_001005423	Mreg	chr1	72205806	72258881	-	53075	2493	728	635	550	695	365	612	597	533	430	515	259	214	563	460	852	943	757	865
NM_001005424	Gm996	chr2	25430935	25435619	-	4684	4684	15	20	10	22	12	10	20	13	21	22	9	10	15	9	20	21	13	13
NM_001005425	Zfp663	chr2	165176796	165187619	-	10823	3311	0	0	0	0	0	0	0	0	0	0	0	0	0	0	0	1	0	0
NM_001005426	Zcwpw1	chr5	138229029	138263849	+	34820	1750	422	390	321	385	256	298	341	282	314	295	205	102	292	271	443	453	439	407
NM_001005477	Barhl2	chr5	106881541	106887185	-	5644	2314	0	0	0	0	1	0	0	0	0	0	0	0	0	0	0	1	0	0
NM_001005481	Olfr132	chr17	38267193	38268135	-	942	942	0	0	0	0	0	0	0	0	0	0	0	0	0	0	0	0	0	0
NM_001005485	Olfr111	chr17	37666901	37667942	+	1041	1041	0	0	0	0	0	0	0	0	0	0	0	0	0	0	0	0	0	0
NM_001005488	Olfr467	chr7	114958099	114959020	+	921	921	0	0	0	0	0	0	0	0	0	0	0	0	0	0	0	0	0	0
NM_001005508	Arhgap30	chr1	173319090	173340370	+	21280	4487	0	1	0	0	0	1	1	0	0	1	0	0	2	0	1	0	0	1
NM_001005509	Eif2a	chr3	58329742	58361423	+	31681	2235	659	629	614	525	436	424	527	563	508	463	397	177	419	477	865	710	773	641
NM_001005510	Syne2	chr12	76919304	77211915	+	292611	21708	2252	2517	2553	2934	820	2452	2398	1902	2563	2175	747	862	2125	1590	3698	3784	1615	3395
NM_001005511	Lmtk3	chr7	53039316	53059512	+	20196	4840	1	3	0	3	1	1	4	7	0	2	0	0	1	2	1	2	2	1
NM_001005520	Olfr231	chr1	176047221	176048145	-	924	924	0	0	0	0	0	0	0	0	0	0	0	0	0	0	0	0	0	0
NM_001005524	Olfr194	chr16	59118973	59119894	-	921	921	0	0	0	0	0	0	0	0	0	0	0	0	0	0	0	0	0	0
NM_001005525	Rsrc2	chr5	124178434	124199423	-	20989	2176	1386	1591	1873	1056	929	875	1132	1314	1627	830	905	276	960	1114	2539	1341	1673	1322
NM_001005568	Olfr1281	chr2	111168577	111169495	+	918	918	0	0	0	0	0	0	0	0	0	0	0	0	0	0	0	0	0	0
NM_001005569	Olfr366	chr2	37075010	37075940	+	930	930	0	0	0	0	0	0	0	0	0	0	0	0	0	0	0	0	0	0
NM_001005570	Olfr707	chr7	114034697	114035621	-	924	924	0	0	0	0	0	0	0	0	0	0	0	0	0	0	0	0	0	0
NM_001005767	Parl	chr16	20279893	20302435	-	22542	1322	300	324	248	228	399	182	202	340	233	234	466	63	201	192	286	279	641	246
NM_001005788	Zfp69	chr4	120602741	120624306	-	21565	2364	87	67	54	75	63	43	61	41	66	65	68	18	68	43	99	102	105	71
NM_001005854	Gm609	chr16	45416867	45493082	-	76215	2122	0	0	0	0	0	0	0	0	0	0	0	1	0	0	0	0	0	0
NM_001005858	I830012O16Rik	chr19	34682446	34687891	+	5445	2013	22	19	16	37	2	10	21	9	13	48	4	4	27	9	15	39	15	12
NM_001005859	Rpl34	chr3	130429744	130433316	-	3572	79	484	171	132	130	119	109	155	150	146	174	171	43	106	100	171	158	302	103
NM_001005860	Clec4a4	chr6	122940384	122974439	+	34055	1092	0	0	0	0	0	0	0	0	0	0	0	0	0	0	0	0	0	0
NM_001005863	Mtus1	chr8	42076265	42219080	-	142815	6335	3570	5615	5345	3542	4247	3753	3247	4708	4231	3028	3825	1304	3272	3728	7642	4526	7590	5626
NM_001005867	Zmiz2	chr11	6295127	6306165	+	11038	3957	1101	845	764	984	635	832	932	690	796	848	670	281	791	482	1165	1198	1123	1163
NM_001005916	Zbtb9	chr17	27110123	27113148	+	3025	2784	529	559	587	538	528	416	490	504	523	490	490	159	408	371	840	669	831	628
NM_001006674	Kcnq2	chr2	180810283	180869930	-	59647	2439	0	1	0	2	0	4	0	0	0	1	0	0	0	2	3	2	0	0
NM_001007077	Gm13023	chr4	143379236	143385488	+	6252	1838	0	1	0	0	0	0	0	0	0	0	0	0	0	0	0	0	0	0
NM_001007222	Tdpoz2	chr3	93455463	93456608	-	1145	1145	0	0	0	0	0	0	0	0	0	0	0	0	0	0	0	0	0	0
NM_001007223	Clec3a	chr8	116941933	116952033	+	10100	2930	0	0	0	0	0	0	0	0	0	0	0	0	0	0	0	0	0	0
NM_001007266	Taar2	chr10	23658377	23661389	+	3012	1020	0	1	0	0	0	2	0	0	0	0	0	0	0	0	1	0	0	1
NM_001007268	Dusp13	chr14	22552617	22567844	-	15227	1744	6	0	0	3	3	2	0	0	1	2	2	0	2	0	4	6	3	6
NM_001007460	Zdhhc23	chr16	43969258	43979163	-	9905	1278	4	7	4	7	11	6	5	1	2	2	12	3	6	1	4	9	14	7
NM_001007461	Gsdma3	chr11	98487673	98499403	+	11730	1477	0	0	0	0	0	0	0	0	0	0	1	0	0	0	0	0	0	0
NM_001007462	Pabpn1l	chr8	125143370	125146635	-	3265	1144	1	0	2	0	0	1	1	0	1	0	1	0	1	0	0	2	2	2
NM_001007472	Noto	chr6	85373879	85378871	+	4992	1602	0	0	0	0	1	3	0	0	0	0	0	0	0	0	0	0	0	0
NM_001007567	Slc7a6os	chr8	108724337	108734833	-	10496	1525	928	1081	1182	813	1158	735	739	1012	966	748	1186	229	669	791	1596	1097	2025	1025
NM_001007568	Zfp251	chr15	76682573	76701865	-	19292	3501	629	474	427	565	501	405	541	432	421	440	573	120	388	280	612	620	994	466
NM_001007569	Pnmal1	chr7	17545143	17547669	+	2526	1687	0	1	0	0	0	0	0	0	0	0	0	0	0	0	0	0	0	0
NM_001007570	Slc25a42	chr8	72708238	72736180	-	27942	3172	2223	2951	1043	1746	2516	1733	1628	2281	901	1583	2370	598	1476	2068	1533	1963	4699	2582
NM_001007571	D8Ertd738e	chr8	86770133	86773660	-	3527	661	2268	1560	1045	1369	1382	1098	1607	1838	1335	1482	1677	310	1062	878	1529	1467	2774	956
NM_001007572	Trpv5	chr6	41602768	41630722	-	27954	2600	0	0	0	0	0	0	0	0	0	0	0	0	0	0	0	0	0	0
NM_001007573	Maneal	chr4	124532482	124539415	-	6933	2723	0	1	1	3	1	0	3	1	0	1	2	0	1	0	7	0	2	2
NM_001007574	A830010M20Rik	chr5	107926763	107941575	+	14812	6756	686	414	599	618	190	516	642	354	445	490	150	223	598	353	882	886	349	840
NM_001007575	Zfp58	chr13	67591102	67601458	-	10356	2359	190	254	298	193	227	180	208	222	244	156	178	54	186	198	396	312	359	241
NM_001007576	Gucy2f	chrX	138513831	138631479	-	117648	9998	0	0	0	0	0	0	0	0	0	0	0	0	0	0	0	0	0	0
NM_001007577	Tceanc	chrX	162937746	162948410	-	10664	4047	494	207	246	442	214	318	430	151	177	371	211	125	349	174	352	598	423	475
NM_001007578	Armcx6	chrX	131282993	131285958	-	2965	2034	5	8	7	7	4	2	2	5	7	4	1	4	7	6	20	6	13	7
NM_001007579	BC080695	chr4	143157369	143163701	+	6332	2103	2	0	0	0	0	0	0	0	0	0	0	0	1	0	0	0	0	0
NM_001007580	Fndc3c1	chrX	103615381	103680568	-	65187	4812	0	0	0	0	0	0	0	0	1	1	2	0	0	0	0	0	1	0
NM_001007581	2810408M09Rik	chr2	165315611	165318814	-	3203	1868	767	572	544	513	558	474	559	590	575	464	589	131	407	381	799	647	1026	504
NM_001007582	AY761184	chr8	22812995	22814119	-	1124	500	0	0	0	0	0	0	0	0	0	0	0	0	0	0	0	0	0	0
NM_001007583	Best3	chr10	116423369	116462096	+	38727	2719	1	5	6	1	4	1	0	2	6	2	0	1	4	0	6	10	0	4
NM_001007584	Gm11541	chr11	94555811	94565813	-	10002	1681	0	0	0	0	0	0	0	0	0	0	0	0	0	0	0	0	0	0
NM_001007589	Akirin2	chr4	34497863	34514157	+	16294	1591	528	894	788	475	502	444	476	715	706	448	529	143	411	646	1106	627	929	632
NM_001008230	Rtp2	chr16	23925633	23930880	-	5247	2428	0	0	0	0	0	0	0	0	0	0	0	0	0	0	0	0	0	0
NM_001008231	Daam2	chr17	49595346	49703662	-	108316	6045	167	108	118	157	96	135	116	66	117	154	73	37	148	62	186	193	156	174
NM_001008232	Asap3	chr4	135762279	135802488	+	40209	5582	46	26	21	54	18	26	33	19	19	36	19	8	38	10	32	64	49	40
NM_001008233	Plekhn1	chr4	155595564	155602651	-	7087	2210	35	33	30	39	30	31	28	24	33	19	19	11	31	21	41	30	19	39
NM_001008419	Aox2	chr1	58335169	58436108	+	100939	4776	4	14	2	5	15	2	10	17	4	7	21	2	4	5	4	11	26	5
NM_001008420	Cdh12	chr15	21041206	21519288	+	478082	5639	0	0	0	0	0	0	0	0	0	0	1	0	0	0	0	0	0	0
NM_001008421	Nol10	chr12	17355298	17436901	+	81603	2986	447	622	445	318	493	279	329	584	442	318	540	91	234	328	625	414	854	305
NM_001008422	Scaf1	chr7	52258319	52271619	-	13300	4177	2636	2823	2566	2143	2176	1911	2266	2153	2403	2068	2359	606	1704	1874	3595	2617	3549	2396
NM_001008423	Ccdc177	chr12	81856433	81861702	-	5269	4399	0	0	0	0	0	0	0	0	0	0	1	0	0	0	0	5	3	1
NM_001008424	Cdsn	chr17	35689072	35694125	+	5053	2678	1778	1728	1774	1662	907	1342	1546	1639	1917	1615	919	508	1138	995	2346	1736	1278	1595
NM_001008425	Thoc6	chr17	23805585	23810737	-	5152	1267	94	85	91	93	56	66	69	100	98	67	60	24	66	72	136	83	135	77
NM_001008426	Gm5531	chr1	155721474	155724001	+	2527	2527	1	0	0	0	0	1	0	0	0	0	0	0	1	0	0	1	0	0
NM_001008427	Gm5595	chr7	49915477	49948088	-	32611	3145	149	208	218	218	177	148	182	176	165	149	183	55	165	183	346	285	313	291
NM_001008428	Fbxw20	chr9	109119945	109137268	-	17323	1511	0	0	0	0	0	0	0	0	0	0	0	0	0	0	0	0	0	0
NM_001008429	Taar3	chr10	23669363	23670395	+	1032	1032	0	0	0	0	0	0	2	0	0	0	0	0	0	0	1	0	0	0
NM_001008498	Wdr34	chr2	29887077	29904399	-	17322	1800	226	110	120	132	79	144	148	118	127	159	66	46	120	66	159	164	149	177
NM_001008499	Taar4	chr10	23680299	23681343	+	1044	1044	0	0	0	0	0	0	0	0	0	0	0	0	0	1	0	0	0	0
NM_001008501	Zfp760	chr17	21844707	21862603	+	17896	4209	522	525	703	510	414	423	451	374	566	374	357	123	362	391	992	625	665	607
NM_001008502	Bbs12	chr3	37211475	37220373	+	8898	2434	481	247	326	391	183	327	402	250	287	355	157	100	326	190	381	554	297	397
NM_001008542	Mxi1	chr19	53384995	53450300	+	65305	5156	3750	2548	1818	2621	2087	1970	3042	1901	1500	2033	1623	665	3020	1838	2567	3491	4212	3504
NM_001008547	1700001J03Rik	chr5	146994025	146996880	-	2855	778	3	0	0	2	4	0	1	1	1	0	1	1	0	0	1	1	0	5
NM_001008548	Pde2a	chr7	108570204	108661343	+	91139	4208	344	288	351	301	229	227	306	299	305	316	211	82	296	184	405	378	354	316
NM_001008549	Zfp658	chr7	50817739	50830831	+	13092	3381	46	30	20	34	24	29	22	23	41	29	32	18	43	16	36	58	56	50
NM_001008550	Zfyve26	chr12	80333333	80397269	-	63936	9368	801	1156	807	878	417	1023	801	785	750	789	304	383	740	799	1240	1106	723	1373
NM_001008700	Il4ra	chr7	132695795	132722988	+	27193	5094	288	360	313	290	337	170	239	326	316	235	336	39	225	212	462	378	633	247
NM_001008702	Dab2	chr15	6249788	6390709	+	140921	3789	78	104	101	96	55	52	74	96	128	68	47	22	92	68	133	123	118	96
NM_001008705	Bud31	chr5	145901265	145908943	+	7678	465	1838	1924	1620	1452	1885	1045	1311	1460	1482	1243	1825	336	1303	1349	2039	1793	3286	1590
NM_001008706	Calm5	chr13	3853418	3854007	+	589	549	0	0	0	0	0	0	0	0	0	0	0	1	0	0	0	0	0	0
NM_001008793	Whrn	chr4	63075943	63157025	-	81082	4053	109	89	98	118	83	89	109	76	118	93	70	28	89	62	108	143	128	117
NM_001009544	4921501E09Rik	chr17	33201087	33205003	-	3916	3916	0	0	0	0	0	0	0	0	0	0	0	0	0	0	0	0	0	0
NM_001009545	Adam6b	chr12	114727775	114730046	+	2271	2271	0	0	0	0	0	0	0	0	0	0	0	0	0	0	0	0	0	0
NM_001009546	Naaladl1	chr19	6105797	6115555	+	9758	2238	20	19	13	14	8	9	20	6	17	11	20	5	3	7	10	22	22	16
NM_001009547	Adam26b	chr8	44605217	44613491	-	8274	2405	0	0	0	0	0	0	0	0	0	0	0	0	0	0	0	0	0	0
NM_001009548	Adam20	chr8	41878626	41882657	+	4031	2589	0	0	0	0	0	0	0	0	0	0	0	0	0	0	0	0	0	0
NM_001009549	Zfp36l3	chrX	51075862	51079571	-	3709	2613	1	0	0	0	0	0	1	0	1	0	1	0	0	4	0	0	0	0
NM_001009550	Mup21	chr4	61808865	61811875	-	3010	755	0	0	0	0	0	0	0	0	0	0	0	0	0	0	0	0	0	0
NM_001009573	Unc13d	chr11	115923409	115939275	-	15866	3967	13	7	5	7	8	4	15	4	9	8	9	6	10	5	18	29	9	16
NM_001009574	Taar5	chr10	23690511	23691525	+	1014	1014	0	0	0	0	0	0	0	0	0	0	0	0	0	0	0	0	0	0
NM_001009575	Armcx5	chrX	132277230	132281865	+	4635	2406	405	565	441	372	346	298	356	444	454	313	384	99	348	306	547	445	735	457
NM_001009818	2011-09-01	chr5	93522482	93603984	+	81502	5008	3324	4540	5055	3339	3094	2887	2762	3638	4649	3035	2800	1024	2582	2854	6661	4461	5501	3940
NM_001009819	A3galt2	chr4	128436501	128446542	+	10041	3390	10	8	9	9	10	9	5	7	9	6	10	4	8	4	19	13	4	10
NM_001009927	Mief2	chr11	60541899	60546453	+	4554	2522	806	832	611	557	1021	496	559	611	595	527	1067	149	455	498	930	689	1929	579
NM_001009935	Txnip	chr3	96361879	96365780	+	3901	2195	18846	27837	52289	17975	8993	19354	15327	26497	50514	15324	8142	6047	13424	16460	78663	25335	18941	27638
NM_001009940	Il19	chr1	132829232	132835818	-	6586	1023	1	1	0	0	0	0	0	1	0	0	2	0	0	0	1	0	1	0
NM_001009947	Dock11	chrX	33428826	33616557	+	187731	6665	408	470	500	329	139	338	296	341	322	248	151	111	313	406	640	470	285	617
NM_001009948	Nrsn2	chr2	152194493	152202302	-	7809	1142	1	0	1	2	0	0	0	1	0	2	0	1	0	0	3	0	0	0
NM_001009949	Slc25a51	chr4	45408795	45421638	-	12843	4437	4950	20334	7513	4512	20297	3991	4001	17027	7001	3724	19842	1321	3500	12531	9775	5561	35523	5395
NM_001009950	Slc38a8	chr8	122003502	122025598	-	22096	2622	0	0	0	0	0	0	2	0	1	0	0	0	0	0	0	1	0	0
NM_001009951	Cep44	chr8	59010318	59029363	-	19045	1399	121	98	107	122	70	86	116	77	83	108	50	32	81	58	137	147	131	144
NM_001009952	Scgb2b20	chr7	34149361	34151338	-	1977	520	0	0	0	0	0	0	0	0	0	0	0	0	0	0	0	0	0	0
NM_001009981	Slc10a7	chr8	81033226	81257911	+	224685	3560	740	398	455	645	279	530	631	279	507	538	283	169	501	315	711	811	519	742
NM_001010825	Ficd	chr5	114185790	114190616	+	4826	3161	540	315	275	489	456	423	437	190	263	388	394	118	385	264	428	597	849	546
NM_001010827	Taar7b	chr10	23719744	23720821	+	1077	1077	0	0	0	0	0	0	0	0	0	0	0	0	0	0	0	0	0	0
NM_001010828	Taar6	chr10	23704414	23705452	-	1038	1038	0	0	0	0	0	0	0	0	0	0	0	0	0	0	0	0	0	0
NM_001010829	Taar7a	chr10	23712210	23713287	-	1077	1077	0	0	0	0	0	0	0	0	0	0	0	0	0	0	0	0	0	0
NM_001010830	Taar8a	chr10	23796305	23797340	+	1035	1035	0	0	0	0	0	0	0	0	0	0	0	0	0	0	0	0	0	0
NM_001010831	Taar9	chr10	23828293	23829340	-	1047	1047	0	0	0	0	0	0	0	0	0	0	0	0	0	0	0	0	0	0
NM_001010833	Mdc1	chr17	35978442	35996615	+	18173	7352	2811	2315	2552	2981	1766	2366	2646	1807	2146	2489	1613	721	2640	1466	3745	3932	3248	3526
NM_001010834	Slc10a5	chr3	10331733	10335656	-	3923	3923	2	3	3	4	9	1	3	3	0	1	8	3	0	5	1	2	25	1
NM_001010835	Taar7e	chr10	23757419	23758496	+	1077	1077	0	0	0	0	0	0	0	0	0	0	0	0	0	0	0	0	0	0
NM_001010836	Ppp1r13l	chr7	19946564	19963882	+	17318	3130	213	176	169	116	51	117	154	127	204	146	71	31	122	90	281	147	87	154
NM_001010837	Taar8b	chr10	23811065	23812100	-	1035	1035	0	0	0	0	0	0	0	0	0	0	0	0	0	0	0	0	0	0
NM_001010838	Taar7d	chr10	23747027	23748104	+	1077	1077	0	0	0	0	0	0	0	0	0	0	0	0	0	0	0	0	0	0
NM_001010839	Taar7f	chr10	23769315	23770392	+	1077	1077	0	0	0	0	0	0	0	0	0	0	0	0	0	0	0	0	0	0
NM_001010840	Taar8c	chr10	23820648	23821757	-	1109	1109	0	0	0	0	0	0	0	0	0	0	0	0	0	0	0	0	0	0
NM_001010937	Gjb6	chr14	57742137	57752448	-	10311	2107	0	0	0	0	0	0	0	0	1	0	0	0	0	0	0	0	0	0
NM_001010941	Gpr12	chr5	147393725	147396815	-	3090	2469	0	0	0	0	0	0	0	0	0	0	0	0	0	0	0	0	0	0
NM_001010973	Hrh2	chr13	54287497	54317801	+	30304	2789	0	0	0	0	0	0	0	0	0	0	0	1	0	0	0	0	0	0
NM_001011517	Olfr1193	chr2	88518013	88518970	+	957	957	0	0	0	0	0	0	0	0	0	0	0	0	0	0	0	0	0	0
NM_001011518	Olfr94	chr17	37333750	37334911	-	1161	1161	0	0	0	0	0	0	0	0	0	0	0	0	0	0	0	0	0	0
NM_001011519	Olfr1148	chr2	87673197	87674142	+	945	945	1	0	0	0	0	0	0	0	0	0	0	0	0	0	0	0	0	0
NM_001011520	Olfr310	chr7	93417239	93418321	-	1082	1082	0	0	0	0	0	0	0	0	0	0	0	0	0	0	0	0	0	0
NM_001011523	Olfr913	chr9	38400387	38402746	+	2359	1275	0	0	0	0	0	0	0	0	0	0	0	0	0	0	0	0	0	0
NM_001011524	Olfr1418	chr19	11929484	11930441	-	957	957	0	0	0	0	0	0	0	0	0	0	0	0	0	0	1	0	0	1
NM_001011525	Olfr1415	chr1	94387394	94388330	-	936	936	0	0	0	0	0	0	0	0	0	0	0	0	0	0	0	0	0	0
NM_001011527	Olfr503	chr7	115688040	115689012	+	972	972	0	0	0	0	0	0	0	0	0	0	0	0	0	0	0	0	0	0
NM_001011528	Olfr456	chr6	42436161	42437213	-	1052	1052	1	0	1	2	1	0	0	1	1	0	0	1	1	0	1	0	2	1
NM_001011529	Olfr1251	chr2	89507084	89508041	-	957	957	0	0	0	0	0	0	0	0	0	0	0	0	0	0	0	0	0	0
NM_001011530	Olfr723	chr14	50548237	50549243	-	1006	1006	0	0	0	0	0	0	0	0	0	0	0	0	0	0	0	0	0	0
NM_001011531	Olfr329-ps	chr11	58355948	58358440	-	2492	1300	0	0	0	0	0	0	0	0	0	0	0	0	0	0	0	0	0	0
NM_001011532	Olfr1037	chr2	85924886	85926011	-	1125	1125	0	0	0	0	0	0	0	0	0	0	0	0	0	0	0	0	0	0
NM_001011533	Olfr688	chr7	112436608	112437574	+	966	966	0	0	0	0	0	0	0	0	0	0	0	0	0	0	0	0	0	0
NM_001011534	Olfr988	chr2	85193151	85194081	-	930	930	0	0	0	0	0	0	0	0	0	0	0	0	0	0	0	0	0	0
NM_001011535	Olfr1182	chr2	88286175	88289278	-	3103	1178	0	0	0	0	0	0	0	0	0	0	0	0	0	0	0	0	0	0
NM_001011536	Olfr566	chr7	110004834	110005785	-	951	951	0	0	0	0	0	0	0	0	0	0	0	0	0	0	0	0	0	0
NM_001011542	Olfr1532-ps1	chr7	114057713	114058637	+	924	924	0	0	0	0	0	0	0	0	0	0	0	0	0	0	0	0	0	0
NM_001011662	Olfr180	chr16	58915511	58918312	-	2801	1142	0	0	0	0	0	0	0	0	0	0	0	0	0	0	0	0	0	0
NM_001011684	Nms	chr1	38995993	39007121	+	11128	1001	0	0	0	0	0	0	0	0	0	0	0	0	0	0	0	0	0	0
NM_001011687	Rnase13	chr14	52541834	52542448	-	614	614	0	0	0	0	0	0	0	0	0	0	0	0	0	1	0	0	0	0
NM_001011695	Olfr1000	chr2	85448120	85449065	-	945	945	0	0	0	0	0	0	0	0	0	0	0	0	0	0	0	0	0	0
NM_001011707	Cyp2c66	chr19	39188387	39261246	+	72859	1630	0	0	0	0	0	1	0	0	0	0	0	0	0	0	0	0	0	0
NM_001011721	Olfr102	chr17	37450355	37451382	-	1027	100	0	0	0	0	0	0	0	0	0	0	0	0	0	0	0	0	0	0
NM_001011732	Xkr7	chr2	152857587	152881511	+	23924	2711	2	0	2	0	0	0	0	0	2	0	0	0	0	0	0	0	0	0
NM_001011733	Olfr288	chr15	98016443	98025973	-	9530	2083	0	0	0	0	0	0	0	0	0	0	0	0	0	0	0	0	0	0
NM_001011734	Olfr1116-ps	chr2	87109002	87109926	+	924	924	0	0	0	0	0	0	0	0	0	0	0	0	0	0	0	0	0	0
NM_001011735	Olfr1066	chr2	86295484	86296426	-	942	942	0	0	0	0	0	0	0	0	0	0	0	0	0	0	0	0	0	0
NM_001011736	Olfr205	chr16	59328415	59329333	-	918	918	0	0	0	0	0	0	0	0	0	0	0	0	0	0	0	0	0	0
NM_001011737	Olfr1357	chr10	78074413	78080819	-	6406	1160	0	0	0	1	0	0	0	0	0	0	0	0	0	0	0	0	0	0
NM_001011738	Olfr744	chr14	51237898	51238870	+	972	972	0	0	0	0	0	0	0	0	0	0	0	0	0	0	0	0	0	0
NM_001011739	Olfr885	chr9	37868906	37869836	+	930	930	0	0	0	0	0	0	0	0	0	0	0	0	0	0	0	0	0	0
NM_001011740	Olfr225	chr11	59426467	59427727	+	1260	1260	0	0	0	0	0	0	0	0	0	0	0	0	0	0	0	0	0	0
NM_001011741	Olfr1386	chr11	49283555	49284683	+	1128	1128	0	0	0	0	0	0	0	0	0	0	0	0	0	0	0	0	0	0
NM_001011742	Olfr479	chr7	115198497	115199481	+	984	984	0	0	0	0	0	0	0	0	0	0	0	0	0	0	0	0	0	0
NM_001011743	Olfr324	chr11	58410846	58411968	+	1122	1122	0	0	0	0	0	0	0	0	0	0	0	0	0	0	0	0	0	0
NM_001011748	Olfr867	chr9	19858909	19859905	-	996	996	0	0	0	0	0	0	0	0	0	0	0	0	0	0	0	0	0	0
NM_001011749	Olfr704	chr7	114008495	114009443	+	948	948	0	0	0	0	0	0	0	0	0	0	0	0	0	0	0	0	0	0
NM_001011750	Olfr294	chr7	93764145	93765153	-	1008	1008	0	0	0	0	0	0	0	0	0	0	0	0	0	0	0	0	0	0
NM_001011751	Olfr298	chr7	93637060	93638059	-	999	999	0	0	0	0	0	0	0	0	0	0	0	0	0	0	0	0	0	0
NM_001011752	Olfr293	chr7	93812173	93813184	+	1011	1011	0	0	0	0	0	0	0	0	0	0	0	0	0	0	0	0	0	0
NM_001011753	Olfr115	chr17	37746729	37747724	-	995	995	0	0	0	0	0	0	0	0	0	0	0	0	0	0	0	0	0	0
NM_001011754	Olfr735	chr14	50965050	50966115	-	1065	1065	0	0	0	0	0	0	0	0	0	0	0	0	0	0	0	0	0	0
NM_001011755	Olfr671	chr7	112123555	112124497	-	942	942	0	0	0	0	0	0	0	0	0	0	0	0	0	0	0	0	0	0
NM_001011756	Olfr948	chr9	39126231	39127197	-	966	966	0	0	0	0	0	0	0	0	0	0	0	0	0	0	0	0	0	0
NM_001011757	Olfr663	chr7	111852082	111853117	+	1035	1035	0	0	0	0	0	0	0	0	0	0	0	0	0	0	0	0	0	0
NM_001011758	Olfr1016	chr2	85639495	85640425	-	930	930	0	0	0	0	0	0	0	0	0	0	0	0	0	0	0	0	0	0
NM_001011759	Olfr1031	chr2	85831975	85832986	+	1011	1011	0	0	0	0	0	0	0	0	0	0	0	0	0	0	0	0	0	0
NM_001011760	Olfr314	chr11	58599640	58600771	+	1131	1131	0	0	0	0	0	0	0	0	0	0	0	0	0	0	0	0	0	0
NM_001011761	Olfr1229	chr2	89122352	89123288	-	936	936	0	0	0	0	0	0	0	0	0	0	0	0	0	0	0	0	0	0
NM_001011767	Olfr299	chr7	93613922	93614915	+	993	993	0	0	0	0	0	0	0	0	0	0	0	0	0	0	0	0	0	0
NM_001011769	Olfr317	chr11	58545597	58546725	-	1128	1128	0	0	0	0	0	0	0	0	0	0	0	0	0	0	0	0	0	0
NM_001011770	Olfr332	chr11	58303220	58306001	-	2781	1601	0	0	0	0	0	0	0	0	0	0	0	0	0	0	0	0	0	0
NM_001011771	Olfr1089	chr2	86572831	86573767	-	936	936	0	0	0	0	0	0	0	0	0	0	0	0	0	0	0	0	0	0
NM_001011773	Olfr1287	chr2	111289298	111290216	+	918	918	0	0	0	0	0	0	0	0	0	0	0	0	0	0	0	0	0	0
NM_001011774	Olfr1028	chr2	85791221	85792196	+	975	975	0	0	1	0	0	0	0	0	0	0	0	0	0	0	0	0	0	0
NM_001011775	Olfr1419	chr19	11944672	11945704	-	1032	1032	1	0	0	0	0	0	1	0	0	0	0	0	0	0	0	0	0	0
NM_001011776	Olfr527	chr7	147521762	147522680	+	918	918	0	0	0	0	0	0	0	0	0	0	0	0	0	0	0	0	0	0
NM_001011777	Olfr1042	chr2	85999501	86000598	-	1097	1097	0	0	0	0	0	0	0	0	0	0	0	0	0	0	0	0	0	0
NM_001011779	Olfr286	chr15	98057105	98064881	-	7776	1451	0	0	0	0	0	0	0	0	0	0	0	0	0	0	0	0	0	0
NM_001011780	Olfr287	chr15	98037401	98051487	-	14086	1776	0	0	0	0	0	0	0	0	0	0	0	0	0	0	0	0	0	0
NM_001011782	Olfr543	chr7	109625286	109626416	-	1130	1130	6	6	1	5	14	7	14	8	3	8	16	2	11	2	13	13	16	7
NM_001011784	Olfr1039	chr2	85970858	85971818	-	960	960	0	0	0	0	0	0	0	0	0	0	0	0	0	0	0	0	0	0
NM_001011785	Olfr987	chr2	85171123	85172053	-	930	930	0	0	0	0	0	0	0	0	0	0	0	0	0	0	0	0	0	0
NM_001011787	Olfr1307	chr2	111784672	111785611	-	939	939	0	0	0	0	0	0	0	0	0	0	0	0	0	0	0	0	0	0
NM_001011789	Olfr222	chr11	59384283	59385240	-	957	957	0	0	0	0	0	0	0	0	0	0	0	0	0	0	0	0	0	0
NM_001011790	Olfr1382	chr11	49348688	49349624	+	936	936	0	0	0	0	0	0	0	0	0	0	0	0	0	0	0	0	0	0
NM_001011791	Olfr193	chr16	59109504	59110434	-	930	930	0	0	0	0	0	0	0	0	0	0	0	0	0	0	0	0	0	0
NM_001011793	Olfr598	chr7	110477001	110477961	+	960	960	0	0	0	0	0	0	0	0	0	0	0	0	0	0	0	0	0	0
NM_001011794	Olfr1322	chrX	47238645	47239578	-	933	933	0	0	0	0	0	0	0	0	0	0	0	0	0	0	0	0	0	0
NM_001011795	Olfr1275	chr2	111071009	111071948	-	939	939	0	0	0	0	0	0	0	0	0	0	0	0	0	0	0	0	0	0
NM_001011796	Olfr1249	chr2	89470096	89471053	-	957	957	0	0	0	0	0	0	0	0	0	0	0	0	0	0	0	0	0	0
NM_001011797	Olfr782	chr10	128787620	128788565	+	945	945	0	0	0	0	0	0	0	0	0	0	0	0	0	0	0	0	0	0
NM_001011798	Olfr884	chr9	37854808	37855738	+	930	930	0	0	0	0	0	0	0	0	0	0	0	0	0	0	0	0	0	0
NM_001011799	Olfr453	chr6	42694037	42694991	+	954	954	0	0	0	0	0	0	0	0	0	0	0	0	0	0	0	0	0	0
NM_001011800	Olfr212	chr6	116456533	116467983	+	11450	2672	0	0	0	1	0	0	0	0	1	0	0	0	0	0	0	0	0	0
NM_001011801	Olfr213	chr6	116490472	116491456	+	984	984	0	0	0	0	0	0	0	0	0	0	0	0	0	0	0	0	0	0
NM_001011802	Olfr1318	chr2	111996054	111997164	+	1110	1110	0	0	0	0	0	0	0	0	0	0	0	0	0	0	0	0	0	0
NM_001011803	Olfr1306	chr2	111752146	111753085	-	939	939	0	0	0	0	0	0	0	0	0	0	0	0	0	0	0	0	0	0
NM_001011804	Olfr1211	chr2	88769534	88770470	-	936	936	0	0	0	0	0	0	0	0	0	0	0	0	0	0	0	0	0	0
NM_001011805	Olfr1385	chr11	49308036	49308966	+	930	930	0	0	0	0	0	0	0	0	0	0	0	0	0	0	0	0	0	0
NM_001011806	Olfr901	chr9	38237868	38238804	+	936	936	0	0	0	0	0	0	0	0	0	0	0	0	0	0	0	0	0	0
NM_001011807	Olfr191	chr16	59085377	59086307	-	930	930	0	0	0	0	0	0	0	0	0	0	0	0	0	0	0	0	0	1
NM_001011808	Olfr198	chr16	59201329	59202250	-	921	921	0	0	0	0	0	0	0	0	0	0	0	0	0	0	0	0	0	0
NM_001011809	Olfr728	chr14	50759376	50760312	-	936	936	0	0	0	0	0	0	0	0	0	0	0	0	0	0	0	0	0	0
NM_001011810	Olfr485	chr7	115302431	115303385	-	954	954	0	0	0	0	0	0	0	0	0	0	0	0	0	0	0	0	0	0
NM_001011811	Olfr487	chr7	115355096	115356041	-	945	945	0	0	0	0	0	0	0	0	0	0	0	0	0	0	0	0	0	0
NM_001011812	Olfr951	chr9	39201377	39202322	+	945	945	0	0	0	0	0	0	0	0	0	0	0	0	0	0	0	0	0	0
NM_001011813	Olfr93	chr17	37287976	37288915	-	939	939	0	0	0	0	0	0	0	0	0	0	0	0	0	0	0	0	0	1
NM_001011814	Olfr524	chr7	147387710	147388667	-	957	957	0	0	0	0	0	0	0	0	0	0	0	0	0	0	0	0	0	0
NM_001011815	Olfr533	chr7	147652101	147653064	+	963	963	0	0	0	0	0	0	0	0	0	0	0	0	0	0	0	0	0	0
NM_001011816	Olfr1181	chr2	88263244	88264180	-	936	936	0	0	0	0	0	0	0	0	0	0	0	0	0	0	0	0	0	0
NM_001011818	Olfr316	chr11	58571168	58572089	+	921	921	0	0	0	0	0	0	0	0	0	0	0	0	0	0	0	0	0	0
NM_001011819	Olfr312	chr11	58644657	58645584	+	927	927	0	0	0	0	0	0	0	0	0	0	0	0	0	0	0	0	0	0
NM_001011821	Olfr804	chr10	129141935	129142880	+	945	945	0	0	0	0	0	0	0	0	0	0	0	0	0	0	0	0	0	0
NM_001011822	Olfr787	chr10	128899733	128900672	+	939	939	0	0	0	0	0	0	0	0	0	0	0	0	0	0	0	0	0	0
NM_001011823	Olfr834	chr9	18792433	18793372	+	939	939	0	0	0	0	0	0	0	0	0	0	0	0	0	0	0	0	0	0
NM_001011824	Olfr832	chr9	18749093	18750032	+	939	939	0	0	0	0	0	0	0	0	0	0	0	0	0	0	0	0	0	0
NM_001011825	Olfr1105	chr2	86873437	86874376	-	939	939	0	0	0	0	0	0	0	0	0	0	0	0	0	0	0	0	0	0
NM_001011826	Olfr967	chr9	39557972	39558905	+	933	933	0	0	0	0	0	0	0	0	0	0	0	0	0	0	0	0	0	0
NM_001011827	Olfr963	chr9	39476643	39477579	+	936	936	0	0	0	0	0	0	0	0	0	0	0	0	0	0	0	0	0	0
NM_001011828	Olfr304	chr7	93534166	93535168	-	1002	1002	0	0	0	0	0	0	0	0	0	0	0	0	0	0	0	0	0	0
NM_001011829	Olfr761	chr17	38088995	38089967	-	972	972	0	0	0	0	0	0	0	0	0	0	0	0	0	0	0	0	0	0
NM_001011830	Olfr119	chr17	37833629	37838582	+	4953	1033	0	0	0	0	0	0	0	0	0	0	0	0	0	0	0	0	0	0
NM_001011831	Olfr1500	chr19	13901948	13902884	-	936	936	1	0	0	0	0	0	0	0	0	0	0	0	0	0	0	0	0	0
NM_001011832	Olfr1490	chr19	13728935	13729886	+	951	951	0	0	0	0	0	0	0	0	0	0	0	0	0	0	0	0	0	0
NM_001011833	Olfr1137	chr2	87551128	87552061	-	933	933	0	0	0	0	0	0	0	0	0	0	0	0	0	0	0	0	0	0
NM_001011834	Olfr1152	chr2	87708149	87709082	+	933	933	0	0	0	0	0	0	0	0	0	0	0	0	0	0	0	0	0	0
NM_001011835	Olfr1162	chr2	87889834	87890779	-	945	945	0	0	0	0	0	0	0	0	0	0	0	0	0	0	0	0	0	0
NM_001011836	Olfr1129	chr2	87415242	87416187	+	945	945	0	0	0	0	0	0	0	0	0	0	0	1	0	0	0	0	0	0
NM_001011837	Olfr748	chr14	51330006	51330930	+	924	924	0	0	0	0	0	0	0	0	0	0	0	0	0	0	0	0	0	0
NM_001011839	Olfr1437	chr19	12396376	12397315	-	939	939	0	0	0	0	0	0	0	0	0	0	0	0	0	0	0	0	0	0
NM_001011840	Olfr1463	chr19	13308741	13309674	+	933	933	0	0	0	0	0	0	0	0	0	0	0	0	0	0	0	0	0	0
NM_001011841	Olfr1465	chr19	13387849	13388773	-	924	924	0	0	0	0	0	0	0	0	0	0	0	0	0	0	0	0	0	0
NM_001011842	Olfr1474	chr19	13545461	13546406	+	945	945	0	0	0	0	0	0	0	0	0	0	0	0	0	0	0	0	0	0
NM_001011845	Olfr597	chr7	110468926	110469874	+	948	948	0	0	0	0	0	0	0	0	0	0	0	0	0	0	0	0	0	0
NM_001011846	Olfr517	chr7	116011721	116012666	-	945	945	0	0	0	0	0	0	0	0	0	0	0	0	0	0	0	0	0	0
NM_001011847	Olfr591	chr7	110321204	110322149	-	945	945	0	0	0	0	0	0	0	0	0	0	0	0	0	0	0	0	0	0
NM_001011848	Olfr675	chr7	112172538	112173480	-	942	942	0	0	0	0	0	0	0	0	0	0	0	0	0	0	0	0	0	0
NM_001011849	Olfr792	chr10	128977594	128978530	+	936	936	0	0	0	0	0	0	0	0	0	0	0	0	0	0	1	0	0	0
NM_001011850	Olfr1505	chr19	13993511	13994462	+	951	951	0	0	0	0	0	0	0	0	0	0	0	0	0	0	0	0	0	0
NM_001011851	Olfr412	chr11	74178172	74179111	+	939	939	0	0	0	0	0	0	0	0	0	0	0	0	0	0	0	0	0	0
NM_001011852	Olfr1029	chr2	85815369	85816430	+	1061	1061	1	0	0	0	0	0	0	0	0	0	0	0	0	0	0	0	0	0
NM_001011853	Olfr1425	chr19	12148184	12149120	-	936	936	0	0	0	0	0	0	0	0	0	0	0	0	0	0	0	0	0	0
NM_001011854	Olfr605	chr7	110590653	110591664	-	1011	1011	0	0	0	0	0	0	0	0	0	0	0	1	0	0	0	0	0	0
NM_001011855	Olfr169	chr16	19566032	19566974	-	942	942	0	0	0	0	0	0	0	0	0	0	0	0	0	0	0	0	0	0
NM_001011856	Olfr1331	chr4	118541387	118542341	+	954	954	0	0	0	0	0	0	0	0	0	0	0	0	0	0	0	0	0	0
NM_001011857	Olfr685	chr7	112328874	112329825	-	951	951	0	0	0	0	0	0	0	0	0	0	0	1	0	0	0	0	0	0
NM_001011858	Olfr504	chr7	115708350	115709307	-	957	957	0	0	0	0	0	0	0	0	0	0	0	0	0	0	0	0	0	0
NM_001011859	Olfr965	chr9	39526813	39527752	+	939	939	0	0	0	0	0	0	0	0	0	0	0	0	0	0	0	0	0	0
NM_001011860	Olfr1222	chr2	88964950	88965886	-	936	936	0	0	0	0	0	0	0	0	0	0	0	0	0	0	0	0	0	0
NM_001011861	Olfr331	chr11	58315099	58316056	-	957	957	0	0	0	0	0	0	0	0	0	0	0	0	0	0	0	0	0	0
NM_001011862	Olfr699	chr7	113933562	113934513	-	951	951	0	0	0	0	0	0	0	0	0	0	0	0	0	0	0	0	0	0
NM_001011863	Olfr406	chr11	74082892	74083864	+	972	972	0	0	0	0	0	0	0	0	0	0	0	0	0	0	0	0	0	0
NM_001011864	Olfr917	chr9	38472497	38473427	-	930	930	0	0	0	0	0	0	0	0	0	0	0	0	0	0	0	0	0	0
NM_001011865	Olfr624	chr7	110818616	110819543	-	927	927	0	0	0	0	0	0	0	0	0	0	0	0	0	0	0	0	0	1
NM_001011866	Olfr309	chr7	93454694	93455621	-	927	927	0	0	0	0	0	0	0	0	0	0	0	0	0	0	0	0	0	0
NM_001011867	Olfr538	chr7	147760053	147760986	+	933	933	0	0	0	0	0	0	0	0	0	0	0	0	0	0	0	0	0	0
NM_001011868	Olfr1178	chr2	88231405	88232377	+	972	972	0	0	0	0	0	0	0	0	0	0	0	0	0	0	0	0	0	0
NM_001011869	Olfr452	chr6	42740039	42740993	+	954	954	0	0	0	0	0	0	0	0	0	0	0	0	0	0	0	0	0	0
NM_001011870	Olfr1329	chr4	118589128	118590070	-	942	942	0	0	0	0	0	0	0	0	0	0	0	0	0	0	0	0	0	0
NM_001011871	Olfr506	chr7	115755822	115756767	+	945	945	0	0	0	0	0	0	0	0	0	0	0	0	0	0	0	0	0	0
NM_001011872	Olfr1034	chr2	85886600	85887623	+	1023	1023	0	0	0	0	0	0	0	0	0	0	0	0	0	0	0	0	0	0
NM_001011873	Xkr9	chr1	13658851	13691804	+	32953	1926	2	0	0	0	0	0	0	0	0	0	0	0	0	0	0	0	0	0
NM_001011874	Xkr4	chr1	3204562	3661579	-	457017	3634	0	0	0	0	0	0	0	0	0	0	0	0	1	0	0	0	0	1
NM_001011875	Rnase12	chr14	51676372	51676917	-	545	545	0	0	0	1	0	0	1	0	0	0	0	0	0	0	0	3	0	0
NM_001011876	Ang6	chr14	44579328	44584083	-	4755	714	0	0	0	0	0	0	0	0	0	0	0	0	0	0	0	0	0	0
NM_001011877	Rnase11	chr14	51669125	51669838	-	713	713	0	0	0	0	0	0	0	0	0	0	0	0	0	0	0	0	0	0
NM_001012265	Olfr857	chr9	19517272	19518202	+	930	930	0	0	0	0	0	0	0	0	0	0	0	0	0	0	0	0	0	0
NM_001012266	Olfr835	chr9	18839568	18840504	+	936	936	0	0	0	0	0	0	0	0	0	0	0	0	0	0	0	0	0	0
NM_001012269	Olfr1513	chr14	52968777	52969719	-	942	942	0	0	0	0	0	0	0	0	0	0	0	0	0	0	0	0	0	0
NM_001012305	Slc39a12	chr2	14310024	14416604	+	106580	2676	0	0	1	1	0	0	0	0	0	1	0	0	0	0	0	1	0	0
NM_001012309	Ccdc55	chr11	76857793	76891939	-	34146	3116	447	537	553	355	415	285	318	414	521	327	399	100	278	332	906	473	711	436
NM_001012310	Slc25a47	chr12	110089338	110095025	+	5687	1580	63	33	46	52	29	27	59	31	52	32	42	11	34	15	51	38	50	42
NM_001012322	Sctr	chr1	121903556	121960109	+	56553	1922	177	64	80	150	35	156	165	82	95	133	52	62	85	49	95	160	93	155
NM_001012323	Mup20	chr4	61711268	61715151	-	3883	886	0	0	0	0	0	0	0	0	0	0	0	0	0	0	0	0	0	0
NM_001012324	Ecm2	chr13	49600178	49628158	+	27980	3596	42	36	33	46	20	33	31	54	23	38	20	20	23	16	21	40	27	31
NM_001012325	Zfp708	chr13	67170333	67198912	-	28579	2354	165	128	222	174	64	139	145	88	119	142	79	57	169	99	315	231	156	299
NM_001012330	Zbtb18	chr1	179374791	179380897	+	6106	3840	2097	2493	2396	2074	1098	1843	1817	1872	2261	1627	1084	600	1616	1779	3344	2472	1924	2764
NM_001012392	Bpifb1	chr2	154016553	154046079	+	29526	1673	0	0	0	0	0	0	0	0	0	0	0	0	0	0	0	0	0	0
NM_001012400	AU022252	chr4	118897742	118905329	-	7587	1867	227	173	179	239	198	191	196	158	150	220	186	55	181	92	213	288	327	263
NM_001012401	Hspb6	chr7	31338320	31340458	+	2138	1325	1089	926	1058	1121	547	869	870	736	892	929	461	267	1050	645	1493	1373	998	1496
NM_001012402	Hs3st6	chr17	24889947	24895629	+	5682	1220	54	23	36	41	36	25	55	24	27	61	29	13	52	19	34	68	93	56
NM_001012451	Ankrd6	chr4	32891009	33037801	-	146792	4444	42	28	22	32	9	30	40	13	9	41	8	13	30	15	40	63	21	33
NM_001012520	Klri1	chr6	129647235	129667150	-	19915	838	0	0	0	0	0	0	0	0	0	0	0	0	0	0	0	0	0	0
NM_001012638	Acd	chr8	108222058	108224995	-	2937	1418	345	299	286	310	176	266	218	226	273	264	188	92	261	196	414	386	346	336
NM_001012640	AY761185	chr8	22083372	22084427	-	1055	486	0	0	0	0	0	0	0	0	0	0	0	0	0	0	0	0	0	0
NM_001012704	Wfdc13	chr2	164510606	164513206	+	2600	1074	0	0	0	0	0	0	1	0	0	0	0	0	0	0	0	0	0	0
NM_001012723	Wfdc16	chr2	164460207	164464302	-	4095	1121	0	0	0	0	0	0	0	0	0	0	0	0	0	0	0	0	0	0
NM_001012725	Wfdc6b	chr2	164439199	164443713	+	4514	807	0	0	0	0	0	0	0	0	0	0	0	0	0	0	0	0	0	0
NM_001012726	Aym1	chr5	113786313	113786841	+	528	528	0	0	0	0	0	0	0	0	0	0	0	0	0	0	0	0	1	0
NM_001012765	Adcy5	chr16	35155721	35304635	+	148914	5060	191	170	206	129	48	142	170	139	216	103	38	45	135	96	268	141	81	152
NM_001013012	Zfp787	chr7	6083090	6107573	-	24483	1899	548	509	518	352	557	321	431	411	446	374	668	107	270	323	753	416	972	411
NM_001013013	Dhrs7c	chr11	67611772	67629504	+	17732	1124	0	0	0	0	0	0	0	0	0	0	0	0	0	0	0	0	0	0
NM_001013019	Lrrn4cl	chr19	8925274	8928399	+	3125	2583	77	433	57	98	1551	87	74	369	56	90	1521	30	49	282	83	93	2518	106
NM_001013022	Odf3b	chr15	89207879	89209685	-	1806	1040	1	2	1	1	0	4	3	0	0	0	4	0	0	0	0	1	0	1
NM_001013024	Usp13	chr3	32716547	32834179	+	117632	4686	154	217	192	125	135	110	114	210	197	115	138	40	106	104	256	166	237	148
NM_001013025	Tgfbrap1	chr1	43104113	43155467	-	51354	5538	1104	913	891	1052	927	900	934	758	732	963	847	318	890	583	1214	1325	1509	1227
NM_001013026	Ttf2	chr3	100742782	100773586	-	30804	4541	595	523	544	601	447	407	488	443	420	492	430	172	492	383	680	776	871	573
NM_001013028	Tmem263	chr10	84565371	84580492	+	15121	3778	1460	1743	2234	1378	1229	1086	1280	1656	1984	1229	1108	404	1082	1121	2844	1602	2041	1697
NM_001013365	Osm	chr11	4136787	4141029	+	4242	1907	0	0	0	0	0	0	0	1	0	0	0	0	0	0	0	0	0	0
NM_001013366	Wdr91	chr6	34830425	34860831	-	30406	2637	443	323	241	333	143	324	351	241	252	319	137	101	267	196	337	422	232	370
NM_001013367	Prkaa1	chr15	5093860	5131899	+	38039	4655	2608	2418	2584	2166	2978	1974	2132	1976	2188	1798	2748	716	2069	1724	3497	2975	5565	3416
NM_001013368	E2f8	chr7	56121798	56136411	-	14613	3691	219	263	342	244	193	216	228	169	266	181	135	49	269	204	626	353	383	374
NM_001013369	Pfdn4	chr2	170321927	170344570	+	22643	736	181	226	181	170	160	147	168	191	119	131	154	43	124	168	256	211	296	231
NM_001013371	Dtx3l	chr16	35926600	35939113	-	12513	4847	396	379	397	426	178	371	372	257	342	346	169	120	366	260	604	508	288	467
NM_001013372	Nrp	chr12	88783797	88784967	-	1170	850	17	38	36	14	19	9	17	29	20	23	28	4	5	15	29	19	26	14
NM_001013373	Tmprss13	chr9	45127182	45155663	+	28481	3188	0	0	0	0	0	0	0	0	0	0	0	0	0	0	0	0	0	1
NM_001013374	Lman2l	chr1	36480030	36502084	-	22054	2225	546	454	473	532	397	420	440	385	454	497	377	149	505	332	633	624	634	590
NM_001013375	Utp18	chr11	93720556	93747080	-	26524	2613	131	277	254	119	140	133	203	143	216	101	166	41	96	140	283	176	158	165
NM_001013376	Rpp38	chr2	3246220	3249900	-	3680	1027	173	429	498	171	206	147	114	366	409	130	158	57	148	294	719	250	277	245
NM_001013377	Arhgef39	chr4	43509015	43512532	-	3517	1622	224	151	129	163	91	141	149	85	120	97	83	46	167	132	243	269	234	249
NM_001013379	Zfp930	chr8	71732944	71754438	+	21494	2996	414	811	807	459	894	377	473	663	610	386	868	147	421	621	1021	624	1485	789
NM_001013380	Dync1li2	chr8	106941573	106966947	-	25374	4633	2700	2617	2618	2405	1884	2049	2190	2153	2390	2203	1955	688	1790	1594	3320	3036	3324	2631
NM_001013381	Rsad1	chr11	94401111	94410521	-	9410	4151	341	313	314	284	349	274	300	306	273	276	311	89	259	219	370	327	500	327
NM_001013382	Lrrc52	chr1	169375805	169396911	-	21106	1137	3	5	3	2	6	2	0	2	1	5	4	1	0	1	1	1	2	4
NM_001013384	Podnl1	chr8	86649887	86656416	+	6529	2080	20	18	18	23	16	15	22	15	17	19	5	2	16	2	15	31	11	20
NM_001013385	Grm4	chr17	27559332	27640478	-	81146	3204	0	0	0	4	0	1	0	0	0	1	0	0	0	1	0	0	0	1
NM_001013386	Rasl10b	chr11	83223573	83234540	+	10967	3481	3	6	1	8	10	0	2	3	3	3	2	1	1	5	2	0	8	6
NM_001013389	Mrs2	chr13	25084163	25112186	-	28023	2161	375	752	452	572	670	391	520	600	455	451	577	139	433	465	682	552	1145	620
NM_001013390	Scn4b	chr9	44947124	44962144	+	15020	4244	0	0	0	0	1	0	0	0	1	1	0	0	1	0	2	0	0	0
NM_001013391	Cpsf6	chr10	116781723	116814029	-	32306	6534	2677	2972	2673	2586	2191	2134	2565	2697	2357	2234	2196	756	2172	1958	3726	3439	3733	3025
NM_001013393	Gm11487	chr4	73062065	73066106	-	4041	1323	0	0	0	0	0	0	0	0	0	0	0	0	0	0	0	0	0	0
NM_001013405	Tcaim	chr9	122714664	122745450	+	30786	3039	475	513	417	450	369	338	430	380	376	402	344	142	375	310	570	572	631	553
NM_001013411	Nkain2	chr10	31409124	32609721	-	1200597	3205	0	1	1	0	0	0	0	0	1	0	0	2	0	1	1	1	0	0
NM_001013412	Ccl26	chr5	136036317	136039439	-	3122	282	0	0	0	0	0	0	0	0	0	0	0	0	0	0	0	0	0	0
NM_001013414	Neurl4	chr11	69715317	69727326	+	12009	5267	756	568	458	551	426	463	590	508	495	552	445	147	531	357	703	717	846	566
NM_001013575	Olfr112	chr17	37700183	37706396	-	6213	3175	0	0	0	0	0	0	0	0	0	0	0	0	0	0	0	0	0	0
NM_001013577	Inip	chr4	59782518	59796727	-	14209	3216	614	605	549	630	683	538	587	630	609	521	682	166	518	389	897	794	1249	697
NM_001013607	Vmo1	chr11	70327017	70328118	-	1101	672	0	0	0	0	0	0	0	0	0	0	0	0	0	0	0	0	0	0
NM_001013608	Ercc6l2	chr13	63916627	64001609	+	84982	5567	739	621	576	826	459	630	675	484	497	617	422	191	647	461	831	991	786	1108
NM_001013609	Tex24	chr8	28454865	28459660	+	4795	1767	0	0	0	0	0	0	0	0	0	0	0	0	0	1	0	1	1	0
NM_001013616	Trim6	chr7	111367308	111383666	+	16358	3827	70	76	85	75	61	71	61	57	54	109	43	25	46	59	111	104	105	95
NM_001013741	Ddn	chr15	98634212	98638356	-	4144	3740	2	6	1	11	3	5	2	0	4	1	2	1	2	0	5	4	2	0
NM_001013749	Tmem151b	chr17	45678888	45686626	-	7738	4113	0	1	0	8	1	3	0	0	2	0	2	1	2	0	1	2	0	1
NM_001013750	Gm597	chr1	28832966	28837097	-	4131	2882	0	0	0	0	0	0	0	0	0	0	0	0	0	0	0	0	0	0
NM_001013751	Syna	chr5	135033123	135036041	-	2918	2918	11	9	8	6	4	7	10	10	5	6	8	3	6	3	17	3	4	9
NM_001013753	Pcdh17	chr14	84843369	84936867	+	93498	9509	0	0	4	2	0	0	1	1	2	2	0	1	1	1	5	1	3	2
NM_001013756	Grhl3	chr4	135097802	135129535	-	31733	2779	0	0	0	0	0	0	0	1	0	0	1	0	0	0	0	0	4	0
NM_001013757	Vwde	chr6	13135609	13174965	-	39356	3979	0	0	0	0	0	0	1	0	0	0	1	0	0	0	0	0	0	1
NM_001013758	Lingo3	chr10	80295547	80306784	-	11237	3437	1	1	1	1	0	1	1	8	2	0	1	0	0	1	3	4	0	1
NM_001013759	Gas2l2	chr11	83235136	83243023	-	7887	2943	0	1	5	0	0	2	1	2	2	0	1	0	0	0	2	1	0	3
NM_001013760	Gm4937	chrX	73509644	73513012	+	3368	1010	2	0	0	0	0	0	0	0	0	0	0	0	0	0	0	0	0	0
NM_001013764	Ces1a	chr8	95544113	95572091	-	27978	1979	1	0	1	0	0	2	3	1	0	0	1	0	0	1	1	5	1	2
NM_001013765	Zscan4c	chr7	11591093	11595896	+	4803	2276	0	0	0	0	0	0	0	3	0	0	0	0	0	0	0	0	0	0
NM_001013767	Capn11	chr17	45767152	45796258	-	29106	2575	1	1	0	2	0	0	0	0	0	0	0	0	0	0	0	0	1	0
NM_001013769	Rsl1	chr13	67274117	67284434	+	10317	2045	78	35	67	61	64	38	66	38	43	54	56	13	64	31	120	81	118	101
NM_001013770	Lipo1	chr19	33629770	33664801	-	35031	2721	521	468	430	476	409	418	490	402	342	468	397	138	473	340	533	635	742	673
NM_001013771	Gm973	chr1	59573107	59691353	+	118246	3595	1	1	0	0	0	0	0	0	0	3	0	0	0	0	1	1	3	1
NM_001013773	Nxpe5	chr5	138667131	138693103	+	25972	2312	22	30	23	19	5	30	20	14	19	25	6	9	21	24	34	28	7	40
NM_001013774	Kpna7	chr5	145744612	145770505	-	25893	2248	0	0	0	0	0	0	0	0	0	0	0	0	1	0	0	0	0	0
NM_001013776	Fbxw24	chr9	109503629	109528573	-	24944	1490	0	0	0	0	0	0	0	0	0	0	0	0	0	0	0	0	0	1
NM_001013777	Zfp488	chr14	34780255	34791950	-	11695	4301	0	0	0	0	1	0	1	0	0	0	0	0	0	0	0	0	0	1
NM_001013778	Tvp23a	chr16	10420651	10447443	-	26792	2808	59	71	59	65	64	35	67	46	46	54	63	23	42	38	86	70	112	73
NM_001013779	Aim2	chr1	175350734	175396167	+	45433	2537	1	1	0	0	0	0	0	0	1	0	0	0	1	0	1	0	0	1
NM_001013780	Slc25a34	chr4	141174739	141179749	-	5010	2682	1251	2543	1924	659	821	1197	1062	2139	1814	633	759	322	878	1591	3170	760	1682	1601
NM_001013783	Fam71b	chr11	46218229	46221487	+	3258	2190	2	0	0	0	0	0	0	0	0	0	0	0	0	0	0	1	0	0
NM_001013784	E130309D14Rik	chr11	74433106	74455018	+	21912	4002	71	18	14	64	7	43	40	13	18	56	19	15	58	10	35	76	15	32
NM_001013785	Akr1c19	chr13	4232985	4247605	+	14620	1242	0	0	0	0	0	0	0	0	0	0	0	0	0	0	0	0	0	0
NM_001013786	Zscan26	chr13	21534043	21545596	-	11553	3909	2269	3981	4186	2145	2082	2238	2252	3321	3650	1923	1896	790	1892	2693	5894	2825	3435	3301
NM_001013787	Vmn1r209	chr13	22897448	22898387	-	939	939	0	0	0	0	0	0	0	0	0	0	0	0	0	0	0	0	0	0
NM_001013792	Otulin	chr15	27535675	27560448	-	24773	1489	454	426	380	312	388	301	275	414	401	315	401	109	263	243	507	422	782	323
NM_001013797	Spink6	chr18	44231046	44243264	+	12218	587	0	0	0	0	0	0	0	0	0	0	0	0	0	0	0	0	0	0
NM_001013799	Mettl21c	chr1	44066252	44076851	-	10599	1086	1	1	0	1	0	2	3	0	0	0	1	2	0	1	1	2	1	3
NM_001013802	Macrod2	chr2	140221165	142215786	+	1994621	1893	10	3	3	18	6	18	11	6	11	14	13	1	12	7	15	27	24	20
NM_001013804	Flg2	chr3	93001194	93025298	+	24104	7671	0	0	0	0	0	0	0	0	0	0	0	1	0	0	0	0	0	1
NM_001013806	Ankrd13c	chr3	157610429	157669801	+	59372	2654	950	1234	1001	1002	1124	825	1080	937	833	837	1159	283	734	837	1335	1225	1810	1274
NM_001013810	Gm5591	chr7	39303157	39313212	-	10055	3441	0	0	0	0	0	0	0	0	0	0	0	0	0	0	0	0	0	0
NM_001013811	Fam169b	chr7	75418724	75507976	+	89252	2819	0	0	0	1	0	1	1	0	1	1	1	0	1	0	0	1	0	0
NM_001013813	Maml2	chr9	13424432	13513977	+	89545	5945	191	221	265	174	103	151	204	230	183	158	91	58	139	122	382	255	141	254
NM_001013814	Amt	chr9	108199252	108203928	+	4676	1325	170	70	68	114	55	90	104	46	65	131	63	33	115	37	109	143	116	156
NM_001013816	Gm5622	chr14	52172464	52282628	+	110164	1581	0	0	0	0	0	0	0	0	0	0	0	0	0	1	0	0	0	0
NM_001013817	Sp140	chr1	87497277	87541611	+	44334	2416	16	9	9	2	11	8	3	10	9	6	0	2	3	5	13	11	9	12
NM_001013820	Slc22a28	chr19	8136698	8206472	-	69774	2004	0	0	0	0	0	0	0	0	0	0	0	0	0	0	0	0	0	0
NM_001013823	Krtap4-16	chr11	99711968	99712919	-	951	951	0	0	0	0	0	0	0	0	0	0	0	0	0	0	0	0	0	0
NM_001013824	Gm5662	chr12	89509079	89512941	-	3862	1841	21	28	10	22	46	12	11	32	13	14	39	3	26	24	22	22	59	19
NM_001013826	Dupd1	chr14	22495793	22533798	-	38005	1103	0	0	0	0	0	0	0	0	2	0	0	0	0	0	0	0	0	0
NM_001013829	Shf	chr2	122174627	122194654	-	20027	1558	96	60	51	75	54	63	51	55	67	85	59	15	62	28	91	72	78	71
NM_001013832	Gpr31b	chr17	13244186	13245146	-	960	960	0	0	0	0	2	0	0	0	0	0	0	1	0	0	0	0	0	1
NM_001013833	Prkg1	chr19	30638976	31839523	-	1200547	6978	28	52	51	36	23	26	13	31	48	16	22	9	29	28	77	34	52	50
NM_001014390	Dyrk2	chr10	118296404	118305959	-	9555	2137	507	610	544	494	286	468	456	444	511	404	280	152	397	408	760	630	516	602
NM_001014394	Gpr113	chr5	30519970	30532262	-	12292	3099	4	3	4	6	4	3	5	6	11	0	6	0	0	9	3	0	5	2
NM_001014395	Fbxw22	chr9	109280922	109306808	-	25886	1824	0	0	0	0	0	0	0	0	0	0	0	0	0	0	0	0	0	0
NM_001014397	Gm13154	chr4	146927385	146959310	+	31925	2827	4	3	5	5	3	1	0	1	4	3	1	0	4	0	7	5	1	1
NM_001014398	Trcg1	chr9	57084362	57097671	+	13309	2701	3	8	3	6	2	0	6	2	7	3	6	2	0	0	5	4	3	3
NM_001014399	Abi3bp	chr16	56477958	56690248	+	212290	3884	75	90	70	69	67	55	50	57	76	55	65	29	59	56	99	107	84	98
NM_001014761	Scn2b	chr9	44925958	44938153	+	12195	4562	0	0	1	2	0	1	0	0	1	0	0	0	1	0	1	2	0	1
NM_001014836	4930404N11Rik	chr10	80826768	80828565	-	1797	683	2675	2062	1784	2120	1195	1576	2245	1564	2212	2121	1469	510	1403	1273	2934	2035	2238	1514
NM_001014900	Zmynd12	chr4	119095288	119126504	+	31216	1505	7	5	4	4	3	1	9	0	3	8	4	1	2	5	0	10	4	0
NM_001014973	Snx13	chr12	35731860	35832149	+	100289	6226	1085	1174	1054	1094	860	858	960	945	872	873	721	326	962	897	1410	1424	1445	1309
NM_001014974	Ttll4	chr1	74708327	74744547	+	36220	4253	362	417	396	459	316	345	368	365	419	338	325	144	328	280	594	531	527	462
NM_001014976	Espl1	chr15	102126723	102154787	+	28064	6630	444	368	451	378	271	311	369	247	387	296	217	88	362	223	755	569	424	462
NM_001014981	Wdr7	chr18	63868348	64149413	+	281065	7108	692	604	612	674	314	494	597	476	517	594	299	171	523	394	914	835	517	825
NM_001014995	Fam189b	chr3	88987146	88993211	+	6065	3059	31	16	28	28	22	20	23	19	20	20	25	10	26	12	36	37	36	33
NM_001014996	Cenpj	chr14	57145597	57190683	-	45086	4363	149	126	138	165	93	136	162	104	112	135	104	26	122	69	242	247	172	177
NM_001014997	Gm156	chr6	129716664	129725867	-	9203	682	0	0	0	0	0	0	0	0	0	0	0	0	0	0	0	0	0	0
NM_001015039	Zfyve28	chr5	34537542	34630973	-	93431	3980	1	2	4	3	0	1	4	1	4	1	2	1	2	0	3	3	0	1
NM_001015046	Rap1gap2	chr11	74196984	74403660	-	206676	6410	2073	777	888	1907	633	1322	1516	580	859	1503	535	438	1601	531	1410	3065	1331	1857
NM_001015507	Vprbp	chr9	106724306	106783323	+	59017	5392	1138	1707	1748	1201	1245	958	940	1329	1518	943	1096	355	984	1171	2581	1480	2120	1496
NM_001015681	E130308A19Rik	chr4	59639082	59767175	+	128093	3720	292	364	309	279	197	239	266	242	306	252	179	66	217	230	484	404	334	366
NM_001015876	Tyw1	chr5	130732906	130817437	+	84531	3046	433	207	225	288	113	225	251	186	218	258	133	75	246	129	318	395	257	304
NM_001017422	Ear4	chr14	51823364	51823831	+	467	5	0	0	0	0	0	0	0	0	0	0	0	0	0	0	0	0	0	0
NM_001017426	Kdm6b	chr11	69212019	69227177	-	15158	6644	1097	2521	2581	1025	977	1164	1152	1943	2453	1103	1013	405	848	1516	3509	1363	1381	1507
NM_001017427	Rasef	chr4	73360482	73436506	-	76024	5183	0	0	0	0	0	0	0	0	0	0	0	0	0	1	0	0	0	1
NM_001017429	Cox17	chr16	38347084	38352849	+	5765	436	594	568	368	517	514	396	668	498	334	529	644	117	366	312	542	595	853	428
NM_001017433	Tbata	chr10	60634711	60651589	+	16878	1528	2	2	1	2	0	3	0	1	0	2	3	1	1	1	3	11	1	7
NM_001017955	Zscan18	chr7	13353440	13361007	-	7567	3626	0	0	0	0	0	3	0	1	1	0	0	0	0	1	2	0	1	2
NM_001017966	Ddi2	chr4	141239477	141279334	-	39857	1470	172	369	323	233	295	209	213	327	324	193	263	67	176	230	457	282	482	258
NM_001017968	Zdhhc18	chr4	133162906	133189344	-	26438	2847	598	495	454	491	451	390	420	444	488	430	462	108	380	282	636	566	862	498
NM_001017985	C2cd3	chr7	107520742	107618668	+	97926	7811	582	501	478	470	342	467	552	398	414	394	266	166	472	317	769	755	633	673
NM_001018013	Izumo1	chr7	52877180	52882612	+	5432	1493	0	1	0	0	0	0	0	0	1	0	1	0	0	0	0	0	0	0
NM_001018019	Grxcr1	chr5	68423073	68557637	+	134564	1071	0	0	0	0	0	0	0	0	0	0	0	0	0	0	0	0	0	0
NM_001018031	Otol1	chr3	69811534	69832630	+	21096	2161	0	0	0	0	0	0	0	0	0	0	0	1	0	0	0	0	0	0
NM_001018042	Sp3	chr2	72774489	72818503	-	44014	4066	3246	4201	4975	3639	1899	2904	3090	3125	3838	2910	1777	1018	3041	3048	6992	4821	3319	5133
NM_001018063	Cxx1b	chrX	50972353	50973585	-	1232	1232	3828	5162	3578	2737	4854	2194	2892	4431	3720	2241	4916	659	2567	3022	4864	3279	8343	2740
NM_001018079	Lce3f	chr3	92796147	92797348	+	1201	611	0	0	0	0	0	0	0	0	0	0	0	0	0	0	0	0	0	0
NM_001018087	Ldoc1	chrX	58962790	58964125	+	1335	1335	0	0	0	0	0	0	0	0	0	0	0	0	0	0	0	0	0	0
NM_001024135	Kbtbd7	chr14	79826317	79830845	+	4528	4528	589	399	428	532	390	396	482	358	363	498	352	106	411	313	615	684	713	626
NM_001024136	Anks6	chr4	47028560	47070178	-	41618	3552	226	323	293	207	170	189	176	220	254	165	160	57	185	169	394	224	243	254
NM_001024137	Pla2g4d	chr2	120091604	120114805	-	23201	3286	0	0	0	0	0	0	0	0	0	0	0	1	0	0	0	0	0	0
NM_001024138	Gpr139	chr7	126287836	126327888	-	40052	1038	0	0	0	0	0	0	0	0	0	0	0	0	0	0	0	0	0	0
NM_001024139	Adamts15	chr9	30706739	30730037	-	23298	5928	255	163	214	215	694	168	235	204	244	275	796	69	173	81	171	237	1013	172
NM_001024141	Nxf3	chrX	132606637	132619794	-	13157	2978	0	0	0	0	0	0	0	0	2	0	0	1	1	0	0	2	0	0
NM_001024142	Fbxo10	chr4	45047119	45097476	-	50357	4602	452	224	286	414	170	379	339	165	219	356	152	109	301	172	406	542	328	441
NM_001024145	Pla2g4f	chr2	120125692	120139901	-	14209	3125	1	0	0	1	1	0	0	0	0	0	0	0	0	0	0	0	0	0
NM_001024147	Gm5868	chr5	72972877	72978789	-	5912	1380	0	0	0	0	0	0	0	0	0	0	0	1	0	0	0	0	0	0
NM_001024148	Ugt2a2	chr5	87888517	87911283	-	22766	768	0	0	0	0	0	0	0	0	0	0	0	0	0	0	0	0	0	0
NM_001024205	Nufip2	chr11	77499640	77531468	+	31828	10399	2938	3013	3422	3340	1930	2374	2853	2459	2949	2752	1810	920	2413	1883	4511	4135	2908	3745
NM_001024206	Trappc1	chr11	69137487	69139295	+	1808	745	319	222	147	250	230	171	225	182	117	225	204	63	235	170	191	305	389	214
NM_001024225	Defa24	chr8	22844965	22845943	+	978	137	0	0	0	0	0	0	0	0	0	0	0	0	0	0	0	0	0	0
NM_001024230	Gm5431	chr11	48700923	48715654	-	14731	2971	0	1	1	0	0	0	1	0	0	2	1	0	0	0	0	2	0	1
NM_001024385	Crls1	chr2	132672401	132692504	+	20103	1907	3440	3510	2894	3160	2357	2786	2976	2808	2550	2606	2426	850	2606	2543	3840	4212	4640	4555
NM_001024474	Diras2	chr13	52599743	52626205	-	26462	4348	12	7	7	20	3	0	5	4	4	6	4	0	8	1	9	6	12	11
NM_001024478	Cdhr3	chr12	33718660	33777740	-	59080	2953	19	19	13	18	37	9	15	11	11	10	25	6	14	8	28	23	69	17
NM_001024504	Dcun1d2	chr8	13255962	13288126	-	32164	2920	1285	810	725	1069	760	869	993	590	764	944	842	262	891	538	1148	1378	1392	1271
NM_001024508	Brd9	chr13	74075285	74098343	+	23058	2407	351	267	267	366	193	261	285	243	270	286	170	70	296	244	412	438	358	461
NM_001024512	Fam149b	chr14	21167383	21202713	+	35330	2430	206	128	121	182	135	139	189	119	114	188	97	66	151	121	198	251	209	234
NM_001024539	Shc2	chr10	79080682	79100663	-	19981	3957	5	11	13	12	16	9	4	14	10	6	21	3	2	11	15	6	37	7
NM_001024560	Snx32	chr19	5495277	5510489	-	15212	1650	56	37	27	45	36	40	39	26	17	51	22	9	41	6	48	77	38	55
NM_001024602	Cep170b	chr12	113960384	113984802	+	24418	6640	1118	814	895	1039	743	893	928	600	885	823	731	256	736	499	1251	1331	1222	955
NM_001024604	Ankrd28	chr14	32513200	32643601	-	130401	5229	966	1295	942	892	1226	680	830	1031	873	775	1082	254	767	954	1320	1208	2387	1163
NM_001024606	Pdp2	chr8	107115367	107120749	+	5382	3498	1182	3176	1258	1156	1088	839	1111	2593	1203	1125	1104	268	840	2138	1760	1314	2105	1141
NM_001024614	1700007G11Rik	chr5	98758322	99231038	+	472716	861	0	0	0	0	0	1	0	0	0	0	0	0	0	0	0	0	0	2
NM_001024616	Rabl6	chr2	25438537	25463966	-	25429	3155	1766	1310	1147	1222	888	942	1246	1066	1083	1085	859	315	978	745	1538	1420	1658	1189
NM_001024618	Xirp2	chr2	67284058	67364663	+	80605	11955	0	0	0	0	0	0	0	0	0	0	0	0	0	0	0	0	0	0
NM_001024622	Pcnp	chr16	56015620	56029830	-	14210	2271	1990	2155	2234	1808	1619	1419	1610	1680	1763	1418	1425	492	1667	1626	3007	2404	2866	2596
NM_001024624	Cdkl5	chrX	157222239	157432613	-	210374	3246	44	61	78	68	39	63	52	52	90	61	39	16	49	50	116	93	57	74
NM_001024626	Zfp873	chr10	81510871	81524331	+	13460	2300	93	71	78	106	57	76	81	37	71	58	41	19	84	45	130	135	85	122
NM_001024645	Lrrc16b	chr14	56109929	56127101	+	17172	4598	2	2	1	5	1	3	0	0	1	3	0	2	2	0	2	1	4	1
NM_001024672	Mettl7a2Higd1c	chr15	100183630	100214866	+	31236	480	2	0	3	2	5	0	0	0	0	1	2	0	0	0	0	0	2	3
NM_001024673	Ifnl2	chr7	29293879	29295379	-	1500	582	0	0	0	0	0	0	0	0	0	0	0	0	0	0	0	0	0	0
NM_001024698	Cpa2	chr6	30491641	30514473	+	22832	1325	4	1	2	0	1	1	2	2	2	4	3	1	5	0	0	1	4	0
NM_001024699	Zbtb45	chr7	13591014	13595149	-	4135	2140	232	198	119	207	169	159	217	106	95	180	155	53	175	110	183	236	325	246
NM_001024702	C1ql4	chr15	98915184	98918159	-	2975	717	4	0	3	5	5	0	6	0	1	5	2	1	7	0	2	2	4	0
NM_001024703	Mctp2	chr7	79222715	79451481	-	228766	5789	0	7	0	1	2	2	0	0	0	1	0	0	0	0	2	5	6	1
NM_001024705	Prpmp5	chr6	132261607	132264761	-	3154	1284	0	0	0	0	0	0	0	0	0	0	0	0	0	0	0	0	0	0
NM_001024706	Gm5458	chr14	20413359	20421809	-	8450	1004	0	0	0	0	0	0	0	0	0	0	0	0	0	0	0	0	0	0
NM_001024707	Lrp3	chr7	35985896	36000364	-	14468	3760	658	982	561	511	661	509	517	750	524	407	625	119	433	581	737	571	1148	603
NM_001024709	Krtap10-10	chr10	77298691	77299996	+	1305	1305	0	0	0	0	0	0	0	0	0	0	0	0	0	0	0	0	0	0
NM_001024712	Gm3696	chr14	7915538	7937971	-	22433	334	0	0	0	1	0	0	0	0	0	0	0	0	0	0	0	0	0	0
NM_001024714	Cma2	chr14	56590264	56592832	+	2568	947	0	0	0	0	0	0	0	0	0	0	0	0	0	0	0	0	0	0
NM_001024717	Gal3st3	chr19	5298330	5308739	+	10409	2422	2	2	1	2	0	0	2	0	0	2	0	1	3	2	1	2	3	2
NM_001024719	Cyp2c67	chr19	39683348	39723532	-	40184	1706	0	0	0	0	0	0	0	0	0	0	0	0	0	0	0	0	0	0
NM_001024720	Hmcn1	chr1	152409631	152840565	-	430934	18314	0	0	0	0	0	1	2	0	0	0	0	1	0	0	0	1	0	3
NM_001024721	BC094916	chr1	175451441	175466088	-	14647	1294	0	0	0	0	0	0	0	0	0	0	0	0	0	0	0	0	0	0
NM_001024726	Zfp607	chr7	28645603	28665844	+	20241	3511	146	83	112	157	43	116	120	52	100	109	49	39	90	60	146	176	68	149
NM_001024728	C330021F23Rik	chr8	3567997	3584776	+	16779	1621	57	24	26	21	21	9	27	29	34	22	28	5	17	16	29	25	42	19
NM_001024806	Cebpz	chr17	79318342	79336410	-	18068	3765	1487	2184	1985	1502	1699	1168	1257	1762	1737	1188	1701	389	1128	1510	2605	1945	2999	1850
NM_001024841	Gm128	chr3	95040841	95045031	-	4190	1470	5	2	7	3	3	5	6	0	3	2	0	1	1	0	2	10	7	3
NM_001024842	Hoxc11	chr15	102784956	102787132	+	2176	915	67	57	29	49	54	34	72	26	42	38	47	7	42	35	42	65	88	58
NM_001024848	Apol7b	chr15	77252638	77277890	-	25252	2227	1	3	3	4	2	6	6	1	2	2	0	1	2	6	7	1	2	9
NM_001024849	Gm14325	chr2	177563695	177575023	-	11328	4376	836	1030	1005	890	1024	750	869	881	715	719	969	248	781	748	1394	1221	1711	1349
NM_001024850	Rhox10	chrX	35419651	35424865	+	5214	760	0	0	0	0	0	0	0	0	0	0	0	0	0	0	0	0	0	0
NM_001024851	Ankrd34a	chr3	96400558	96403701	+	3143	2586	19	15	20	18	9	7	16	18	12	17	14	4	6	15	32	12	36	14
NM_001024910	2010-09-01	chr10	58604374	58684595	-	80221	1821	365	332	338	330	161	236	292	249	261	266	101	73	271	182	427	399	221	357
NM_001024917	N4bp2	chr5	66154759	66218023	+	63264	5731	708	491	577	735	385	626	695	362	479	577	347	203	674	332	788	1099	752	941
NM_001024918	Rfx4	chr10	84218792	84369281	+	150489	3940	4	2	2	3	2	2	4	2	5	7	6	3	0	0	3	2	3	6
NM_001024919	Bod1	chr11	31565149	31571862	-	6713	1402	907	676	592	636	572	554	609	642	595	566	520	141	500	448	876	795	1020	690
NM_001024920	Trp53i13	chr11	77321600	77326775	-	5175	1366	307	223	248	211	177	223	263	157	239	201	166	55	190	190	325	262	266	226
NM_001024922	Ddx49	chr8	72816764	72826351	-	9587	1226	178	190	150	127	164	91	140	144	183	125	151	34	102	139	190	140	239	139
NM_001024926	Cyb5d2	chr11	72590733	72609341	-	18608	2376	306	169	152	286	184	198	273	156	173	241	171	72	229	129	237	409	308	344
NM_001024927	Pitpnm3	chr11	71861029	71949391	-	88362	6666	11	4	4	14	7	3	11	4	6	13	1	3	4	1	17	5	5	8
NM_001024928	Zfp667	chr7	6238181	6259485	+	21304	3671	127	108	125	107	49	88	117	63	95	88	61	23	116	74	137	156	83	155
NM_001024932	Pilrb2	chr5	138307056	138312986	-	5930	1807	0	0	1	0	0	0	0	3	0	0	0	0	0	0	2	0	0	0
NM_001024950	Zfp563	chr17	33226311	33247649	+	21338	6382	418	292	296	411	322	292	414	203	230	283	317	114	305	176	446	467	588	460
NM_001024952	Rc3h1	chr1	162836541	162905107	+	68566	11011	1907	1737	1912	2082	1296	1486	1772	1279	1618	1613	1229	625	1334	1064	2301	2556	2166	2146
NM_001024954	Pbx4	chr8	72356602	72396191	+	39589	1347	31	31	12	17	11	11	20	13	9	17	7	5	28	31	21	21	17	24
NM_001025067	Lrig2	chr3	104257905	104315779	-	57874	7112	590	693	903	602	562	577	509	684	833	525	519	221	456	435	1293	729	878	754
NM_001025083	Rhox12	chrX	35457238	35464084	-	6846	935	0	0	0	0	0	0	0	0	0	0	0	0	0	0	0	0	0	0
NM_001025084	Rhox1	chrX	34753799	34762253	-	8454	882	0	0	0	0	0	0	0	0	0	0	0	0	0	0	0	0	0	0
NM_001025085	Gm5797	chr14	8156501	8164909	-	8408	997	0	0	0	0	0	0	0	0	0	0	0	0	0	0	0	0	0	0
NM_001025086	Rhox7	chrX	35184862	35194348	+	9486	983	0	0	0	1	0	0	0	0	0	0	0	0	0	0	0	0	0	0
NM_001025093	Atf2	chr2	73654565	73730696	-	76131	4300	1298	1424	1665	1396	1214	1160	1315	1139	1284	1142	1125	424	1025	996	2367	1732	2104	1880
NM_001025102	Arl14ep	chr2	106802685	106814554	-	11869	3308	939	1140	1721	948	731	897	823	900	1494	845	713	313	681	836	2404	1176	1202	1501
NM_001025103	Cracr2b	chr7	148646992	148652501	+	5509	1687	197	70	97	118	110	95	148	47	70	99	112	32	136	37	112	163	206	148
NM_001025208	LOC547349	chr17	35402723	35462354	+	59631	117	30	41	24	22	25	14	29	30	32	17	18	9	32	36	79	38	36	26
NM_001025240	Gm5346	chr8	44710328	44712539	-	2211	2211	0	0	0	0	0	0	0	0	0	0	0	0	0	0	0	0	0	0
NM_001025244	Krtap31-2	chr11	99797604	99798539	+	935	935	0	0	0	0	0	0	0	0	0	0	0	0	0	0	0	0	0	0
NM_001025246	Trp53i11	chr2	93027740	93041914	+	14174	2662	6	9	13	2	2	7	4	7	10	2	5	0	3	7	11	3	11	6
NM_001025260	Gm14484	chrX	10889059	10889553	+	494	494	0	0	0	0	0	0	0	0	0	0	0	0	0	0	0	0	0	0
NM_001025263	Tpd52	chr3	8929435	9004515	-	75080	2308	347	400	279	271	280	219	260	281	234	216	263	77	268	228	396	345	542	388
NM_001025296	Dffa	chr4	148478250	148494762	+	16512	2467	525	397	327	380	386	348	401	357	343	388	375	123	354	283	535	481	701	448
NM_001025311	St6galnac6	chr2	32455228	32476329	+	21101	2293	1100	713	585	680	584	561	781	613	623	723	588	190	597	445	942	860	1086	705
NM_001025313	Tapbp	chr17	34056422	34066235	+	9813	2750	4955	3234	2882	3653	2317	2927	3849	2600	2811	3502	2406	932	2940	1881	3995	4458	4003	3639
NM_001025351	Defb46	chr8	19239915	19242143	+	2228	174	0	0	0	0	0	0	0	0	0	0	0	0	0	0	0	0	0	0
NM_001025353	Gm6040	chr8	22056168	22061750	-	5582	857	0	0	0	0	0	0	0	0	0	0	0	0	0	0	0	0	0	0
NM_001025362	Klc1	chr12	112997078	113046055	+	48977	1916	544	482	455	528	413	432	436	406	427	422	448	129	343	325	610	526	650	492
NM_001025365	Miip	chr4	147234886	147242828	-	7942	1813	244	146	145	212	145	154	184	124	129	179	116	75	211	109	234	269	257	194
NM_001025371	Serinc4	chr2	121276912	121282500	-	5588	1263	80	44	29	74	28	49	57	54	32	62	51	24	52	16	60	101	62	74
NM_001025373	Zfp943	chr17	22099525	22131333	+	31808	2734	531	550	587	611	462	424	571	415	439	488	403	157	460	375	786	849	795	841
NM_001025375	Wdr61	chr9	54564959	54582356	-	17397	1331	128	188	122	97	135	63	109	190	119	112	151	20	82	101	189	141	284	109
NM_001025379	Sema3g	chr14	32031058	32042697	+	11639	3686	607	2122	1429	181	1625	290	482	1799	1596	223	1518	58	333	1212	2133	223	3167	399
NM_001025380	Adam39	chr8	41908362	41912215	+	3853	2441	0	0	0	0	0	0	0	0	0	0	0	0	0	0	0	0	0	0
NM_001025381	Gpr17	chr18	32102652	32109290	-	6638	5005	2	35	33	10	3	12	11	60	29	5	8	6	5	28	42	7	15	14
NM_001025382	Fam196b	chr11	34214821	34322640	+	107819	5371	0	0	0	0	0	0	0	0	1	0	0	0	0	0	1	0	0	0
NM_001025384	DXBay18	chrX	70382570	70394789	-	12219	89	0	0	0	0	0	0	0	0	0	0	0	0	0	0	0	0	0	0
NM_001025385	Tas2r137	chr6	40441236	40442238	+	1002	1002	6	2	0	2	0	2	0	1	1	0	0	0	0	1	0	3	2	1
NM_001025386	Olfr243	chr7	110865109	110866060	+	951	951	0	0	0	0	0	0	0	0	0	0	0	0	0	0	0	0	0	0
NM_001025393	Bclaf1	chr10	20032274	20062307	+	30033	5307	3997	4945	5750	4185	4539	3221	3840	4155	4570	3200	4048	1109	3742	3458	7466	5465	7827	5426
NM_001025431	Btbd3	chr2	138082319	138113158	+	30839	4638	1203	2029	1710	1214	3208	1154	930	1659	1325	911	2720	418	1045	1652	2729	1735	5974	2012
NM_001025432	Crebbp	chr16	4084047	4213404	-	129357	7507	1063	1397	1227	1066	894	874	934	983	1145	890	830	387	689	790	1588	1415	1410	1127
NM_001025435	BC053393	chr11	46385014	46402734	+	17720	2043	0	0	0	0	0	0	0	0	0	0	0	0	0	0	0	0	0	0
NM_001025438	Camk2d	chr3	126299868	126549244	+	249376	5580	1886	1649	1847	1563	1273	1397	1599	1252	1412	1205	1217	488	1476	1135	2455	2019	1933	2321
NM_001025445	Aptx	chr4	40629110	40650227	-	21117	5549	313	240	253	279	178	225	255	192	194	252	159	70	240	147	345	369	343	323
NM_001025559	Sox6	chr7	122614385	123182258	-	567873	8551	203	118	198	161	22	173	146	68	139	137	20	56	134	92	287	152	52	287
NM_001025562	Pus1	chr5	111202685	111209634	-	6949	1511	850	1060	905	615	610	532	620	958	994	589	732	155	529	626	1314	720	1118	629
NM_001025572	Ankrd12	chr17	66316840	66426386	-	109546	8991	1370	1142	1313	1331	794	1253	1142	857	1106	1076	735	414	1039	852	1821	1816	1407	2030
NM_001025573	2010107G12Rik	chr6	34895294	34927999	-	32705	2158	5	0	2	0	0	8	4	3	0	2	1	1	0	0	5	0	2	4
NM_001025574	Bpifb9b	chr2	154132979	154146378	+	13399	2046	0	0	0	0	0	0	0	0	1	0	2	0	0	0	0	0	0	1
NM_001025575	Cfhr2	chr1	141706868	141755276	-	48408	1602	0	0	0	0	0	0	0	0	0	0	0	0	0	0	0	0	0	0
NM_001025576	Ccdc141	chr2	76847962	77008692	-	160730	6329	19	9	18	38	5	32	17	10	16	26	6	3	30	6	25	38	16	39
NM_001025577	Maf	chr8	118227152	118230794	-	3642	3642	70	33	23	75	22	36	50	14	18	46	13	11	46	18	42	93	64	98
NM_001025581	Kcnc2	chr10	111708178	111903360	+	195182	6196	199	141	124	164	32	115	147	70	109	129	40	48	166	87	211	201	66	219
NM_001025584	Kcnj6	chr16	94970289	95219303	-	249014	2356	0	0	2	0	0	0	0	0	2	1	0	1	0	0	2	1	0	0
NM_001025586	Nr2c2ap	chr8	72655225	72657650	+	2425	288	92	74	64	50	52	55	64	94	87	82	84	16	54	47	115	81	132	54
NM_001025589	Rfxank	chr8	72654704	72663096	-	8392	2747	609	715	514	574	617	476	534	654	516	580	617	192	367	431	767	589	897	571
NM_001025597	Ikzf1	chr11	11585927	11672929	+	87002	5451	2	3	4	2	1	5	3	0	0	2	5	0	2	5	3	3	2	4
NM_001025602	Il1rl1	chr1	40496473	40522259	+	25786	5299	122	308	241	114	227	157	106	278	170	84	199	44	88	214	327	184	340	173
NM_001025605	Gm527	chr12	66018897	66025578	+	6681	1463	106	49	54	98	46	75	73	47	67	65	41	21	71	36	75	104	90	131
NM_001025606	Tmem171	chr13	99456192	99464786	-	8594	1155	0	7	6	4	6	2	6	5	4	1	6	0	6	1	4	4	6	1
NM_001025607	Gm5168	chrX	25455339	25478167	-	22828	824	0	0	0	0	0	0	0	0	0	0	0	0	0	0	0	0	0	2
NM_001025608	Szrd1	chr4	140668892	140695711	-	26819	3297	2579	2386	2075	1950	1939	1525	2020	2043	2283	1995	2025	500	1706	1516	3194	2529	3471	1810
NM_001025610	Ms4a7	chr19	11395528	11410636	-	15108	1279	0	0	0	0	0	0	0	0	0	0	0	0	0	0	0	0	0	0
NM_001025612	Snx22	chr9	65912982	65917538	-	4556	2035	139	105	60	90	87	69	75	90	86	78	116	17	86	57	99	114	175	82
NM_001025614	Otud7b	chr3	95908449	95965052	+	56603	8043	1321	1185	1340	1239	959	1005	1155	955	1326	1184	1007	323	980	667	1931	1714	1814	1226
NM_001025615	Ccdc50	chr16	27389041	27452304	+	63263	6957	4745	4908	4896	5225	3559	3825	4244	3874	4142	4266	3175	1488	3996	3322	6671	6802	6295	6174
NM_001025779	Cdc6	chr11	98769202	98785256	+	16054	4532	295	169	261	237	169	178	192	141	280	204	139	45	215	154	453	308	303	250
NM_001026211	Dnajc19	chr3	33956201	33980276	-	24075	1190	112	134	101	125	84	98	105	117	103	124	104	47	117	90	128	157	176	182
NM_001029837	Pik3cd	chr4	149023276	149075738	-	52462	4894	12	6	8	11	11	10	10	5	16	16	12	6	8	4	12	16	20	11
NM_001029838	Pknox2	chr9	36698563	36954907	-	256344	3550	96	122	102	82	99	57	74	81	91	82	88	18	79	87	175	112	181	113
NM_001029842	Slc16a6	chr11	109312169	109334910	-	22741	2570	157	87	84	119	80	103	141	56	98	113	98	42	123	47	142	179	166	169
NM_001029843	Vrk1	chr12	107248472	107315620	+	67148	3724	369	380	428	330	245	268	308	342	365	276	207	92	298	266	554	412	528	477
NM_001029850	Magi1	chr6	93625446	94233911	-	608465	7806	307	313	316	339	243	253	327	241	300	335	197	126	219	182	466	377	348	378
NM_001029855	Psme2	chr14	56206276	56209938	-	3662	797	52	41	31	36	24	28	36	42	32	33	28	7	26	23	39	44	54	26
NM_001029856	Atad5	chr11	79902901	79949293	+	46392	7272	478	590	829	514	424	444	461	457	630	368	360	153	424	442	1231	777	817	758
NM_001029867	Ugt2b36	chr5	87494951	87521580	-	26629	1888	0	0	0	0	0	0	0	0	0	0	0	0	0	0	0	0	0	0
NM_001029868	Pdzd4	chrX	71038695	71070308	-	31613	3972	123	106	115	108	83	94	87	133	130	72	100	28	92	69	157	140	152	102
NM_001029872	Itgad	chr7	135317459	135349017	+	31558	3586	19	18	38	12	8	26	14	49	38	13	11	4	16	13	50	12	18	14
NM_001029873	Unc13a	chr8	74150611	74195656	-	45045	7959	52	114	88	60	29	31	39	124	92	59	33	8	26	32	68	45	51	28
NM_001029876	Urb2	chr8	126547372	126572404	+	25032	5773	641	950	979	631	626	485	575	873	906	584	649	175	572	549	1308	823	1089	753
NM_001029877	Nova2	chr7	19511236	19550668	+	39432	8372	6	0	5	10	2	2	5	3	1	4	2	2	2	0	1	13	9	5
NM_001029878	Lonrf2	chr1	38851353	38878060	-	26707	5077	0	1	1	2	0	2	1	0	3	0	0	0	0	0	1	1	1	2
NM_001029889	Gm608	chr16	44173509	44227578	+	54069	12606	1823	3118	2897	2378	2483	2009	1994	2039	2415	1975	2161	752	1917	2169	3977	2993	4074	3118
NM_001029890	Mex3a	chr3	88336316	88345316	+	9000	5694	86	53	78	66	29	44	68	45	98	67	47	14	58	50	119	76	88	49
NM_001029893	Psg26	chr7	19059930	19069498	-	9568	2058	1	0	0	0	0	0	0	0	0	0	0	0	0	0	0	0	0	0
NM_001029912	Zswim5	chr4	116550006	116661710	+	111704	5397	8	0	1	3	2	0	1	1	2	6	1	1	3	2	0	4	2	3
NM_001029929	Zmynd15	chr11	70273123	70279701	+	6578	2438	2	0	0	2	3	0	3	0	3	4	0	0	1	1	0	3	3	3
NM_001029930	Gm5796	chr14	4126976	4144402	+	17426	1815	0	0	0	0	0	0	0	0	0	0	0	0	0	0	1	0	0	0
NM_001029933	Zfp114	chr7	24960063	24967337	+	7274	2236	6	1	2	1	0	1	4	1	0	2	0	0	1	1	4	3	1	4
NM_001029934	Usp32	chr11	84797989	84953457	-	155468	6924	918	1266	1150	940	704	840	792	1009	1006	814	663	294	754	863	1630	1325	1289	1424
NM_001029935	Trim38	chr13	23874409	23883397	+	8988	1480	2	5	0	6	1	0	2	0	2	5	3	0	2	2	0	1	3	8
NM_001029937	Sec14l3	chr11	3964855	3978993	+	14138	3928	0	0	0	0	0	0	0	0	0	0	0	0	1	0	0	0	0	1
NM_001029938	Rilp	chr11	75323595	75326668	+	3073	1487	125	113	93	99	205	96	88	62	86	111	184	28	73	57	144	119	413	105
NM_001029978	Tceal3	chrX	133200913	133202916	+	2003	1115	1	0	0	0	0	0	0	0	2	0	1	2	0	0	0	0	0	0
NM_001029979	Safb2	chr17	56702364	56724006	-	21642	3272	837	1060	811	671	836	612	766	951	871	682	942	210	498	661	1073	805	1290	647
NM_001029982	Sec23ip	chr7	135888383	135928349	+	39966	4577	603	693	602	531	628	467	521	553	505	468	643	153	456	414	946	693	1013	644
NM_001029983	Man1b1	chr2	25188262	25207733	+	19471	3742	1399	939	879	1090	1287	857	1043	830	984	914	1195	305	874	606	1347	1299	2325	1131
NM_001029984	Fcrlb	chr1	172837403	172843072	-	5669	1284	0	0	0	1	0	0	0	4	2	0	0	0	1	0	3	6	0	0
NM_001029985	Kcp	chr6	29432035	29457952	-	25917	4888	0	0	2	0	0	0	3	4	0	3	2	0	0	0	1	2	0	0
NM_001029987	Doxl2	chr6	48925141	48928744	+	3603	2288	0	0	0	0	0	0	0	0	0	0	0	0	0	0	0	0	0	0
NM_001029988	Fat2	chr11	55064111	55125759	-	61648	14423	0	10	5	5	2	3	3	3	5	1	3	1	1	3	8	10	0	7
NM_001029990	Mettl17	chr14	52504516	52511543	+	7027	1623	127	96	74	105	98	65	126	99	64	87	88	24	91	69	105	101	147	105
NM_001029993	Zc3h18	chr8	124900515	124941260	+	40745	3804	1360	1361	1331	995	1036	929	992	1100	1259	960	1084	276	829	814	1918	1341	1809	1074
NM_001030014	Mcat	chr15	83377226	83386141	-	8915	1893	1723	785	629	1161	702	948	1224	647	635	1121	685	297	1054	463	885	1542	1142	1088
NM_001030274	Ndufs5	chr4	123389952	123395429	-	5477	25	52	43	28	51	42	54	42	38	29	40	49	11	25	22	49	58	110	42
NM_001030289	Mmp27	chr9	7571457	7581393	+	9936	1656	0	0	0	0	0	0	0	0	0	0	0	0	0	0	0	0	0	0
NM_001030290	Rdh8	chr9	20622947	20630607	+	7660	1450	1	2	0	3	0	3	0	0	1	0	0	0	0	0	1	2	2	2
NM_001030291	Enpp7	chr11	118849501	118854155	+	4654	1370	0	0	0	0	0	0	0	0	0	0	0	0	0	0	0	0	0	0
NM_001030292	Kcnk15	chr2	163679485	163684610	+	5125	1032	0	0	0	0	0	0	0	0	0	0	0	0	0	0	0	0	0	0
NM_001030294	Olfm4	chr14	80400108	80421737	+	21629	1640	0	0	0	0	0	0	0	0	0	0	0	0	0	0	0	0	0	0
NM_001030296	Prr7	chr13	55565627	55574516	+	8889	1360	19	9	9	5	18	11	10	1	10	9	13	2	4	6	16	19	24	9
NM_001030297	Tmprss11c	chr5	86660505	86718333	-	57828	1615	0	0	0	0	0	0	0	0	0	0	0	0	0	0	0	0	0	0
NM_001030305	Pmp2	chr3	10179850	10183885	-	4035	1364	9	12	14	4	0	6	6	7	5	10	2	4	10	2	11	8	5	4
NM_001030307	Dkc1	chrX	72341192	72355115	+	13923	2759	1161	861	840	786	506	667	904	839	717	797	515	207	714	510	1067	1179	887	926
NM_001031621	Abca17	chr17	24401223	24484197	-	82974	5202	2	0	0	0	0	0	5	3	0	0	1	0	1	0	1	2	0	0
NM_001031664	Nudt10	chrX	5745814	5750109	-	4295	1750	0	0	0	0	0	0	0	0	0	0	0	0	0	0	0	0	0	0
NM_001031667	Gsk3a	chr7	26013277	26022870	-	9593	1753	734	839	640	594	707	516	542	804	675	575	738	172	499	536	873	744	1303	555
NM_001031772	Lin28b	chr10	45096424	45190007	-	93583	5403	3	1	0	0	0	0	0	0	0	0	0	0	0	0	0	0	1	0
NM_001031808	Mrpl41	chr2	24827989	24830618	-	2629	1421	856	559	436	567	508	455	579	482	409	634	521	158	477	337	550	665	878	522
NM_001031811	Kcnh8	chr17	52742033	53044544	+	302511	2140	0	0	0	0	0	0	0	0	0	0	0	0	0	0	0	0	0	0
NM_001031814	Smg1	chr7	125274825	125387151	-	112326	15553	2673	4094	3485	3398	3821	2461	2782	3482	3241	2818	3467	883	2437	2560	4614	4062	6372	3966
NM_001031851	Agxt2	chr15	10288333	10339493	+	51160	1825	0	0	0	0	0	0	0	0	0	0	0	1	0	0	0	0	0	0
NM_001032298	Bglap2	chr3	88181657	88182621	-	964	471	2	0	0	0	0	1	0	0	0	0	1	0	1	0	0	0	0	0
NM_001032414	Pear1	chr3	87553018	87572875	-	19857	4297	36	43	48	32	17	20	11	26	34	22	25	3	31	19	59	52	33	31
NM_001032727	Sybu	chr15	44503402	44619609	-	116207	2794	34	30	32	44	45	24	30	18	30	32	63	14	27	20	60	38	128	33
NM_001033039	Klhdc9	chr1	173288579	173290929	-	2350	1555	108	84	88	86	46	68	97	71	83	95	68	24	80	55	117	122	123	91
NM_001033040	Gm166	chr7	134725896	134732109	-	6213	1773	29	10	14	31	27	14	18	14	16	24	22	8	18	11	25	33	26	23
NM_001033041	Acmsd	chr1	129625989	129664141	+	38152	2209	5	0	2	4	8	3	4	0	6	2	2	5	0	3	5	4	5	1
NM_001033042	Lrrc14b	chr13	74497029	74501448	-	4419	936	91	104	112	78	86	89	94	65	59	67	60	25	64	57	107	112	113	102
NM_001033043	Rnf17	chr14	57021533	57143868	+	122335	5147	0	0	0	1	0	0	0	0	0	0	0	0	0	0	0	0	0	1
NM_001033122	Cd69	chr6	129217342	129225387	-	8045	1620	0	0	0	0	0	0	0	0	0	0	0	0	0	0	0	0	0	0
NM_001033123	Gm14288	chr2	175100624	175109351	+	8727	1	4	1	4	7	3	3	4	4	4	1	5	2	6	4	1	6	8	6
NM_001033124	Ntrk1	chr3	87582165	87599084	-	16919	2588	0	0	0	0	0	0	0	0	1	0	0	0	0	0	0	0	1	0
NM_001033128	Bbs1	chr19	4886881	4906627	-	19746	5597	228	145	146	222	150	151	170	104	164	170	170	58	139	74	206	270	234	166
NM_001033131	Krtdap	chr7	31572923	31576102	+	3179	456	0	1	0	0	0	0	0	0	1	0	0	0	0	0	0	0	0	0
NM_001033132	Commd6	chr14	102032982	102039688	-	6706	875	369	263	263	312	222	195	274	245	206	254	185	69	243	211	359	333	356	324
NM_001033135	Rnf149	chr1	39608143	39634192	-	26049	2431	1276	1004	866	957	1132	775	941	965	822	937	1211	249	792	623	1082	1220	2062	1137
NM_001033136	Rmdn3	chr2	118962733	118982770	-	20037	2252	1151	1113	834	859	1321	826	876	948	803	753	1383	215	817	789	1148	1111	2380	1090
NM_001033139	AI846148	chr19	7430953	7457516	-	26563	3159	337	257	231	198	245	224	214	211	279	202	300	68	219	133	408	269	497	226
NM_001033140	Sdhaf1	chr7	31106427	31107394	-	967	967	692	429	299	509	432	301	483	333	322	466	541	136	333	250	460	492	808	488
NM_001033141	Ecscr	chr18	35872742	35881145	-	8403	1111	1	0	1	0	0	0	0	0	0	1	1	0	0	0	0	2	1	0
NM_001033142	Rnf166	chr8	124990046	124999964	-	9918	1783	1393	1015	984	935	605	845	878	792	983	857	691	294	821	607	1468	1174	1205	1146
NM_001033145	1190002N15Rik	chr9	94418282	94438500	-	20218	3950	1829	3078	1859	1756	6895	1334	1547	2706	1548	1361	6225	428	1561	2221	2614	2316	12666	2529
NM_001033148	1700029J07Rik	chr8	47038959	47060606	-	21647	2740	81	34	47	89	20	62	81	36	61	59	24	27	67	30	75	86	51	101
NM_001033149	Ttc9	chr12	82732355	82765928	+	33573	2042	52	24	51	44	18	32	27	40	56	48	25	12	49	24	73	49	37	35
NM_001033150	Plekhm2	chr4	141181648	141220030	-	38382	4133	1056	2067	1795	758	705	868	760	1932	1975	730	795	345	609	1200	2457	927	1277	1113
NM_001033155	Dnajb14	chr3	137530638	137571895	+	41257	1851	196	227	172	213	175	185	207	178	167	184	185	65	166	129	260	283	290	213
NM_001033156	Fbxo33	chr12	60301641	60320470	-	18829	3446	524	368	546	504	386	377	443	311	420	386	395	100	478	303	767	773	790	687
NM_001033159	Zfp597	chr16	3861543	3872374	-	10831	5630	971	1167	1462	988	746	848	920	984	1229	849	740	288	783	847	2129	1228	1235	1260
NM_001033161	Tradd	chr8	107782474	107788494	-	6020	1385	316	171	165	220	191	214	233	122	181	240	213	57	165	114	276	293	357	212
NM_001033162	Shcbp1l	chr1	155272338	155299704	+	27366	2045	5	4	3	4	3	0	4	2	3	2	4	6	3	2	3	4	1	7
NM_001033163	Ephx3	chr17	32320714	32326408	-	5694	2416	4	8	14	6	5	4	3	8	6	5	0	2	5	0	10	3	7	4
NM_001033164	2510002D24Rik	chr16	18836672	18840206	+	3534	1232	359	201	191	282	101	259	222	177	189	231	102	63	202	135	337	357	253	286
NM_001033165	Dnajc25	chr4	59016064	59036270	+	20206	1827	359	447	382	302	498	246	308	333	352	236	468	91	265	272	547	413	868	374
NM_001033167	Slc22a23	chr13	34271026	34437051	-	166025	6251	696	728	683	608	267	661	627	600	657	591	245	226	520	447	1065	820	447	893
NM_001033168	1700066B19Rik	chr18	35886642	35890523	+	3881	2504	1	5	3	5	9	2	8	7	1	6	9	0	4	2	7	4	7	4
NM_001033170	Fam83e	chr7	52976589	52984862	+	8273	2900	0	1	2	6	2	2	0	2	4	1	3	1	2	2	3	4	3	2
NM_001033171	Klrg2	chr6	38576659	38587239	-	10580	2282	9	5	4	13	10	10	10	10	5	9	8	7	5	5	14	10	26	10
NM_001033173	Usp31	chr7	128785534	128850767	-	65233	10198	978	1592	1468	1013	834	912	974	1291	1259	835	787	328	722	935	1870	1258	1398	1229
NM_001033174	Osbp	chr19	12040333	12068604	+	28271	4587	3296	3033	2705	3070	2538	2447	2545	2493	2604	2681	2418	710	2532	1979	4000	4011	4436	3575
NM_001033175	Cln6	chr9	62686593	62699809	+	13216	1955	722	312	354	562	200	430	595	260	283	555	177	140	557	238	499	730	393	628
NM_001033176	1700039E15Rik	chr7	52538242	52544363	+	6121	1732	1	0	0	0	0	0	1	1	0	0	0	0	0	0	0	0	0	0
NM_001033177	Krt76	chr15	101714781	101723351	-	8570	2312	1	0	0	0	0	0	0	0	0	0	0	0	0	0	0	1	0	0
NM_001033178	Tmem181a	chr17	6270469	6308314	+	37845	2434	93	45	59	64	43	58	62	40	49	54	29	24	65	36	84	87	91	93
NM_001033184	1700057G04Rik	chr9	92204214	92252714	+	48500	1052	2	0	0	0	1	0	0	0	0	1	0	0	0	0	0	0	3	2
NM_001033185	1700084C01Rik	chr1	171859069	171864784	+	5715	1440	3	0	1	1	2	1	2	0	0	1	4	0	3	1	2	4	3	4
NM_001033191	Naa11	chr5	97811227	97821349	-	10122	3364	0	0	0	0	0	0	0	0	0	0	0	0	0	0	0	1	0	1
NM_001033192	C78339	chr13	46764890	46771142	+	6252	1381	305	355	336	312	247	292	319	215	231	253	248	97	263	259	428	442	473	437
NM_001033194	Gtf3c3	chr1	54454424	54495815	-	41391	3005	267	306	284	238	281	192	237	280	233	226	252	77	201	246	416	330	478	376
NM_001033196	Znfx1	chr2	166861296	166888515	-	27219	7132	1784	2632	1852	1733	1356	1404	1582	2224	1614	1652	1367	493	1548	1716	2519	2096	2123	1995
NM_001033197	AU015228	chr2	129926129	129929111	+	2982	2982	0	0	0	0	0	0	0	0	0	0	0	0	0	0	0	0	0	0
NM_001033199	AI747448	chr3	144573884	144595493	-	21609	2997	1	0	0	0	0	0	0	0	0	0	0	0	0	0	0	0	0	0
NM_001033201	Ncbp1	chr4	46151382	46185274	+	33892	3111	699	1040	825	532	875	456	575	910	840	495	906	162	489	729	1070	654	1400	658
NM_001033202	Usp30	chr5	114550341	114572933	+	22592	2790	757	593	589	663	440	517	559	498	571	517	475	191	567	405	960	848	870	731
NM_001033204	Rpusd3	chr6	113365312	113369334	-	4022	1269	170	118	101	138	94	132	157	96	120	148	92	65	105	69	168	173	131	158
NM_001033205	Zfp575	chr7	25368856	25372660	-	3804	2642	1	4	3	2	0	2	0	1	2	0	0	0	3	0	2	2	1	1
NM_001033206	Pwwp2b	chr7	146434380	146453152	+	18772	2335	1164	729	749	935	962	720	862	564	756	845	886	271	819	516	1098	1208	1840	942
NM_001033207	Nlrc5	chr8	96996662	97051172	+	54510	6945	473	442	433	389	342	354	411	368	408	339	319	124	379	278	590	503	520	465
NM_001033208	Myzap	chr9	71352153	71440167	-	88014	2283	14	16	14	6	13	8	8	3	16	9	5	2	7	3	22	17	14	12
NM_001033209	Xylb	chr9	119266498	119302915	+	36417	3860	133	96	113	121	70	97	117	89	67	111	58	37	102	79	137	164	109	183
NM_001033210	Pls1	chr9	95653060	95745698	-	92638	3697	7	1	4	2	6	0	0	1	1	2	3	1	6	0	1	5	7	3
NM_001033211	AU022751	chrX	5658335	5660538	-	2203	1840	0	0	0	0	0	0	0	0	0	0	0	0	0	0	0	0	0	0
NM_001033212	Rprml	chr11	103510822	103511894	+	1072	1072	1	3	4	3	1	2	0	1	2	3	0	0	0	0	2	3	0	2
NM_001033213	Ttc7b	chr12	101538979	101759032	-	220053	3303	442	327	291	344	234	272	304	230	235	278	234	102	253	190	377	394	367	453
NM_001033214	E330034G19Rik	chr14	25112585	25129181	+	16596	1492	0	0	0	0	0	0	2	0	0	0	0	0	0	0	0	0	0	0
NM_001033215	Zfp957	chr14	79612161	79647174	-	35013	2751	4	1	3	1	0	2	0	2	4	1	1	0	2	1	0	1	0	6
NM_001033217	Prickle1	chr15	93329544	93426322	-	96778	4085	214	138	227	269	143	207	186	141	197	192	109	51	227	98	312	340	238	274
NM_001033219	Slc45a4	chr15	73410720	73455174	-	44454	4642	1363	771	838	1618	706	1054	1188	602	797	1335	578	304	1205	551	1263	2083	1203	1467
NM_001033220	AU021092	chr16	5211911	5222392	-	10481	1372	0	0	0	1	2	3	1	0	1	0	2	2	0	1	1	0	4	0
NM_001033222	Pdzd8	chr19	59370573	59420270	-	49697	7076	1953	3121	3014	2155	2349	1791	1915	2430	2635	1742	2164	659	1739	2025	4117	2975	3845	2949
NM_001033223	Lin7a	chr10	106708886	106862199	+	153313	5845	1	0	0	0	0	0	1	0	0	0	0	1	0	0	1	0	0	0
NM_001033225	Pnrc1	chr4	33332397	33335762	-	3365	1925	4233	6920	6050	3629	3429	3279	3586	5254	4719	2835	3122	1081	3501	4484	8299	5259	6067	5801
NM_001033227	Slc5a10	chr11	61486283	61534301	-	48018	1868	0	1	0	0	0	0	0	0	0	1	0	0	0	0	0	0	0	0
NM_001033228	Itga1	chr13	115748288	115892172	-	143884	5982	231	214	273	273	111	253	234	151	213	238	106	78	271	137	387	385	184	419
NM_001033229	Cyp11b1	chr15	74665321	74672073	-	6752	2398	0	0	0	1	0	0	1	0	1	0	0	0	0	0	1	0	0	1
NM_001033231	Fam195b	chr11	120404201	120411041	-	6840	1205	990	599	565	721	469	598	631	548	504	598	446	189	585	407	756	834	819	787
NM_001033233	Tmprss11a	chr5	86839434	86898015	-	58581	2657	0	0	0	0	0	0	0	0	0	0	0	0	0	0	0	0	0	0
NM_001033234	Gm9	chrX	34748496	34751036	-	2540	1663	0	0	0	0	0	0	0	0	0	0	0	0	0	0	0	0	0	0
NM_001033235	Trim40	chr17	37018542	37027070	-	8528	2197	0	0	0	0	0	0	0	0	0	0	0	0	0	0	0	0	0	0
NM_001033236	Vcpkmt	chr12	70678614	70684015	-	5401	1027	106	108	128	87	74	80	98	100	73	82	82	26	78	59	156	116	153	104
NM_001033238	Cblb	chr16	52031661	52208159	+	176498	6322	890	1076	1248	991	1716	952	815	897	1113	774	1475	337	768	668	1808	1328	2997	1338
NM_001033239	Csta1	chr16	36120031	36131275	-	11244	2731	0	1	0	0	0	1	0	0	0	0	0	0	1	0	0	2	4	0
NM_001033240	Wfdc6a	chr2	164405018	164410947	-	5929	796	0	0	0	0	0	0	0	0	0	0	0	0	0	0	0	0	0	0
NM_001033241	Gm382	chrX	123574503	123598518	+	24015	4070	0	0	0	0	0	0	0	0	0	0	0	0	0	0	0	0	0	0
NM_001033242	Cln5	chr14	103469432	103476847	+	7415	2447	1107	1049	877	1035	809	776	882	775	802	833	758	325	922	756	1270	1380	1548	1477
NM_001033243	Ccdc114	chr7	53183767	53204326	+	20559	2453	2	1	2	1	1	0	1	1	2	0	4	1	2	0	5	1	3	3
NM_001033244	Fancd2	chr6	113481675	113546279	+	64604	4780	42	27	35	39	12	30	32	29	26	29	15	15	34	22	71	42	23	49
NM_001033245	Hk3	chr13	55107345	55122746	-	15401	3185	0	0	0	0	0	1	0	0	0	1	0	0	0	0	0	1	0	0
NM_001033246	Ccdc110	chr8	47020002	47029499	+	9497	2626	0	0	0	0	0	0	0	0	1	0	0	0	0	0	0	0	0	0
NM_001033247	Cfap44	chr16	44394911	44482541	+	87630	6583	1	0	1	1	1	0	0	1	0	0	0	0	0	0	0	0	0	0
NM_001033248	Gm266	chr12	112722819	112724034	-	1215	1215	0	0	0	0	0	0	0	0	0	0	0	0	0	0	0	0	1	0
NM_001033249	Zfp583	chr7	6267266	6282036	-	14770	2765	24	24	41	35	30	25	21	21	29	14	28	7	18	17	55	40	32	46
NM_001033250	Lemd1	chr1	134088012	134153959	+	65947	983	1	0	0	0	0	0	0	0	0	0	0	0	0	0	0	0	0	0
NM_001033252	Gm732	chrX	105141073	105143775	-	2702	1661	0	0	0	0	0	0	0	0	0	0	0	0	0	0	0	0	0	0
NM_001033254	Pak6	chr2	118489312	118523756	+	34444	4137	1	0	0	4	1	0	0	0	1	0	3	0	1	0	0	0	2	2
NM_001033255	Gm136	chr4	34691036	34703508	-	12472	1303	0	0	0	0	0	0	0	0	0	0	0	0	0	0	0	0	0	0
NM_001033256	Spata5l1	chr2	122456360	122458440	+	2080	1321	136	96	93	91	74	106	120	59	92	81	90	24	68	54	102	136	122	123
NM_001033258	D10Bwg1379e	chr10	18307816	18463564	-	155748	8216	0	1	0	1	0	0	0	0	0	0	0	1	0	0	1	0	0	1
NM_001033259	Mcu	chr10	58909731	59079440	-	169709	2872	995	849	862	892	545	715	819	673	749	793	578	281	742	585	1115	1178	1060	1094
NM_001033260	Stox1	chr10	62122169	62188847	-	66678	3102	3	1	2	4	3	3	0	2	2	0	0	0	2	0	2	0	1	7
NM_001033261	Zfc3h1	chr10	114822014	114869827	+	47813	6956	797	970	892	827	708	664	793	801	790	681	731	230	583	555	1181	1072	1215	1051
NM_001033262	March9	chr10	126493105	126497240	-	4135	1998	22	7	7	17	10	8	9	2	12	6	3	1	18	7	11	25	11	22
NM_001033263	Agap2	chr10	126515962	126530226	+	14264	5634	14	5	22	28	4	6	1	8	8	5	5	1	8	4	20	11	11	9
NM_001033264	Gls2	chr10	127631690	127647060	+	15370	2365	63	48	29	39	40	47	52	44	26	43	28	10	47	33	56	51	74	66
NM_001033266	Gm525	chr11	88935154	88954378	+	19224	581	0	0	0	0	0	0	0	0	0	0	0	0	0	0	0	0	0	0
NM_001033267	Qrich2	chr11	116302638	116315661	-	13023	2162	2	1	2	0	0	1	0	0	4	2	0	1	0	1	0	5	0	2
NM_001033268	Fam120a	chr13	48974585	49063197	-	88612	4918	4920	5421	4215	4356	4374	3417	4245	4419	3871	3734	4316	1252	3756	3607	5599	5189	7453	5751
NM_001033270	Slc4a7	chr14	15535538	15632457	+	96919	7389	1447	1821	1725	1395	915	1209	1399	1720	1549	1113	942	385	1183	1127	2293	1984	1763	1761
NM_001033271	Tmem55b	chr14	51545744	51550524	-	4780	1827	977	1136	705	908	490	715	810	983	719	811	458	210	697	782	1140	1106	889	997
NM_001033272	Spata13	chr14	61253565	61383393	+	129828	7517	8	2	2	1	4	2	3	0	2	2	10	2	4	5	2	8	3	2
NM_001033273	5031439G07Rik	chr15	84776149	84818401	-	42252	5032	2158	2392	1436	1786	1767	1455	1745	2129	1516	1640	1746	400	1457	1312	2108	2211	3361	1724
NM_001033274	Brd1	chr15	88517464	88564649	-	47185	5137	2062	2551	2496	1994	1385	1738	1788	1916	2160	1675	1415	613	1665	1528	3546	2686	2465	2732
NM_001033275	Gxylt1	chr15	93070172	93105515	-	35343	6534	1282	1334	1576	1241	857	1037	1151	1148	1422	1058	862	279	1060	923	2188	1737	1555	1516
NM_001033276	Kmt2d	chr15	98662099	98701636	-	39537	19827	1937	2064	1789	2444	1994	1920	2126	1764	1808	2132	2100	783	1411	1300	2595	2746	3056	2359
NM_001033277	Spryd3	chr15	101946958	101966646	-	19688	2437	733	421	344	447	450	360	538	368	407	478	366	138	420	296	563	631	735	461
NM_001033280	Gm94	chr18	43936849	43952532	-	15683	748	0	0	0	0	0	0	0	0	0	0	0	0	0	0	0	0	0	0
NM_001033281	Prdm6	chr18	53624199	53735511	+	111312	2601	0	0	0	0	0	0	2	0	0	0	0	0	0	0	0	1	0	0
NM_001033283	Oosp3	chr19	11771544	11786348	+	14804	807	0	0	0	0	0	0	0	0	0	0	0	0	0	0	0	0	0	0
NM_001033284	BC026585	chr1	159388712	159418864	+	30152	1289	19	21	12	16	11	10	18	7	6	19	13	8	11	7	11	17	18	13
NM_001033285	Cdc42bpa	chr1	181891219	182095733	+	204514	8291	1543	3456	2121	1500	3627	1351	1390	3135	1797	1199	3409	446	1278	2124	2947	1944	6254	1837
NM_001033286	Slc30a10	chr1	187278726	187292640	+	13914	5302	0	0	0	1	1	1	0	0	1	1	1	0	0	0	1	0	1	1
NM_001033288	Sbspon	chr1	15843942	15882803	-	38861	2748	4	7	1	5	4	8	7	0	1	4	5	3	8	1	2	9	3	15
NM_001033289	Slc9a2	chr1	40738556	40825730	+	87174	3493	0	1	0	1	1	1	1	0	0	0	0	0	0	1	1	0	0	0
NM_001033290	Gpr55	chr1	87836111	87857630	-	21519	2550	0	0	0	0	0	0	0	1	0	0	0	0	0	0	0	0	0	2
NM_001033292	Espnl	chr1	93218651	93244880	+	26229	5442	1	1	2	0	2	1	1	1	0	1	2	0	3	0	1	3	1	3
NM_001033293	Uap1l1	chr2	25217011	25221146	-	4135	1690	205	123	123	125	65	113	119	128	105	120	68	38	81	73	165	176	124	140
NM_001033294	Ddx31	chr2	28695925	28761095	+	65170	3328	145	138	193	96	121	118	89	130	198	139	140	43	96	86	286	158	251	136
NM_001033296	Sel1l2	chr2	140055593	140215446	-	159853	2219	0	0	0	0	0	0	0	0	0	0	0	1	0	0	0	0	0	0
NM_001033297	Gm561	chr2	144419800	144421101	+	1301	459	299	223	173	197	161	172	231	268	190	212	191	56	193	121	193	255	315	209
NM_001033298	Kiz	chr2	146681624	146795825	+	114201	2150	388	404	439	399	194	339	329	283	267	297	162	107	341	269	560	458	315	460
NM_001033300	Gmps	chr3	63780064	63823000	+	42936	4567	706	1102	949	628	1262	455	596	896	874	595	1100	194	497	648	1170	728	1813	687
NM_001033301	Fhdc1	chr3	84246117	84284361	-	38244	5930	63	118	100	68	176	53	49	127	108	50	139	10	67	48	150	60	311	53
NM_001033302	Ciart	chr3	95682427	95686151	-	3724	1395	103	256	262	74	126	86	75	225	200	70	102	18	73	187	337	80	205	174
NM_001033303	Ampd1	chr3	102877936	102903643	+	25707	2342	0	0	0	0	0	0	2	0	0	0	0	0	1	0	0	0	1	0
NM_001033304	5330417C22Rik	chr3	108260986	108339440	-	78454	3326	0	0	0	0	0	0	0	0	0	0	0	0	0	0	2	0	0	0
NM_001033305	Ndufb6	chr4	40217695	40226401	-	8706	534	879	686	444	596	727	555	713	714	508	677	955	115	408	385	638	649	1116	429
NM_001033306	Shb	chr4	45436147	45543700	-	107553	2744	196	697	310	146	663	171	183	576	250	133	688	72	178	525	398	187	1061	250
NM_001033308	Themis2	chr4	132338271	132352279	-	14008	2542	3	0	0	0	0	1	1	0	1	0	0	0	1	0	0	3	0	3
NM_001033311	Vsig10	chr5	117769274	117805015	+	35741	4054	157	68	94	108	61	89	150	56	135	108	43	25	113	36	160	168	57	153
NM_001033312	Fbxl18	chr5	143633467	143656917	-	23450	2831	274	249	202	301	262	259	266	150	176	291	272	91	244	151	315	423	415	314
NM_001033313	Pdap1	chr5	145889638	145900958	-	11320	2203	1127	869	675	854	696	636	824	928	833	772	902	186	663	603	1051	957	1527	680
NM_001033314	Ccdc61	chr7	19476232	19495753	-	19521	2010	120	60	56	71	32	51	96	28	50	57	39	15	53	18	86	130	64	53
NM_001033315	Hipk4	chr7	28308279	28316193	+	7914	2414	5	3	2	2	1	8	3	2	2	3	0	3	0	0	8	7	6	8
NM_001033316	Ffar3	chr7	31639348	31641197	-	1849	1625	0	2	5	2	0	0	1	0	1	0	0	1	7	2	0	0	0	0
NM_001033317	Cnga4	chr7	112553081	112557252	+	4171	2480	18	7	9	14	2	6	18	8	9	17	0	6	13	1	15	9	7	16
NM_001033318	Cog7	chr7	129066352	129125207	-	58855	2884	343	216	230	272	135	222	259	199	219	237	168	81	203	152	305	320	309	308
NM_001033320	Rltpr	chr8	108214805	108222065	+	7260	2497	22	15	8	16	13	14	19	10	0	13	12	4	9	7	17	24	21	15
NM_001033321	Tmem231	chr8	114435917	114457691	-	21774	2887	263	144	160	223	96	144	204	112	143	204	71	48	184	119	278	294	161	252
NM_001033322	Gucy1a2	chr9	3532348	3905787	+	373439	13723	12	31	22	24	9	33	12	14	24	23	7	6	21	9	39	20	22	55
NM_001033324	Zbtb16	chr9	48462401	48644050	-	181649	5114	493	903	788	455	122	437	406	839	807	484	110	168	337	416	1056	604	250	538
NM_001033325	A630095E13Rik	chr9	36443338	36446187	-	2849	619	0	0	0	0	0	0	0	0	0	0	0	0	0	0	1	0	0	0
NM_001033328	BC023829	chrX	67713230	67730218	-	16988	1989	1130	1299	1114	1026	845	771	950	1236	1098	872	735	289	901	852	1493	1320	1436	1104
NM_001033330	Frmpd4	chrX	163909237	165015165	-	1105928	8612	0	0	0	2	0	0	0	0	1	1	0	0	0	0	0	0	0	0
NM_001033333	Myrfl	chr10	116213600	116333935	-	120335	3114	0	1	0	0	0	0	0	0	0	0	0	0	0	0	2	1	1	0
NM_001033334	Syndig1l	chr12	86018227	86039757	-	21530	2499	0	0	0	0	0	0	1	0	0	0	0	0	0	0	0	0	0	0
NM_001033336	Abcc4	chr14	118881913	119105441	-	223528	5729	696	651	572	687	339	655	617	579	507	565	295	212	605	429	955	865	605	1079
NM_001033337	Ttc38	chr15	85662733	85689252	+	26519	3751	564	233	248	403	144	347	428	182	276	406	121	137	329	161	371	473	294	472
NM_001033338	Rimbp3	chr16	17208227	17214075	+	5848	5848	3	1	1	2	0	0	0	2	3	0	0	0	0	1	0	0	1	0
NM_001033339	Mmp25	chr17	23766424	23782236	-	15812	3373	0	0	0	0	1	0	0	1	2	0	0	0	0	0	0	0	2	0
NM_001033340	Lrrc30	chr17	67980304	67982063	-	1759	1759	0	0	0	0	0	0	0	0	0	0	0	0	0	0	0	0	0	3
NM_001033341	Zfp407	chr18	84377093	84758896	-	381803	7908	707	832	959	718	662	619	715	704	831	723	633	217	608	603	1342	925	1074	930
NM_001033342	Cdc42bpg	chr19	6306456	6325652	+	19196	5994	332	240	254	197	159	179	263	222	289	194	175	59	147	143	371	281	271	214
NM_001033343	Sec31b	chr19	44591446	44620338	-	28892	3923	60	44	68	53	35	57	71	27	49	51	52	21	26	27	58	58	55	55
NM_001033345	Catip	chr1	74408681	74415895	+	7214	2101	0	2	0	2	0	3	4	0	1	0	0	0	4	0	2	4	3	0
NM_001033346	Lrrc55	chr2	85028227	85036856	-	8629	2900	1	1	2	2	0	2	1	1	1	1	0	0	1	2	1	1	0	5
NM_001033347	D430041D05Rik	chr2	103983231	104250491	-	267260	10122	0	0	0	5	1	0	3	1	1	0	0	0	2	0	2	1	1	2
NM_001033348	Ralgapa2	chr2	146067034	146337740	-	270706	9610	3258	3432	3496	3251	1960	2736	2946	2586	3096	2775	1958	1012	2840	2536	5074	4283	3334	4481
NM_001033349	Ankub1	chr3	57471343	57496459	-	25116	1759	0	0	1	0	0	0	0	0	0	1	0	0	0	0	0	0	0	0
NM_001033350	Bank1	chr3	135716327	135989010	-	272683	3247	0	0	0	0	0	2	0	0	0	0	0	0	0	0	0	0	0	0
NM_001033351	Grin3a	chr4	49674482	49858641	-	184159	7651	3	2	1	3	4	0	1	2	2	2	2	2	4	2	1	6	0	8
NM_001033352	Klhl21	chr4	151382999	151391786	+	8787	3895	2849	1715	1190	2131	1155	2092	2247	1433	1130	1705	1126	635	1859	925	1656	2739	2255	2524
NM_001033354	Iqsec3	chr6	121322945	121423696	-	100751	6845	1	0	1	2	1	1	0	0	0	0	2	1	0	2	0	1	2	1
NM_001033360	Gpr101	chrX	54749844	54756934	-	7090	5410	0	0	0	0	0	0	0	0	0	0	1	0	0	0	1	0	0	0
NM_001033361	Pgr15l	chrX	94267934	94277443	+	9509	5379	0	0	0	1	0	0	0	0	0	0	0	0	0	0	0	0	0	2
NM_001033362	Gm614	chrX	98456715	98459331	-	2616	747	0	0	0	0	0	0	0	0	0	0	0	0	0	0	0	0	0	0
NM_001033364	Cdhr2	chr13	54802823	54838023	+	35200	4127	1	1	0	0	0	0	0	0	0	0	0	1	0	2	2	0	1	1
NM_001033365	Mroh5	chr15	73617365	73670101	-	52736	2242	0	0	0	0	1	0	0	0	0	0	0	0	0	0	0	0	1	0
NM_001033366	Dpcr1	chr17	35772699	35780640	-	7941	2608	3	0	3	1	1	0	2	0	4	0	2	1	0	1	3	2	9	1
NM_001033367	Nlrc4	chr17	74825634	74858448	-	32814	3838	1	1	2	0	4	0	0	1	0	2	0	3	0	1	0	0	0	2
NM_001033372	Gm648	chrX	53797050	53802783	-	5733	1040	0	1	5	0	2	0	0	2	3	3	1	0	0	0	2	0	3	1
NM_001033373	Cdk15	chr1	59313750	59409213	+	95463	1477	0	0	0	0	0	0	0	0	0	0	0	0	0	0	0	0	0	0
NM_001033374	Gm694	chr4	140988586	140992020	-	3434	905	0	0	0	0	0	0	0	1	0	0	0	0	0	0	0	0	0	0
NM_001033375	A230046K03Rik	chr10	83006685	83059218	+	52533	5858	1000	1236	1369	1038	746	853	844	1038	1143	826	688	293	734	860	1705	1240	1159	1452
NM_001033378	A430078G23Rik	chr8	3353414	3390299	+	36885	2967	0	1	1	0	1	1	0	1	3	0	0	0	1	1	0	0	0	0
NM_001033379	Dcp1b	chr6	119125270	119171632	+	46362	3311	7	7	8	8	1	3	9	3	7	5	3	0	10	1	12	17	5	2
NM_001033380	Itpripl2	chr7	125628625	125635489	-	6864	6864	1033	1284	1378	1106	814	917	1020	1058	1483	976	853	261	802	724	1952	1372	1627	1175
NM_001033382	Cacna2d4	chr6	119186543	119302425	+	115882	5803	5	8	4	11	8	7	7	9	6	3	8	7	1	3	1	7	5	9
NM_001033385	Tbc1d32	chr10	55734099	55948495	-	214396	7239	475	335	493	465	159	341	411	252	375	402	135	119	348	259	576	599	244	552
NM_001033391	Ipcef1	chr10	3323355	3434998	+	111643	1174	0	0	0	0	0	0	1	0	0	0	0	0	0	0	0	0	0	0
NM_001033393	Tmem104	chr11	115048800	115108339	+	59539	4566	412	215	250	402	277	280	331	163	276	341	244	76	310	155	325	446	381	339
NM_001033394	Tmem88b	chr4	155155699	155159983	-	4284	3471	227	156	148	206	178	163	194	97	120	179	190	67	177	110	203	277	337	293
NM_001033397	Krt26	chr11	99189797	99199279	-	9482	2600	0	0	0	0	0	0	0	0	0	0	0	0	0	0	0	0	0	0
NM_001033399	Gfod1	chr13	43290887	43399541	-	108654	6654	404	917	590	447	820	445	377	677	508	371	770	135	318	617	890	611	1554	651
NM_001033400	Gm806	chr13	50562675	50570724	+	8049	2548	0	0	0	0	0	0	0	0	0	0	0	0	0	0	0	0	0	0
NM_001033404	Gm813	chr16	58613798	58617091	-	3293	702	0	0	0	0	0	0	0	0	0	0	0	0	0	0	0	0	0	0
NM_001033405	Treml2	chr17	48439362	48451859	+	12497	4509	0	0	0	0	0	0	0	0	0	0	0	0	0	0	0	0	0	1
NM_001033407	Gm815	chr19	26960414	26963137	+	2723	618	0	0	0	0	0	0	0	0	0	0	0	0	0	0	0	0	0	0
NM_001033408	Rbm44	chr1	93041679	93067372	+	25693	3851	0	0	0	0	2	0	0	0	0	0	0	0	0	0	1	0	0	0
NM_001033409	Lgr6	chr1	136882929	137001853	-	118924	3623	95	78	103	83	61	61	87	82	103	91	49	23	51	48	144	95	77	65
NM_001033410	Rnf224	chr2	25089995	25092307	-	2312	2021	0	0	0	0	0	0	0	0	0	0	0	0	0	0	0	0	0	0
NM_001033411	Gm826	chr2	160137136	160153230	-	16094	1097	0	0	0	0	0	0	0	0	0	0	0	0	0	0	0	0	0	0
NM_001033412	Gm829	chr4	45696460	45736578	+	40118	1090	0	0	0	0	0	0	0	0	0	0	0	0	0	0	0	0	0	0
NM_001033415	Shisa3	chr5	67999121	68005226	+	6105	3754	0	0	0	0	0	0	0	0	0	0	0	0	0	0	0	0	0	0
NM_001033416	Gal3st4	chr5	138706152	138713982	-	7830	2833	55	30	32	39	33	32	32	36	26	47	35	15	43	15	35	40	66	31
NM_001033418	Bsph1	chr7	14036189	14058799	+	22610	823	0	0	0	0	0	0	0	0	0	0	0	0	0	0	0	0	0	0
NM_001033419	Ceacam16	chr7	20437445	20446648	-	9203	1255	0	0	3	0	0	0	0	0	0	0	1	0	0	0	2	2	0	0
NM_001033420	Dock1	chr7	141862369	142365330	+	502961	6815	345	304	285	286	154	218	328	220	279	251	161	87	212	184	390	400	351	368
NM_001033421	Pate2	chr9	35477223	35480474	+	3251	2215	1	2	2	1	0	2	7	1	1	2	3	0	2	0	2	3	0	2
NM_001033422	Thoc2	chrX	39148170	39265078	-	116908	7619	1769	2054	1960	1823	1699	1446	1633	1880	1825	1468	1677	500	1357	1277	2613	2355	2991	2498
NM_001033423	Gm773	chrX	53443003	53466058	-	23055	951	0	0	0	0	0	0	0	0	0	0	0	0	0	0	0	0	0	0
NM_001033424	Fnd3c2	chrX	103430584	103450711	-	20127	3658	0	1	0	0	0	2	2	1	0	0	0	0	0	0	0	0	0	3
NM_001033425	Zscan10	chr17	23737792	23747986	+	10194	2735	0	0	0	0	0	0	0	0	0	0	0	0	1	0	0	0	0	0
NM_001033426	Grxcr2	chr18	42145854	42158703	-	12849	1120	0	0	0	0	0	0	0	0	0	0	0	0	0	0	0	0	0	0
NM_001033427	Lyg2	chr1	37962767	37973338	-	10571	2564	0	0	0	0	0	0	0	0	0	0	0	0	0	0	0	0	0	3
NM_001033428	Tmem211	chr5	113655928	113668283	+	12355	1827	0	0	0	0	0	0	0	0	0	0	0	0	0	0	0	0	0	0
NM_001033429	Trim75	chr8	67505549	67511543	-	5994	2504	0	2	0	0	0	0	0	0	2	0	0	0	0	0	2	0	0	1
NM_001033430	Kdm7a	chr6	39086618	39156772	-	70154	9266	5963	13094	7720	6122	4295	4977	5339	10828	6417	4449	3816	1703	4797	8038	9419	8121	7272	7671
NM_001033431	Nlrp12	chr7	3221510	3249741	-	28231	4329	0	0	0	0	0	0	0	0	0	0	0	0	0	0	0	0	0	0
NM_001033432	Heca	chr10	17620271	17667873	-	47602	3667	1515	1692	1596	1652	1566	1342	1312	1208	1342	1273	1350	405	1232	1170	2297	2290	2904	2062
NM_001033433	Tmem102	chr11	69617096	69619126	-	2030	74	0	0	0	0	0	0	0	0	0	0	0	0	0	0	0	0	0	0
NM_001033434	Gm884	chr11	103395890	103476053	-	80163	4576	0	0	0	1	0	0	0	0	0	0	0	0	1	0	0	0	0	0
NM_001033437	Lsmem1	chr12	40902972	40925902	-	22930	1213	1	2	1	2	1	0	2	2	2	1	0	0	0	0	0	3	0	0
NM_001033438	Gm906	chr13	50340549	50345677	-	5128	3152	0	0	0	0	0	0	0	0	0	0	0	0	0	0	0	1	0	0
NM_001033440	Gm1587	chr14	78193751	78198775	-	5024	1354	0	0	0	0	0	0	0	0	0	0	0	0	0	0	0	0	0	0
NM_001033441	Alg10b	chr15	90054741	90060985	+	6244	3674	3867	4324	3733	3962	3085	3138	3621	3396	3270	3347	2938	1040	3359	3083	5090	5139	5560	4706
NM_001033442	Gm1604b	chr17	8231374	8294093	-	62719	781	0	0	0	1	0	1	1	0	0	0	0	0	0	0	0	1	0	1
NM_001033443	Cdkl4	chr17	80922889	80963174	-	40285	2931	0	1	0	2	0	0	0	1	0	0	0	0	0	2	0	0	0	2
NM_001033444	Capn13	chr17	73655803	73748636	-	92833	2614	0	0	0	0	0	0	0	0	0	0	0	0	0	0	0	0	0	1
NM_001033445	Garem	chr18	21285842	21458640	-	172798	4783	173	192	181	268	160	191	170	164	157	172	159	42	204	149	271	380	321	332
NM_001033446	Arl14epl	chr18	47081468	47093876	+	12408	2247	0	0	0	3	0	0	1	0	3	1	0	0	0	0	1	0	0	1
NM_001033447	Gm960	chr19	4625840	4698668	-	72828	2262	19	5	10	11	22	21	8	8	7	20	16	4	9	9	15	19	38	13
NM_001033448	Ap5b1	chr19	5568073	5571261	+	3188	3092	326	203	179	351	263	232	323	134	167	316	287	84	225	158	270	416	407	282
NM_001033449	Tmem237	chr1	59157436	59176940	-	19504	1868	45	32	42	50	19	18	42	39	32	33	27	17	32	30	54	49	56	53
NM_001033450	Mnda	chr1	175826471	175843177	-	16706	1789	26	36	36	36	29	17	16	34	28	29	10	7	31	19	55	51	67	39
NM_001033451	Zfp408	chr2	91483844	91489948	-	6104	3740	419	492	508	388	473	257	332	418	437	340	478	108	280	368	702	437	747	371
NM_001033452	Accsl	chr2	93695516	93709314	-	13798	2225	8	7	0	1	0	6	6	1	2	5	1	4	2	4	5	10	2	2
NM_001033455	Ccdc27	chr4	153400752	153416786	-	16034	2084	5	1	0	0	0	1	0	1	3	3	0	0	2	0	2	3	0	3
NM_001033457	Nom1	chr5	29761206	29778709	+	17503	3542	739	951	969	657	911	546	639	800	912	609	937	179	560	601	1288	832	1620	691
NM_001033458	Gm1673	chr5	34326122	34327655	+	1533	429	11	24	7	7	6	7	11	8	5	3	11	1	2	12	9	12	5	4
NM_001033459	Lrcol1	chr5	110783114	110785106	+	1992	685	0	0	0	0	0	0	0	0	0	0	0	0	0	0	0	0	0	0
NM_001033460	Drc1	chr5	30607913	30668993	+	61080	2486	2	0	3	0	0	0	0	0	0	0	0	0	0	0	1	0	0	0
NM_001033463	Tatdn2	chr6	113647492	113661062	+	13570	2646	1092	3074	2459	890	1449	943	945	3064	2472	931	1601	326	727	1683	3416	1230	2604	1238
NM_001033464	Cracr2a	chr6	127527992	127579956	+	51964	1094	0	0	1	0	0	0	0	0	0	0	0	1	0	0	0	0	0	0
NM_001033465	6430531B16Rik	chr7	147158201	147164654	-	6453	1161	4	3	1	1	0	1	0	0	1	1	0	1	0	2	0	3	1	3
NM_001033466	Zbtb2	chr10	5958432	5979467	+	21035	3227	420	441	659	363	199	401	311	349	529	300	195	101	322	287	977	475	358	481
NM_001033469	Foxr1	chr9	44242316	44248951	-	6635	1666	0	0	0	0	1	1	0	0	0	0	0	0	0	0	0	0	1	0
NM_001033471	Cpxcr1	chrX	113562552	113592392	+	29840	1596	0	0	0	0	0	0	0	0	0	0	0	0	0	0	0	0	0	0
NM_001033472	A830080D01Rik	chrX	155970599	156031013	+	60414	3366	409	557	613	493	370	411	426	463	582	421	350	164	370	377	908	665	644	762
NM_001033473	Odf3l2	chr10	79102270	79108483	-	6213	1248	0	0	1	0	0	0	0	0	0	0	0	0	0	0	0	0	0	0
NM_001033474	Atxn7l3b	chr10	112362483	112366082	-	3599	3599	7177	7100	5627	6291	6132	5038	5854	5836	5303	5560	6364	1631	4809	4390	8128	8031	10749	6415
NM_001033475	Tmed8	chr12	88507191	88541179	-	33988	7179	681	445	554	711	349	576	660	396	520	683	322	172	587	364	748	919	634	872
NM_001033477	Gm1322	chr2	67011890	67024269	+	12379	1966	0	0	0	0	0	0	0	0	0	0	0	0	0	0	0	0	0	0
NM_001033478	Fam47e	chr5	93000562	93020310	+	19748	1505	0	0	0	0	0	0	0	0	0	0	0	0	0	0	0	0	0	0
NM_001033479	Gm1527	chr3	28791538	28825646	+	34108	2120	0	0	0	0	0	0	0	0	0	0	0	0	0	0	0	0	0	0
NM_001033481	Myrf	chr19	10282760	10315238	-	32478	5597	4	5	2	2	0	1	0	3	5	3	2	2	0	1	3	0	8	5
NM_001033484	Iqgap3	chr3	87885972	87924970	+	38998	5676	358	254	348	342	118	264	292	178	307	221	82	88	320	207	566	433	249	457
NM_001033485	BC048644	chr8	124431732	124442328	+	10596	1946	4	0	9	0	2	3	3	4	12	2	2	0	1	1	9	1	1	1
NM_001033488	Mfsd2b	chr12	4869243	4881165	-	11922	3125	25	17	22	17	12	18	31	15	9	21	13	9	20	5	15	41	23	45
NM_001033489	Rnf207	chr4	151681131	151692734	-	11603	2375	1	1	1	1	0	1	2	0	1	2	1	1	0	0	1	2	1	0
NM_001033490	Pusl1	chr4	155262968	155265871	-	2903	982	131	111	116	98	71	109	92	123	145	92	83	46	89	59	198	158	141	115
NM_001033492	Mageb4	chrX	83495594	83501558	-	5964	2401	0	0	0	0	0	0	0	0	0	0	0	0	0	0	0	0	0	0
NM_001033493	Gpr111	chr17	42845885	42879128	-	33243	3283	2	1	3	1	0	1	2	0	2	0	0	1	5	0	0	2	1	6
NM_001033496	Zfp213	chr17	23693733	23701193	-	7460	2674	582	390	440	476	375	465	531	353	408	447	422	135	387	289	662	600	688	535
NM_001033498	Gramd2	chr9	59555570	59564231	+	8661	1368	1	2	4	6	1	2	3	4	3	6	4	0	2	1	1	7	3	3
NM_001033499	Sh2d1b2	chr1	172163001	172181718	+	18717	399	3	0	2	0	0	0	0	1	1	3	0	0	0	0	0	2	0	0
NM_001033500	Wdr72	chr9	73958140	74131010	+	172870	5218	1	2	0	0	1	1	0	0	0	0	1	0	0	0	1	0	0	1
NM_001033525	Kcnk6	chr7	30006946	30017541	-	10595	4089	0	0	2	1	1	0	4	1	3	1	0	1	4	0	5	1	2	1
NM_001033528	Usp36	chr11	118120966	118151558	-	30592	5609	1162	1742	1952	830	919	815	927	1617	2002	771	852	280	732	1011	2702	1094	1464	1006
NM_001033530	AW146154	chr7	48734243	48755260	-	21017	3411	148	69	116	134	102	104	123	59	104	94	69	31	129	68	185	158	142	178
NM_001033532	AW554918	chr18	25327520	25625822	+	298302	5351	307	205	416	310	68	268	267	166	316	244	59	68	206	152	566	409	118	465
NM_001033533	Ccdc102a	chr8	97426768	97441998	-	15230	2304	96	68	71	71	31	47	55	42	62	86	25	20	42	33	125	100	76	66
NM_001033534	Layn	chr9	50864884	50885199	-	20315	1786	106	90	93	111	66	66	59	74	99	82	73	34	67	60	179	120	154	83
NM_001033535	Tnfaip8l3	chr9	53873412	53916218	-	42806	2225	0	1	0	0	0	0	0	0	0	0	0	0	0	0	0	0	0	0
NM_001033536	Rfx7	chr9	72380046	72470756	+	90710	8000	934	891	1021	1148	662	927	897	645	894	904	542	323	888	636	1453	1503	1086	1537
NM_001033537	Pgap3	chr11	98249985	98261804	-	11819	2424	156	91	120	127	80	108	121	66	118	107	64	42	98	51	139	145	159	100
NM_001033539	Bex6	chr16	32179885	32187030	+	7145	983	0	0	0	0	0	0	0	0	0	0	0	0	0	0	0	0	0	3
NM_001033540	Gm5113	chr7	30954940	30965228	+	10288	2955	124	169	105	136	329	117	150	107	91	156	311	40	139	105	141	141	442	184
NM_001033541	Gm5127	chrX	103778524	103905896	+	127372	1809	0	1	0	0	0	0	0	0	0	0	0	0	0	0	0	1	0	0
NM_001033542	Slc47a2	chr11	61115132	61156362	-	41230	2377	0	0	0	0	0	0	0	0	0	0	0	0	2	0	1	0	0	0
NM_001033543	Il20rb	chr9	100358137	100386892	-	28755	2478	16	27	12	10	11	13	16	16	17	10	30	4	10	13	29	31	37	12
NM_001033547	Ccdc185	chr1	184677256	184679311	-	2055	2055	0	0	0	0	0	0	0	0	0	0	0	0	0	0	0	0	0	0
NM_001033548	Dnaaf3	chr7	4474558	4484044	-	9486	2189	0	0	0	0	0	0	0	0	0	1	0	0	0	1	0	0	0	0
NM_001033550	Lrrc8b	chr5	105844793	105915208	+	70415	2841	153	287	209	189	218	169	148	210	188	157	182	55	183	183	307	272	382	267
NM_001033598	Acsl6	chr11	54117325	54175041	+	57716	2561	1	0	0	0	0	0	0	1	1	0	0	0	0	1	0	1	0	1
NM_001033621	Myot	chr18	44493727	44515376	+	21649	2207	0	0	0	0	0	0	0	0	0	0	0	0	0	0	0	0	0	0
NM_001033630	2310061I04Rik	chr17	36029621	36034323	-	4702	1240	538	362	284	334	471	291	345	297	264	312	503	110	255	251	351	380	834	346
NM_001033632	Ifitm6	chr7	148201710	148202791	-	1081	541	1	0	1	1	0	0	0	0	0	0	0	0	0	0	0	0	0	1
NM_001033633	Slc2a13	chr15	91098121	91403692	-	305571	6541	5	9	5	4	5	2	5	4	3	4	5	2	4	1	0	12	3	14
NM_001033634	Zyg11b	chr4	107900359	107973695	-	73336	10654	3153	6221	5504	3829	3985	3005	3288	5146	4714	3282	3806	1050	3183	4354	7149	4821	6736	4759
NM_001033638	Crxos	chr7	16481472	16489379	+	7907	944	0	0	0	0	0	0	0	0	0	0	0	0	0	0	0	0	0	0
NM_001033668	Dnah1	chr14	32073560	32137082	-	63522	12872	0	5	0	0	0	2	0	2	3	0	2	1	0	1	3	3	2	1
NM_001033669	Fbxw10	chr11	62660624	62690964	+	30340	3267	1	0	1	1	0	0	0	2	0	0	0	0	1	0	2	3	0	2
NM_001033711	Evi2a	chr11	79340062	79344111	-	4049	1834	0	6	3	4	6	2	2	6	4	0	5	1	3	0	6	1	1	2
NM_001033759	Tmem2	chr19	21852829	21932850	+	80021	6620	621	643	441	612	452	377	467	487	371	486	465	131	430	353	558	793	850	528
NM_001033764	4931408C20Rik	chr1	26738645	26744305	-	5660	4331	0	0	0	0	0	0	0	0	0	0	0	0	0	0	0	0	0	0
NM_001033765	1700071K01Rik	chr11	81386003	81387041	-	1038	1038	0	2	0	0	0	0	0	0	0	1	0	2	0	0	0	0	2	1
NM_001033766	4930596D02Rik	chr14	36622671	36625164	-	2493	1162	0	0	0	0	0	0	0	0	0	0	0	0	0	0	0	0	0	0
NM_001033767	Gm4951	chr18	60371730	60407474	+	35744	2648	5	0	1	1	0	2	4	0	1	5	0	0	1	1	0	5	4	2
NM_001033768	Pin1rt1	chr2	104554082	104556447	-	2365	1083	2	0	1	0	0	0	0	0	0	0	0	1	0	0	0	0	0	1
NM_001033770	Gm904	chr13	50738596	50741207	+	2611	649	0	0	0	0	0	0	0	0	0	1	0	0	0	0	0	0	0	1
NM_001033773	Ube2u	chr4	100151471	100222750	+	71279	1517	0	0	0	0	0	0	0	0	0	0	0	0	0	0	0	0	0	1
NM_001033775	4933422H20Rik	chr11	115301858	115309582	+	7724	1832	0	0	0	0	1	0	0	0	0	0	3	0	0	0	0	0	1	0
NM_001033778	Gm5535	chr2	143998885	144015026	-	16141	1743	0	0	0	0	0	0	0	0	0	1	0	0	0	0	0	0	0	0
NM_001033779	Gm5544	chr3	97734095	97770941	+	36846	891	0	0	0	0	0	0	2	0	0	0	0	1	0	0	2	1	2	0
NM_001033780	I830077J02Rik	chr3	105728808	105735582	-	6774	1066	0	0	1	0	2	1	0	0	1	0	2	0	1	1	1	2	0	1
NM_001033782	Gm5592	chr7	48539696	48545553	+	5857	3033	0	0	0	0	0	0	0	0	0	0	0	0	0	0	0	0	0	0
NM_001033783	Gm5615	chr9	36339987	36349548	-	9561	2342	0	0	0	0	0	0	0	0	0	0	0	0	0	0	0	0	0	1
NM_001033785	Akap14	chrX	34690692	34708837	-	18145	1743	2	0	0	1	2	0	0	1	1	0	2	1	1	0	2	3	8	1
NM_001033786	Smim9	chrX	72391395	72409090	-	17695	703	1	1	0	0	0	0	1	0	0	0	0	1	0	1	0	2	0	0
NM_001033789	Gm5820	chr18	39052109	39130928	+	78819	2187	0	1	4	1	0	0	0	4	2	0	0	0	2	0	4	0	0	1
NM_001033790	B020004J07Rik	chr4	101507573	101516627	-	9054	1975	0	0	0	0	0	0	0	0	0	0	0	0	0	0	0	0	0	0
NM_001033791	Gm12888	chr4	120988920	120997522	-	8602	1181	0	0	0	0	0	0	0	0	0	0	0	0	0	0	0	0	0	0
NM_001033793	Ubtfl1	chr9	18208861	18215946	+	7085	2639	0	0	0	0	0	0	0	0	0	0	0	0	0	0	0	0	0	0
NM_001033794	Fbxw18	chr9	109579247	109605214	-	25967	1519	0	0	0	0	0	0	0	0	0	0	0	0	0	0	0	0	0	0
NM_001033795	Zcchc16	chrX	141123449	141556953	+	433504	3634	0	0	0	0	0	0	0	0	0	0	0	0	0	0	0	0	0	0
NM_001033799	4930428D18Rik	chrX	73638688	73643318	+	4630	1103	0	0	0	0	0	0	0	0	0	0	0	0	0	0	0	0	0	0
NM_001033805	Tmem253	chr14	52636539	52639462	+	2923	1008	78	38	33	80	50	39	81	50	37	60	44	17	30	26	39	72	97	70
NM_001033807	4930567H17Rik	chrX	67647075	67647915	-	840	840	0	0	0	1	0	0	1	0	0	0	0	0	0	0	0	0	0	0
NM_001033813	Zfp872	chr9	21992609	22006567	+	13958	2960	1	0	0	0	0	0	0	0	0	0	0	0	0	0	0	1	0	0
NM_001033814	4930432M17Rik	chr3	121373680	121385900	+	12220	1127	0	0	0	0	0	0	0	0	0	0	0	0	0	0	0	0	0	0
NM_001033819	9130409I23Rik	chr1	182981367	182990798	+	9431	1898	2	0	3	5	1	0	2	0	1	4	3	0	2	5	4	6	4	6
NM_001033820	Zfp551	chr7	13000496	13007840	-	7344	2336	63	46	44	78	63	42	64	33	30	72	51	14	70	37	85	91	115	67
NM_001033872	Smagp	chr15	100451770	100467371	-	15601	1029	17	10	15	14	12	11	10	6	7	9	6	3	16	4	15	21	13	11
NM_001033874	Ak8	chr2	28555680	28668685	+	113005	1570	0	0	0	0	0	0	0	0	0	0	0	0	0	0	0	1	0	1
NM_001033875	Ctrc	chr4	141394154	141402274	-	8120	957	0	0	0	0	0	0	0	0	0	0	0	0	0	0	0	0	0	0
NM_001033876	Kcnk9	chr15	72342548	72376709	-	34161	1209	0	0	0	0	0	0	0	0	0	0	0	0	0	0	0	0	0	0
NM_001033877	Adamts17	chr7	73984620	74297511	+	312891	6029	2	0	1	1	0	0	0	1	1	1	1	1	0	0	0	4	0	0
NM_001033878	Vmn2r66	chr7	92143154	92160530	-	17376	2556	0	0	0	0	0	0	0	0	0	0	0	0	0	0	0	1	0	0
NM_001033879	Tubal3	chr13	3923940	3934523	+	10583	3096	0	0	0	0	0	0	0	0	0	0	0	0	0	0	0	0	0	0
NM_001033880	4930415L06Rik	chrX	87175435	87178191	-	2756	2618	0	0	0	0	0	0	0	0	0	0	0	0	0	0	0	0	0	0
NM_001033904	Khdc1c	chr1	21358411	21359824	+	1413	844	0	0	0	0	0	0	0	0	0	0	0	0	0	0	0	0	0	0
NM_001033908	Med22	chr2	26760786	26766162	-	5376	1367	1111	1275	1120	855	1743	710	851	1224	1160	782	1769	255	686	793	1556	1024	3001	979
NM_001033954	Calca	chr7	121774991	121779871	-	4880	994	8	17	6	4	11	6	6	5	3	4	7	0	1	5	11	6	21	10
NM_001033962	Ube3a	chr7	66484121	66562097	+	77976	4164	2296	3844	3664	2521	2836	2097	2430	2861	2959	2159	2712	762	2052	2501	4716	3143	4451	3211
NM_001033978	H2-Eb2	chr17	34462619	34478355	+	15736	3380	0	0	0	0	0	0	0	0	0	0	0	1	0	0	0	0	0	0
NM_001033979	Ldlrad2	chr4	137126790	137131095	-	4305	1828	2	2	0	2	0	3	0	0	0	2	2	0	0	0	3	2	3	0
NM_001033980	Fam92b	chr8	122690296	122701369	-	11073	1189	0	0	1	0	0	0	0	0	0	0	0	0	1	0	0	0	2	0
NM_001033981	Hbq1b	chr11	32186963	32187912	+	949	748	0	0	0	0	0	0	0	0	0	0	0	0	0	0	0	0	0	0
NM_001033983	7420426K07Rik	chr9	98803537	98805041	+	1504	1504	0	0	0	0	0	0	0	0	0	0	0	0	0	0	0	0	0	1
NM_001033988	Ncoa4	chr14	32973072	32993041	+	19969	4043	2543	8207	3861	2076	8186	1938	2233	6524	3173	1788	7201	667	2112	5973	5196	2669	14645	3183
NM_001034013	Asic2	chr11	80693666	81781898	-	1088232	2643	3	0	0	0	0	0	0	0	0	0	0	0	1	1	0	0	0	0
NM_001034037	1700024G13Rik	chr14	33189687	33201559	-	11872	398	0	0	0	0	0	0	0	0	0	0	0	0	0	0	0	0	0	0
NM_001034059	Ccdc160	chrX	50144376	50152645	+	8269	1536	0	0	0	0	0	0	0	1	0	0	0	0	0	0	0	0	0	1
NM_001034097	Tnfsf12Tnfsf13	chr11	69496078	69509600	-	13522	3	1	0	0	2	0	4	3	0	0	0	0	0	1	1	2	4	1	1
NM_001034100	Gm5382	chrX	13788273	13788783	+	510	510	0	0	0	0	0	0	0	0	0	0	0	0	0	0	0	0	0	0
NM_001034101	Gm13119	chr4	143947866	143954322	+	6456	2072	0	0	0	0	0	0	0	0	0	0	0	0	0	0	0	0	0	0
NM_001034102	Gm5800	chr14	52331318	52336807	-	5489	851	0	0	0	0	0	0	0	0	0	0	0	0	0	0	0	0	0	0
NM_001034103	Gm5941	chrX	89735287	89736018	+	731	558	0	0	0	0	0	0	0	0	0	0	0	0	0	0	0	0	0	0
NM_001034115	Shank1	chr7	51565633	51613723	+	48090	7596	1	0	4	10	1	1	4	11	3	8	3	4	3	6	3	4	1	2
NM_001034851	Fam134b	chr15	25773052	25903451	+	130399	3139	90	50	67	77	30	44	80	43	59	67	31	18	55	26	88	115	55	77
NM_001034856	4930430D24Rik	chrX	35391375	35396291	-	4916	1194	0	0	0	0	0	0	0	0	0	0	0	0	0	0	0	0	0	0
NM_001034858	Armc2	chr10	41634796	41738188	-	103392	4864	8	3	8	5	2	5	2	6	3	6	2	1	7	6	4	8	11	8
NM_001034859	Gm4841	chr18	60427954	60432921	-	4967	2838	1	0	0	1	0	0	0	0	0	0	0	0	2	0	0	1	1	0
NM_001034860	Gm4858	chr3	92872744	92879427	+	6683	1810	0	0	0	0	0	0	0	0	0	0	0	0	0	0	0	0	0	0
NM_001034862	Erich1	chr8	14027564	14090327	-	62763	1579	167	114	129	140	105	96	140	117	112	100	99	35	101	98	201	180	169	162
NM_001034863	Tmem136	chr9	42916735	42924653	-	7918	3500	23	11	14	20	7	10	19	5	19	12	17	6	8	8	30	20	38	24
NM_001034864	Gm4907	chrX	23469888	23484676	+	14788	1310	0	0	0	0	0	1	0	0	0	0	0	0	0	0	0	0	1	0
NM_001034866	Pnldc1	chr17	13081767	13102866	-	21099	1689	18	19	3	11	20	5	8	7	9	11	21	4	7	8	12	17	23	9
NM_001034867	Pm20d2	chr4	33257381	33276712	-	19331	5572	332	144	132	245	146	170	288	105	114	245	123	87	248	93	182	356	196	273
NM_001034868	Mrgprx2	chr7	55733988	55754640	-	20652	4559	0	0	0	0	0	0	0	0	0	0	0	0	0	0	0	0	0	0
NM_001034869	Gm4981	chr10	57697595	57699408	-	1813	1813	1	0	0	0	0	0	0	0	0	0	0	0	0	3	0	0	0	0
NM_001034871	Clpsl2	chr17	28686431	28689563	+	3132	444	0	0	0	0	0	0	0	0	0	0	0	0	0	0	0	0	0	0
NM_001034872	Gm853	chr4	129886352	129899539	-	13187	2208	0	0	0	0	0	0	0	0	0	0	0	0	0	0	0	0	0	0
NM_001034874	Shisa6	chr11	66025226	66339628	-	314402	7487	0	1	0	0	0	0	0	0	0	0	1	0	0	0	0	1	1	0
NM_001034875	Bpifb4	chr2	153766597	153789588	+	22991	2115	0	0	0	0	0	0	0	0	0	0	0	0	0	0	0	0	0	0
NM_001034876	Ccdc24	chr4	117541866	117545075	-	3209	1235	33	28	31	18	9	19	19	15	26	26	11	6	12	21	34	46	17	28
NM_001034878	Dnaic2	chr11	114588725	114619200	+	30475	2871	6	11	6	6	1	15	7	8	21	3	1	4	4	4	27	10	10	13
NM_001034880	Gm5460	chr14	34854263	34860167	+	5904	1903	45	33	26	31	10	40	27	13	16	17	0	4	45	35	50	42	30	74
NM_001034881	Gm5464	chr14	67487686	67489842	+	2156	2156	14	15	8	39	13	18	23	7	5	24	12	9	28	6	6	31	17	24
NM_001034882	Zbtbd6	chr14	79851641	79854623	+	2982	2982	48	54	47	46	38	54	48	28	36	55	25	15	48	35	62	72	88	67
NM_001034885	Pnpla1	chr17	28995355	29027253	+	31898	4483	1	0	0	0	0	0	0	0	1	0	0	0	0	0	1	0	0	0
NM_001034893	Zfp936	chr7	50432957	50447479	+	14522	3101	0	2	0	1	0	0	0	0	0	2	0	0	2	0	0	0	0	1
NM_001034894	Foxr2	chrX	149553330	149567404	+	14074	3208	0	0	0	0	0	0	0	0	0	1	0	0	0	0	0	0	1	1
NM_001034895	Zfr2	chr10	80695907	80714868	+	18961	3341	37	27	17	20	32	29	16	34	34	23	24	9	21	24	60	32	50	41
NM_001034898	Ms4a15	chr19	11052796	11067740	-	14944	1713	0	0	0	0	0	0	0	0	0	0	0	0	0	0	0	0	0	0
NM_001034899	Gm16432	chr1	179921565	179978422	+	56857	1663	0	0	0	0	0	1	0	0	0	0	0	0	2	2	0	0	1	0
NM_001034900	Zfp345	chr2	150296726	150310799	-	14073	2706	8	7	6	6	4	4	2	4	1	6	6	3	2	4	18	13	9	10
NM_001034902	Gm5878	chr6	85061409	85076088	-	14679	4643	1	0	0	1	0	0	0	0	1	0	0	0	1	0	0	0	1	0
NM_001034903	Mansc4	chr6	147023583	147035554	-	11971	1123	9	8	13	12	10	10	16	9	8	16	11	5	15	7	14	16	15	14
NM_001034904	Gm5891	chr7	23917641	23929499	-	11858	2	0	0	0	0	0	0	0	0	0	0	0	0	0	0	0	0	0	0
NM_001034906	Trim43a	chr9	88475873	88483657	+	7784	1836	22	17	10	36	19	23	35	6	11	25	22	6	21	10	7	28	38	27
NM_001034907	Zc3h12b	chrX	92907016	93123309	+	216293	3365	33	29	32	25	7	35	36	18	38	35	19	10	30	25	33	41	20	22
NM_001034909	Gm6034	chr17	36179905	36195590	+	15685	923	2	2	6	6	0	4	5	2	2	4	1	0	2	0	6	2	2	1
NM_001034910	Defb42	chr14	63665827	63667443	+	1616	614	8	4	3	5	5	1	10	5	1	14	2	0	3	0	1	3	2	3
NM_001035123	Setd6	chr8	98239812	98242904	+	3092	1669	299	243	217	246	148	187	244	172	207	210	166	55	185	138	276	304	265	203
NM_001035226	Xpo1	chr11	23156040	23197597	+	41557	4906	1018	881	1050	915	635	732	760	687	828	733	609	250	771	638	1496	1277	1037	1130
NM_001035231	Zfp748	chr13	67639576	67654088	-	14512	4615	300	411	448	341	317	301	361	289	303	294	299	111	294	257	532	451	531	461
NM_001035242	Trpm3	chr19	22213606	23064372	+	850766	6706	29	15	9	9	9	13	16	12	4	10	8	6	16	10	18	30	6	27
NM_001035509	Zcchc18	chrX	133527693	133531462	+	3769	2856	4	6	4	11	6	8	6	2	2	6	14	3	8	3	2	14	11	17
NM_001035525	AU040320	chr4	126430798	126546938	+	116140	3654	318	239	285	271	138	255	282	204	247	254	149	78	206	159	355	404	232	351
NM_001035532	Akap2	chr4	57858119	57909856	+	51737	6830	3147	5824	5452	3315	2349	2482	2917	5884	5544	3002	2489	934	2345	3112	6751	3637	4197	3307
NM_001035854	Ap2b1	chr11	83116198	83218535	+	102337	5409	2026	2639	1970	1708	1744	1321	1644	2194	1902	1539	1664	455	1480	1597	2738	2062	3056	1930
NM_001036293	Nrbf2	chr10	66729436	66748029	-	18593	1789	1503	1108	1808	1100	602	1006	1363	1135	1810	1194	571	380	665	611	2720	1015	1112	1010
NM_001036740	B3gnt8	chr7	26412642	26414509	+	1867	1475	19	6	9	22	1	12	29	12	6	19	4	7	14	6	26	26	20	26
NM_001037099	Cacnb4	chr2	52283839	52532128	-	248289	8008	334	195	178	271	153	193	283	190	163	240	136	55	235	149	231	306	305	325
NM_001037134	Ccne2	chr4	11118497	11131926	+	13429	1379	459	395	373	404	299	313	425	238	334	285	253	74	406	255	553	575	558	610
NM_001037143	Pinlyp	chr7	25326676	25331024	-	4348	730	0	0	0	0	0	0	0	0	0	0	0	0	0	0	0	2	0	0
NM_001037166	Gm4925	chr10	88192285	88193846	-	1561	1561	24	14	14	33	18	25	47	17	17	28	29	13	24	11	26	26	41	36
NM_001037167	Samt2	chrX	151009770	151013873	-	4103	893	0	0	0	0	0	0	0	0	0	0	0	0	0	0	0	0	0	0
NM_001037168	Psg27	chr7	19141862	19152654	-	10792	1942	2	0	0	0	0	0	0	0	0	0	0	0	0	0	0	0	0	1
NM_001037170	Tomm40l	chr1	173147933	173152645	-	4712	2663	652	436	327	430	508	356	504	444	394	543	544	123	355	274	478	452	762	383
NM_001037221	Samd4	chr14	47502639	47725492	+	222853	7120	560	1124	1267	703	216	584	531	921	1250	495	254	218	427	572	1593	813	466	902
NM_001037247	Defb36	chr2	152430062	152438465	+	8403	468	0	0	0	0	0	0	0	0	0	0	0	0	0	0	0	0	0	0
NM_001037248	Gm4567	chr7	21309847	21315960	-	6113	1594	0	0	0	0	0	0	0	0	0	0	0	0	0	0	0	0	0	0
NM_001037279	2700094K13Rik	chr2	84509377	84510865	-	1488	654	111	80	105	110	78	94	99	71	85	88	71	37	83	67	129	125	127	140
NM_001037294	Alpk2	chr18	65425185	65553542	-	128357	7247	0	0	0	0	0	0	0	0	0	0	1	0	0	0	0	0	0	0
NM_001037298	Piezo1	chr8	125005597	125075229	-	69632	7226	1166	3134	2718	912	986	1113	992	2669	2672	842	958	380	794	1777	3545	1176	1661	1468
NM_001037321	Fbxo40	chr16	36966158	36979222	-	13064	2518	0	3	4	5	0	4	0	0	4	7	1	2	4	1	8	4	1	3
NM_001037502	Defb28	chr2	152343990	152347183	+	3193	397	0	0	0	0	0	0	0	0	0	0	0	0	0	0	0	0	0	0
NM_001037634	Oosp2	chr19	11721773	11735049	-	13276	673	0	0	0	0	0	0	0	0	0	0	0	0	0	0	0	0	0	0
NM_001037709	Rusc2	chr4	43394853	43439964	+	45111	5228	857	1729	1888	743	884	905	760	1231	1484	645	757	263	649	1173	2937	994	1484	1265
NM_001037712	Kcnh6	chr11	105869516	105895378	+	25862	2853	3	0	3	1	2	0	5	0	0	1	0	2	3	0	0	2	2	4
NM_001037713	Xaf1	chr11	72115130	72127235	+	12105	2598	25	10	17	33	6	12	17	9	20	32	6	7	17	12	18	31	21	31
NM_001037716	Gm10439	chrX	146029143	146071164	+	42021	1803	0	0	0	0	0	0	0	0	0	0	0	0	0	0	0	0	0	0
NM_001037717	Slc38a6	chr12	74387834	74455032	+	67198	2959	137	134	112	135	72	89	113	94	109	117	57	36	100	60	132	154	134	112
NM_001037725	Fam117b	chr1	59969849	60042192	+	72343	5534	798	1028	882	688	415	558	652	860	794	631	419	195	605	679	1254	964	783	863
NM_001037736	Arhgef10	chr8	14911662	15001085	+	89423	5411	523	305	363	562	181	373	448	234	349	403	182	141	347	190	571	610	366	589
NM_001037740	Strip2	chr6	29867012	29909680	+	42668	5285	1662	751	1103	1767	214	1267	1562	616	1031	1588	207	438	1173	462	1433	2228	280	1732
NM_001037742	Tyw5	chr1	57445087	57463518	-	18431	1286	90	119	112	127	89	93	79	99	95	95	91	25	71	80	169	111	168	113
NM_001037743	4921506M07Rik	chr12	58665101	58723096	+	57995	1479	0	0	0	0	0	0	1	0	0	0	0	0	0	0	0	0	0	1
NM_001037744	Timm8a2	chr14	122433895	122437644	+	3749	915	0	0	0	0	0	0	0	1	2	0	0	0	0	1	2	0	1	2
NM_001037745	Zfp791	chr8	87633065	87646994	-	13929	2332	64	52	34	66	42	55	51	21	30	52	57	15	42	26	49	108	81	53
NM_001037746	Prps1l3	chr12	58331398	58343155	+	11757	3819	1422	2056	1915	1483	1475	1028	1327	1690	1660	1247	1447	362	1182	1353	2624	1807	2530	1561
NM_001037747	Card9	chr2	26207831	26215067	-	7236	1611	8	8	10	17	5	5	11	5	4	11	8	6	9	4	5	12	14	20
NM_001037749	Slc22a14	chr9	119078573	119099511	-	20938	2198	21	30	28	14	12	16	27	34	15	25	12	2	7	15	24	21	19	38
NM_001037751	Defb48	chr14	63596360	63603347	-	6987	445	0	0	0	0	0	0	0	0	0	0	0	0	0	0	0	0	0	1
NM_001037752	Defb45	chr2	152418926	152422221	-	3295	388	0	0	0	0	0	0	0	0	0	0	0	0	0	0	0	0	0	0
NM_001037755	Baiap2	chr11	119804405	119868096	+	63691	2065	1483	1267	1678	1205	1235	1077	1231	1271	1617	1095	1272	383	942	862	2313	1486	2381	1396
NM_001037756	Brms1l	chr12	56937352	56970722	+	33370	2566	521	471	514	524	392	401	419	294	457	364	338	148	477	298	788	612	687	725
NM_001037762	Zdhhc12	chr2	29946463	29949155	-	2692	1076	145	70	58	126	81	95	105	48	77	119	74	50	110	38	98	138	132	130
NM_001037809	Cdh3	chr8	109034751	109080811	+	46060	4037	0	0	0	0	0	0	0	0	0	0	0	1	0	0	0	0	0	4
NM_001037810	Spn	chr7	134276977	134281337	-	4360	1481	4	2	5	2	0	1	1	0	0	1	1	0	2	4	0	3	0	1
NM_001037822	Krtap5-5	chr7	149414699	149415876	-	1177	1177	0	0	0	0	0	0	0	0	0	0	0	0	0	0	0	0	0	0
NM_001037841	Cklf	chr8	106774760	106788836	+	14076	1871	68	48	44	60	35	54	34	33	45	40	35	16	45	34	75	82	65	60
NM_001037842	Cml3	chr6	85710624	85715738	-	5114	1839	6	5	2	5	0	7	4	4	1	2	0	2	3	4	0	11	2	8
NM_001037846	Cnot2	chr10	115922216	116018567	-	96351	2816	957	1063	1058	931	889	784	794	796	909	785	822	293	760	716	1474	1225	1665	1164
NM_001037859	Csf1r	chr18	61265225	61290793	+	25568	3875	0	6	1	1	3	4	2	5	4	2	7	2	0	2	3	7	14	3
NM_001037863	Atp11c	chrX	57476466	57657156	-	180690	6047	1146	1162	1116	1153	891	1051	1098	954	869	938	827	333	1024	923	1563	1762	1757	1794
NM_001037865	Col28a1	chr6	7947807	8142617	-	194810	4230	11	11	11	6	5	7	2	6	13	1	3	2	3	4	23	23	25	15
NM_001037906	Nell1	chr7	57230719	58118659	+	887940	2812	0	0	0	0	0	1	0	0	0	0	0	0	0	0	0	0	0	0
NM_001037907	Ripply2	chr9	86910371	86914751	+	4380	502	0	0	0	0	0	0	0	0	0	0	0	0	0	0	0	0	0	0
NM_001037909	C130026I21Rik	chr1	85242918	85267141	-	24223	1887	0	0	0	0	0	0	0	0	2	0	0	2	2	1	0	0	0	4
NM_001037913	Ccdc107	chr4	43506236	43508793	+	2557	814	207	115	102	139	84	127	169	102	88	168	113	33	138	86	155	192	226	148
NM_001037914	Mcidas	chr13	113784075	113790602	+	6527	2354	0	0	1	0	0	0	0	2	0	0	0	0	0	0	0	1	0	0
NM_001037915	Ripply1	chrX	136314219	136316892	-	2673	679	0	0	0	0	1	0	0	0	0	0	0	0	0	1	0	0	0	0
NM_001037916	Ccdc17	chr4	116269334	116272871	+	3537	1437	58	41	25	59	46	37	55	47	24	43	51	9	46	28	56	62	91	54
NM_001037917	Gm6377	chrX	106392094	106395784	+	3690	2801	8	6	4	11	1	9	10	5	4	2	2	1	3	2	4	12	0	20
NM_001037918	Lipt1	chr1	37929050	37933143	+	4093	1555	307	236	197	268	265	206	246	156	192	242	221	54	211	129	286	311	433	312
NM_001037919	Gm6460	chr5	11594955	11599480	+	4525	821	0	0	0	0	0	0	0	0	0	0	0	0	0	0	0	0	0	0
NM_001037922	Cks1brt	chr8	87675822	87697521	+	21699	2397	0	0	0	0	1	0	0	3	0	0	0	0	2	0	0	0	0	0
NM_001037926	Gm13051	chr4	146064712	146094024	+	29312	2833	0	0	0	0	0	0	0	1	0	0	0	0	0	0	0	0	1	0
NM_001037927	Wdr93	chr7	86888048	86930836	+	42788	2285	44	39	50	67	39	68	91	50	43	79	23	21	57	20	67	81	64	85
NM_001037928	Gm11992	chr11	8948594	8969357	+	20763	2277	3	1	1	0	4	3	2	0	1	2	0	0	0	1	3	3	1	3
NM_001037929	Gm14092	chr2	145375190	145380718	-	5528	1814	0	2	0	0	0	0	0	0	2	1	0	4	0	0	1	0	0	3
NM_001037931	Gm6878	chr14	67923724	67933548	-	9824	2018	3	0	1	7	2	0	1	0	3	0	2	9	1	1	0	0	5	0
NM_001037932	Gm11437	chr11	83961864	83980978	-	19114	1227	0	0	3	2	0	0	0	0	0	2	0	0	0	0	0	1	0	0
NM_001037933	Defb23	chr2	152284790	152290356	-	5566	624	0	0	0	0	0	0	0	0	0	0	0	0	0	0	0	0	0	0
NM_001037938	Dhrs4	chr14	56097594	56109177	+	11583	1392	508	337	278	372	304	265	444	336	318	329	281	78	277	199	390	418	493	395
NM_001037940	Dnajb6	chr5	30062437	30113018	+	50581	2669	816	870	595	687	732	526	580	711	506	525	766	175	566	543	790	907	1372	801
NM_001037955	Dusp22	chr13	30751927	30803101	+	51174	3058	2559	1773	1543	2009	1250	1683	1977	1445	1308	1920	1178	637	1861	1297	2254	2579	2382	2586
NM_001037957	Dyrk1b	chr7	28964501	28972317	+	7816	2524	325	150	204	316	205	261	316	130	199	295	219	94	277	150	294	434	348	317
NM_001037987	Edil3	chr13	88961076	89462830	+	501754	5358	1	1	3	2	2	0	1	1	4	0	1	0	1	0	3	1	3	2
NM_001037997	Fert2	chr17	64213329	64488846	+	275517	3086	269	234	307	264	119	194	212	221	270	235	97	75	219	240	400	305	211	329
NM_001038015	Gnpda2	chr5	69966240	69983524	-	17284	1838	132	127	114	123	97	89	117	98	83	112	81	35	110	105	160	158	197	176
NM_001038492	Ctsa	chr2	164658371	164666532	+	8161	2728	1356	1155	921	1079	799	792	967	848	920	938	742	278	938	764	1394	1444	1471	1091
NM_001038499	Arsi	chr18	61071893	61077422	+	5529	1722	1	1	2	0	1	0	1	2	1	0	0	0	1	1	1	1	6	0
NM_001038500	Esp1	chr17	40864068	40868731	+	4663	1049	0	0	0	0	0	0	0	0	0	0	0	0	0	0	0	0	0	0
NM_001038587	Adar	chr3	89518943	89557377	+	38434	5910	407	333	368	342	281	233	284	312	318	294	244	86	313	202	455	414	445	345
NM_001038593	Glrx2	chr1	145586478	145596808	+	10330	3506	609	419	377	502	298	386	483	345	349	497	300	146	452	252	527	601	527	547
NM_001038602	Marveld2	chr13	101365911	101386926	-	21015	3061	3	0	0	1	1	1	4	5	4	3	1	0	1	1	3	1	4	0
NM_001038607	Kcnh1	chr1	194014658	194334041	+	319383	7158	0	0	0	0	1	0	3	0	0	0	0	1	0	0	0	0	1	1
NM_001038613	Olfm1	chr2	28048612	28086256	+	37644	2686	29	19	24	40	16	34	25	13	21	36	15	4	28	12	39	46	44	35
NM_001038619	Dnm3	chr1	163917432	164408161	-	490729	7519	6	4	4	10	5	3	4	7	7	5	1	2	7	1	8	13	4	5
NM_001038624	Ric3	chr7	116177832	116226838	-	49006	5126	0	1	0	0	0	0	0	0	2	0	0	0	0	0	1	0	0	1
NM_001038627	Smurf1	chr5	145637363	145726699	-	89336	5333	3997	2778	4160	3454	1174	3441	3273	2219	3756	3084	997	1029	2980	1758	6320	4279	2218	4707
NM_001038635	Stk35	chr2	129626252	129658021	+	31769	5057	1084	1047	1077	949	686	820	853	826	848	844	624	261	873	714	1609	1379	1097	1129
NM_001038642	Ets1	chr9	32503626	32565405	+	61779	4799	568	704	947	518	400	385	477	668	981	433	457	136	353	371	1183	668	777	624
NM_001038643	Slco3a1	chr7	81420303	81699666	-	279363	2857	15	8	21	18	12	14	12	12	19	16	7	3	8	8	18	25	19	20
NM_001038651	Zfp953	chr13	67440244	67461508	-	21264	4641	140	91	123	145	107	139	120	83	82	143	108	50	141	80	172	220	192	236
NM_001038676	Gm4745	chr7	15245056	15251345	+	6289	1264	0	0	0	0	0	0	0	0	0	0	0	0	0	0	0	0	0	0
NM_001038695	Kdm3a	chr6	71538963	71582911	-	43948	4830	2497	3809	2808	1574	4310	1743	2255	3218	2331	1308	3443	517	2137	2690	4008	2107	7910	2998
NM_001038697	Gm5635	chrX	8640215	8640948	+	733	733	0	0	0	0	0	0	0	0	0	0	0	0	0	0	0	0	0	0
NM_001038701	Gabrb3	chr7	64845887	65084171	+	238284	5515	1	3	0	8	1	0	1	0	4	1	2	1	1	1	0	0	1	2
NM_001038845	P2rx7	chr5	123093919	123141441	+	47522	1633	1	3	3	0	1	0	0	0	3	1	3	0	0	0	4	3	3	0
NM_001038846	Rcsd1	chr1	167579075	167638225	-	59150	2580	3	2	5	2	1	2	5	1	3	2	0	0	5	3	6	6	5	4
NM_001038993	Rnf38	chr4	44139083	44181155	-	42072	4959	1112	697	917	1007	447	845	967	466	696	960	384	295	908	556	1349	1432	819	1365
NM_001038995	Gm4787	chr12	82477977	82480473	-	2496	2496	14	20	14	19	9	11	9	12	4	17	13	3	7	13	17	19	15	16
NM_001038996	Try10	chr6	41304103	41307943	+	3840	890	0	0	0	0	0	0	0	0	0	0	0	0	0	0	0	0	0	0
NM_001038997	Gm5771	chr6	41342354	41347255	+	4901	824	0	0	0	0	0	0	0	0	0	0	0	0	0	0	0	0	0	0
NM_001039000	Kif5a	chr10	126662750	126700419	-	37669	6311	72	34	52	59	27	45	57	40	66	72	35	18	41	33	87	63	56	47
NM_001039038	Nhlrc4	chr17	26079177	26081876	-	2699	2141	0	0	0	0	0	1	0	0	1	3	0	0	1	0	4	0	1	2
NM_001039039	Kctd21	chr7	104480832	104498726	+	17894	2973	410	195	183	317	245	254	306	142	167	307	279	83	285	164	317	426	546	415
NM_001039042	Klk13	chr7	50967936	50982128	+	14192	1033	0	0	0	0	0	0	0	0	0	0	0	1	0	0	0	0	0	0
NM_001039047	Trim58	chr11	58453966	58465906	+	11940	2192	0	0	0	0	0	0	0	0	0	0	0	0	0	0	0	0	0	0
NM_001039048	Trim63	chr4	133871034	133885544	+	14510	1886	2	1	1	1	0	2	0	0	0	1	1	0	1	0	1	1	5	1
NM_001039049	Cox8c	chr12	104137515	104138744	+	1229	476	1	0	0	0	0	0	0	0	0	0	0	0	0	0	0	0	0	0
NM_001039057	Kcnj15	chr16	95479164	95521865	+	42701	5136	48	166	81	41	41	37	38	134	79	27	35	9	35	91	127	60	78	42
NM_001039061	Klhl15	chrX	91480268	91518854	+	38586	2363	233	276	399	264	186	183	251	211	325	203	164	95	218	187	518	359	318	342
NM_001039072	Ldb3	chr14	35339884	35401867	-	61983	4908	426	302	723	403	188	415	418	321	660	437	195	196	243	174	985	401	290	516
NM_001039080	Rbms2	chr10	127566525	127617353	-	50828	5390	1969	1872	1504	1777	1079	1351	1675	1444	1521	1589	1012	518	1354	1140	2131	1997	1777	1713
NM_001039086	Rapgef1	chr2	29475239	29595883	+	120644	6233	2494	2078	1915	2009	1102	1855	1986	1654	1979	1825	1178	628	1674	1184	2764	2521	2056	2185
NM_001039088	Seh1l	chr18	67934529	67955141	+	20612	3416	2565	3693	3175	2123	2584	1902	2196	3173	2683	1889	2392	659	2013	2612	4415	2901	4593	3010
NM_001039092	Tom1l2	chr11	60040215	60166407	-	126192	4940	2080	1691	1488	1650	914	1514	1597	1521	1616	1565	966	469	1447	1090	2280	2112	1689	1823
NM_001039094	Negr1	chr3	156224757	156979428	+	754671	5002	91	107	85	80	34	76	46	70	62	63	29	19	71	68	130	88	72	99
NM_001039095	Glt6d1	chr2	25649486	25671356	-	21870	1091	0	0	0	0	0	0	0	0	0	0	0	0	0	0	0	0	0	0
NM_001039103	Rasa4	chr5	136559785	136587731	+	27946	2777	75	79	98	56	46	57	65	47	66	37	33	12	40	60	103	79	60	70
NM_001039104	Trpm1	chr7	71298720	71414645	+	115925	5695	0	0	0	0	0	0	0	0	0	0	0	1	1	0	1	0	0	0
NM_001039105	Kcnrg	chr14	62226293	62231670	+	5377	1798	30	9	14	25	3	27	32	7	8	20	9	9	14	2	16	59	23	22
NM_001039114	Acsbg2	chr17	56982526	57013870	-	31344	2608	0	0	0	0	0	0	0	0	0	0	0	0	0	0	0	0	0	0
NM_001039115	Zkscan4	chr13	21570717	21577374	+	6657	2456	77	35	47	80	35	69	82	33	38	75	42	32	82	23	63	98	64	65
NM_001039116	Dmrtc1b	chrX	99903219	99910548	+	7329	1184	0	0	0	0	0	0	0	0	0	0	0	0	0	0	0	0	0	0
NM_001039120	Defb26	chr2	152333491	152337472	-	3981	647	0	0	0	0	0	0	0	0	0	0	0	0	0	0	0	0	0	0
NM_001039121	Defb43	chr14	63630607	63636925	+	6318	408	0	0	0	0	0	0	0	0	0	0	0	0	0	0	0	0	0	0
NM_001039122	Defb25	chr2	152448091	152448789	-	698	293	1	0	0	0	0	0	1	0	0	0	0	0	0	2	0	2	1	1
NM_001039123	Defb18	chr1	18226553	18227524	-	971	258	0	0	0	0	0	0	0	0	0	0	0	0	0	0	0	0	0	0
NM_001039124	Kncn	chr4	115557004	115560569	+	3565	951	1	0	0	0	0	0	0	0	0	0	0	0	0	0	0	0	0	0
NM_001039125	Defb47	chr14	63616913	63619997	+	3084	359	0	0	0	0	0	0	0	0	0	2	0	0	0	0	0	0	0	0
NM_001039126	Asb1	chr1	93437141	93456167	+	19026	5971	638	587	592	543	575	469	483	496	546	482	604	174	441	410	775	700	995	581
NM_001039128	Tas2r122	chr6	132661016	132661946	-	930	930	0	0	0	0	0	0	0	0	0	0	0	0	0	0	0	0	0	0
NM_001039137	Scoc	chr8	85958390	85982295	-	23905	1841	1910	3140	1997	1791	2819	1349	1683	2737	1656	1548	2690	466	1591	2365	2569	2302	4767	2416
NM_001039149	Cd226	chr18	89366818	89439719	+	72901	2148	0	0	0	0	0	0	0	0	0	0	0	0	0	0	0	0	0	0
NM_001039153	Tctn1	chr5	122689503	122714469	-	24966	2728	180	104	130	175	97	151	162	78	176	147	94	59	119	80	197	200	149	168
NM_001039162	Clip2	chr5	134965252	135028304	-	63052	4893	950	1239	1190	765	632	731	681	935	1213	724	668	245	610	773	1902	898	1017	958
NM_001039173	Dok6	chr18	89470526	89938528	-	468002	996	0	0	0	0	0	0	0	0	0	0	0	0	0	0	0	0	1	0
NM_001039175	Elovl1	chr4	118100697	118105557	+	4860	1567	651	513	489	599	411	452	506	506	536	617	455	154	448	384	757	654	769	533
NM_001039184	Cep350	chr1	157692093	157820385	-	128292	13307	1480	1610	1555	1853	1258	1577	1587	1233	1304	1533	1279	523	1546	1059	2354	2368	2234	2419
NM_001039187	Ceacam1	chr7	26246720	26262644	-	15924	3143	10	14	15	9	22	3	2	9	7	3	9	5	2	5	9	8	16	7
NM_001039198	Zfhx2	chr14	55680495	55710885	-	30390	6949	99	96	84	158	118	94	137	75	97	129	95	43	91	50	92	156	163	159
NM_001039200	Emc1	chr4	138908501	138934650	+	26149	6228	1089	830	780	896	645	670	800	696	811	665	723	253	689	497	1058	1063	1088	981
NM_001039209	Gm13152	chr4	146549974	146887529	+	337555	1203	0	0	0	0	0	0	1	0	1	0	0	0	0	0	0	0	0	0
NM_001039214	Mex3c	chr18	73732358	73752232	+	19874	4080	1576	1887	1995	1474	1001	1155	1331	1471	1729	1126	893	354	1285	1222	2658	2088	1682	2035
NM_001039218	Spink14	chr18	44187522	44191862	+	4340	566	0	0	0	0	0	0	0	0	0	0	0	0	0	0	0	0	0	0
NM_001039219	Gm6086	chr1	95887085	95908116	+	21031	4059	2	1	3	1	0	0	2	0	0	1	1	1	1	0	2	1	1	2
NM_001039220	AI429214	chr8	38056628	38058587	+	1959	1959	106	71	53	105	89	91	155	57	54	109	84	35	95	51	102	142	176	139
NM_001039222	Gm6289	chr3	144542288	144558975	-	16687	709	0	0	0	0	0	0	0	0	0	0	0	0	0	0	0	1	0	0
NM_001039223	Gm14137	chr2	119000244	119003311	+	3067	3067	53	52	42	29	75	25	38	79	32	31	85	11	19	25	64	46	141	29
NM_001039228	Gm6583	chr5	112782792	112785053	-	2261	2261	0	6	2	0	3	3	3	2	5	1	2	9	1	1	2	4	5	0
NM_001039231	Zfp951	chr5	105242186	105289087	-	46901	2903	1	0	0	0	0	0	1	2	0	1	1	0	0	2	2	5	0	0
NM_001039238	Dcpp2	chr17	24035688	24037754	+	2066	611	0	0	0	0	0	0	0	0	0	0	0	0	0	0	0	0	0	0
NM_001039239	Zfp808	chr13	62231249	62275296	+	44047	3114	161	116	173	155	71	146	138	76	131	112	56	36	148	86	281	244	142	283
NM_001039240	Gm7073	chrX	57689226	57709370	-	20144	1419	0	0	0	0	0	0	0	0	0	0	0	0	0	0	0	0	0	0
NM_001039243	Erich4	chr7	26399639	26400911	-	1272	910	0	0	0	0	0	2	0	0	0	0	0	0	0	0	0	0	0	0
NM_001039244	Gm7120	chr13	120276845	120284312	+	7467	753	118	92	102	89	58	88	92	57	63	83	64	33	110	55	102	144	72	139
NM_001039347	Kcnd3	chr3	105255247	105476920	+	221673	7004	2	0	1	1	0	0	0	0	1	0	0	0	0	0	0	0	0	0
NM_001039352	Nolc1	chr19	46150336	46160033	+	9697	3665	1888	3202	2586	1534	2051	1262	1468	2919	2705	1286	2236	384	1245	1824	3583	1864	3648	1530
NM_001039368	Polr2k	chr15	36103764	36106767	+	3003	626	22	20	5	7	19	19	25	13	16	11	8	3	13	10	7	15	41	30
NM_001039371	Slc22a15	chr3	101659693	101728376	-	68683	6638	109	159	156	85	170	86	75	119	128	83	164	21	67	116	195	157	299	123
NM_001039385	Vgf	chr5	137506164	137509221	+	3057	2553	4	12	4	15	21	6	0	14	3	1	9	5	7	7	6	9	19	5
NM_001039387	Nsmf	chr2	24909898	24918401	+	8503	2927	711	691	446	653	568	496	582	565	538	570	613	143	496	415	696	766	1000	599
NM_001039388	Wdr37	chr13	8802211	8870982	-	68771	4634	473	399	449	405	388	312	391	327	394	377	378	127	300	271	660	467	671	429
NM_001039390	Pkig	chr2	163484121	163551894	+	67773	1139	264	349	208	220	286	174	224	269	235	211	292	62	183	219	321	285	532	200
NM_001039394	Rab43	chr6	87738846	87761773	-	22927	4605	2108	1178	1336	1785	928	1463	1547	998	1268	1441	909	437	1564	755	2052	2693	1764	1984
NM_001039472	Kif21b	chr1	138027977	138074591	+	46614	9119	20	22	37	25	15	24	15	15	64	15	13	12	19	21	94	23	33	28
NM_001039474	Tcerg1	chr18	42671140	42735439	+	64299	4409	653	1586	1403	667	1315	531	611	1357	1176	615	1272	202	552	1098	1792	921	2105	898
NM_001039478	Lrif1	chr3	106487904	106539494	+	51590	1601	514	421	619	426	288	374	415	373	449	365	256	94	390	333	820	605	582	629
NM_001039482	Klhl20	chr1	163018508	163061610	-	43102	4037	477	357	439	570	349	382	423	278	371	412	324	124	432	295	624	715	698	649
NM_001039483	Tmco1	chr1	169238800	169264109	+	25309	4474	1758	1488	1152	1406	1231	1106	1402	1092	1006	1290	1161	394	1372	1103	1671	1893	2248	1766
NM_001039484	Kcnj10	chr1	174271340	174304216	+	32876	5407	4	2	0	4	3	3	3	5	4	3	3	3	2	5	10	1	6	2
NM_001039485	Piezo2	chr18	63169866	63546837	-	376971	10724	6	4	1	6	3	3	3	5	6	4	8	3	4	2	5	2	3	3
NM_001039493	Plekhm3	chr1	64835694	65003398	-	167704	8562	456	455	587	483	342	421	477	426	472	467	273	158	409	318	833	722	603	675
NM_001039494	Tex40	chr19	6996915	6999870	-	2955	781	31	21	17	32	41	30	33	15	11	37	60	11	42	13	18	42	93	46
NM_001039495	Ccdc108	chr1	74948653	74982173	-	33520	5718	0	0	0	0	0	0	1	0	0	1	1	1	1	0	0	0	2	0
NM_001039501	Wfdc10	chr2	164481545	164482868	+	1323	459	0	0	0	0	0	0	0	0	0	0	0	0	0	0	0	0	0	0
NM_001039502	Krtap1-4	chr11	99443862	99444991	-	1129	1129	0	0	0	0	0	0	0	0	0	0	0	0	0	0	0	0	0	0
NM_001039509	Pnkd	chr1	74331607	74400266	+	68659	2956	757	451	396	600	491	536	605	356	414	648	517	166	560	301	577	819	992	623
NM_001039514	Dhps	chr8	87595655	87599060	+	3405	1205	216	195	180	210	171	172	146	129	192	170	155	44	145	112	266	238	279	224
NM_001039515	Arl4a	chr12	40759877	40764574	-	4697	3693	4341	10660	9268	3331	3734	4198	3759	8802	7684	3234	3462	1552	3217	7307	13164	4022	6755	6705
NM_001039519	Gtf2a2	chr9	69860354	69870673	+	10319	895	322	340	330	315	297	253	269	302	229	260	264	89	274	235	377	405	471	434
NM_001039521	Rrn3	chr16	13780791	13814934	+	34143	3598	2207	2942	2301	1861	2510	1626	1819	2423	2181	1622	2559	582	1594	1956	3144	2428	4384	2087
NM_001039522	Leo1	chr9	75289330	75314239	+	24909	2192	468	780	586	385	574	327	346	649	651	338	682	109	283	473	764	488	927	349
NM_001039530	Parp14	chr16	35832963	35871468	-	38505	7251	131	108	89	121	55	87	93	72	88	136	53	21	114	67	187	174	128	90
NM_001039532	Zfp784	chr7	4986047	4990048	-	4001	2146	254	113	110	178	142	155	196	102	101	168	111	59	153	61	159	253	226	200
NM_001039533	Pdxdc1	chr16	13833665	13903238	-	69573	3477	1712	1568	1404	1540	1316	1253	1316	1221	1180	1303	1126	440	1391	996	1856	2050	2290	1893
NM_001039534	Pstk	chr7	138514659	138531352	+	16693	1129	233	154	88	180	119	147	167	124	104	174	120	48	118	82	136	214	231	184
NM_001039536	Pigl	chr11	62271961	62327402	+	55441	1657	278	195	264	227	165	275	270	189	207	230	118	78	201	128	352	290	188	293
NM_001039544	Mup3	chr4	61744510	61748346	-	3836	907	0	0	0	0	0	0	0	0	0	0	0	0	0	0	0	0	0	0
NM_001039545	Myh2	chr11	66984528	67011019	+	26491	6083	0	0	0	0	0	0	0	0	0	0	0	0	0	0	0	0	0	0
NM_001039546	Myo6	chr9	80012840	80159536	+	146696	7868	821	792	662	746	662	566	630	613	630	638	609	239	609	548	956	967	1224	941
NM_001039551	Cnnm3	chr1	36568720	36585082	+	16362	5283	1098	432	433	956	439	686	710	314	367	803	387	240	709	324	651	1281	871	1004
NM_001039552	Ermard	chr17	15178575	15201196	+	22621	2513	377	230	230	296	184	254	248	163	171	274	192	77	269	171	337	377	343	362
NM_001039553	4930467E23Rik	chr8	19729575	19753602	+	24027	75	0	0	0	0	0	0	0	0	0	0	0	0	0	0	2	0	0	0
NM_001039554	Angptl7	chr4	147869388	147874571	-	5183	2062	0	6	5	7	10	1	2	4	2	3	11	4	0	0	6	1	5	0
NM_001039555	Cyp2c68	chr19	39763325	39815591	-	52266	1769	0	0	0	0	0	0	0	0	0	0	0	0	0	0	0	0	0	0
NM_001039556	Rad54b	chr4	11486066	11542955	+	56889	2925	119	83	103	94	27	105	86	46	95	87	25	19	104	61	192	142	56	158
NM_001039557	Mroh8	chr2	157034283	157105285	-	71002	3318	3	1	0	1	2	6	3	0	5	6	3	1	1	0	7	3	4	2
NM_001039558	Smco3	chr6	136778451	136783971	-	5520	1956	25	17	17	20	11	18	31	4	13	16	9	4	20	14	19	34	23	29
NM_001039560	Gcnt7	chr2	172275812	172284096	-	8284	2220	27	62	40	41	41	33	41	48	46	42	43	28	16	30	54	52	69	35
NM_001039562	Ankrd37	chr8	47082261	47085204	-	2943	855	215	236	110	115	336	84	163	201	176	101	335	39	123	152	170	102	617	144
NM_001039563	Spag11b	chr8	19140758	19143010	+	2252	642	0	0	0	0	0	0	0	0	0	0	0	0	0	0	0	0	0	0
NM_001039566	Defb30	chr14	63652923	63656683	-	3760	1002	0	0	0	0	0	0	0	0	0	0	0	0	0	0	0	1	0	0
NM_001039578	Evi5l	chr8	4166566	4193701	+	27135	1542	101	147	103	92	64	76	97	80	125	99	70	32	73	74	149	117	115	78
NM_001039586	Glyctk	chr9	106055190	106060469	-	5279	4000	213	124	113	189	128	145	188	59	104	162	101	56	150	91	186	185	258	219
NM_001039593	1700015E13Rik	chr1	172238991	172242256	+	3265	713	3	4	2	10	4	2	1	3	0	6	6	1	2	2	2	5	5	3
NM_001039594	Lce3a	chr3	92729208	92730152	-	944	549	1	0	0	0	0	0	0	0	0	0	0	0	0	0	0	0	0	0
NM_001039595	Gm13043	chr4	143101245	143107734	+	6489	1	0	0	0	0	0	0	0	0	0	0	0	0	0	0	0	0	0	0
NM_001039644	Edem3	chr1	153602503	153669458	+	66955	6604	1813	1740	1660	1849	1921	1359	1494	1409	1394	1415	1897	424	1543	1339	2084	2548	3630	2273
NM_001039645	Asphd1	chr7	134089521	134093095	-	3574	518	4	6	1	1	3	2	3	3	9	7	2	0	0	3	2	2	3	2
NM_001039646	Gbp10	chr5	105644717	105668552	-	23835	3528	78	36	65	90	16	68	73	28	35	61	10	19	82	27	88	121	34	138
NM_001039647	Gbp11	chr5	105752044	105775491	-	23447	2708	13	9	15	27	0	9	19	12	22	28	0	6	23	6	20	53	6	29
NM_001039652	Oprm1	chr10	3308331	3557965	-	249634	2596	0	0	0	0	0	0	0	0	0	0	0	0	0	0	0	0	0	0
NM_001039657	Mtl5	chr19	3388856	3407823	+	18967	2234	7	3	1	0	0	2	9	0	2	4	0	1	2	1	3	8	4	9
NM_001039666	Krt40	chr11	99398798	99404472	-	5674	1320	0	0	0	0	0	0	0	0	0	0	0	0	0	0	0	0	0	0
NM_001039676	Slc39a2	chr14	52513284	52516420	+	3136	2334	7	6	2	8	4	2	7	7	4	11	8	1	3	5	3	8	23	16
NM_001039677	Slc30a2	chr4	133898960	133910399	+	11439	3313	1	4	6	2	0	3	1	0	12	0	0	0	1	0	6	0	1	6
NM_001039678	Urad	chr5	148126559	148134016	-	7457	766	0	0	0	0	0	0	0	0	0	0	0	0	0	0	0	0	0	0
NM_001039684	Mks1	chr11	87666726	87677181	+	10455	2365	69	47	41	58	19	40	80	31	40	58	22	15	47	24	50	59	59	64
NM_001039688	Rhox4a	chrX	34805369	34810130	+	4761	891	0	0	0	0	0	0	0	0	0	0	0	0	0	0	0	0	0	0
NM_001039689	Rhox4c	chrX	34894843	34899631	+	4788	903	0	0	0	0	0	0	0	0	0	0	0	0	0	0	0	0	0	0
NM_001039695	Rhox4d	chrX	34929041	34933682	+	4641	759	0	0	0	0	0	0	0	0	0	0	0	0	0	0	0	0	0	0
NM_001039696	Rhox4f	chrX	35017401	35022193	-	4792	929	0	0	0	0	0	0	0	0	0	0	0	0	0	0	0	0	0	0
NM_001039698	Rhox4g	chrX	35061007	35065834	-	4827	978	0	0	0	0	0	0	0	0	0	0	0	0	0	0	0	0	0	0
NM_001039723	Tmem120b	chr5	123526283	123567454	+	41171	1860	1075	994	927	759	762	877	866	947	1001	764	875	262	668	636	1389	911	1320	874
NM_001039824	Fdx1l	chr9	20871963	20877958	-	5995	126	101	47	26	35	41	49	53	37	54	31	68	11	30	16	61	51	83	21
NM_001039889	Smok3b	chr5	138478451	138491861	+	13410	2331	0	0	0	0	0	0	0	0	0	0	0	0	0	0	0	0	0	0
NM_001039939	Asxl1	chr2	153171874	153229743	+	57869	6674	1750	1573	1697	1653	1026	1324	1499	1350	1618	1391	1009	472	1396	990	2585	2148	2005	1877
NM_001039967	Zfp869	chr8	72229036	72240801	-	11765	3287	1509	2044	2197	1328	1358	1101	1318	1697	1809	1179	1254	398	1161	1328	3219	1706	2288	1724
NM_001040026	Sco1	chr11	66866171	66880942	+	14771	4280	524	578	532	389	570	340	408	528	507	394	653	120	327	381	707	489	988	526
NM_001040027	Gm15386	chr1	18250604	18255219	-	4615	143	0	0	0	0	0	0	0	0	0	0	0	0	0	0	0	0	0	0
NM_001040055	Spint5	chr2	164540804	164543568	+	2764	443	0	0	0	0	0	0	0	0	0	0	0	0	0	0	0	0	0	0
NM_001040072	Nynrin	chr14	56472951	56493573	+	20622	7413	185	102	85	130	112	137	150	78	87	134	113	44	100	54	125	126	164	102
NM_001040085	Sytl2	chr7	97450864	97559229	+	108365	4731	7	16	20	7	5	11	7	13	16	12	10	2	10	10	18	18	9	8
NM_001040089	Rhox3f	chrX	34995858	35000003	+	4145	833	0	0	0	0	0	0	0	0	0	0	0	0	0	0	0	0	0	0
NM_001040111	Arap1	chr7	108496582	108561100	+	64518	5837	286	166	216	177	140	125	197	119	232	201	176	60	115	128	319	181	222	194
NM_001040136	Pdzd9	chr7	127802809	127813857	-	11048	1387	12	2	4	10	11	3	12	14	3	7	11	4	5	5	6	10	20	14
NM_001040396	Selt	chr3	58380579	58397466	+	16887	3546	5140	6396	5192	5343	5782	3986	4697	5560	4705	4396	5852	1411	4240	4322	6764	6331	10099	6371
NM_001040397	Filip1l	chr16	57353389	57572917	+	219528	3946	325	363	602	321	179	364	279	303	563	278	143	91	332	365	856	458	387	637
NM_001040398	Setd1b	chr5	123592201	123618639	+	26438	8858	1104	670	730	1190	648	921	1050	499	708	1033	689	323	824	441	1016	1404	1109	1188
NM_001040399	Larp1b	chr3	40754552	40781715	+	27163	1705	671	791	623	544	801	473	491	663	525	515	776	164	486	553	934	714	1418	734
NM_001040400	Tet2	chr3	133126640	133207354	-	80714	9181	1087	2957	2031	1278	1468	1000	1287	2653	1868	975	1375	395	1077	1763	2662	1466	2436	1454
NM_001040426	Thsd4	chr9	59814737	60358842	-	544105	8796	7	15	17	6	8	7	6	10	17	5	8	4	8	5	20	15	8	33
NM_001040434	Rgag1	chrX	139534136	139538878	+	4742	4142	7	83	36	8	106	18	9	50	33	13	118	8	18	45	49	12	173	22
NM_001040435	Tacc3	chr5	34000795	34014846	+	14051	2625	727	597	576	516	375	420	472	369	461	422	300	134	489	367	963	753	705	596
NM_001040459	Shroom4	chrX	5977262	6210835	+	233573	4428	43	81	74	60	45	44	36	85	71	56	31	18	52	63	92	67	99	53
NM_001040461	Dear1	chr3	84768977	84769502	-	525	390	0	3	2	1	0	2	0	2	3	1	1	1	0	0	3	0	2	3
NM_001040669	Gm5169	chrX	24704608	24728581	-	23973	890	0	0	0	0	0	0	0	0	0	0	0	0	0	0	0	0	0	0
NM_001040682	Clmn	chr12	106001323	106103286	-	101963	11869	266	305	238	291	201	277	296	172	225	179	184	86	221	189	349	350	325	420
NM_001040684	Hsd3b7	chr7	134944122	134947316	+	3194	1771	1662	1123	1247	1073	527	1019	1159	998	1222	1100	557	364	1014	754	1750	1245	916	1149
NM_001040686	Zfp692	chr11	58120570	58128115	+	7545	1887	263	178	194	208	131	208	234	168	237	185	118	55	144	131	238	293	213	226
NM_001040689	Rspo4	chr2	151668662	151700404	+	31742	2371	0	0	0	0	0	0	0	0	0	0	0	0	0	0	0	0	0	1
NM_001040690	Rap1gds1	chr3	138588860	138738165	-	149305	3674	1347	1279	1161	1195	936	985	1141	1053	1033	1103	862	371	1157	918	1644	1555	1627	1575
NM_001040691	Ung	chr5	114580443	114589330	+	8887	1934	976	871	699	692	808	687	723	669	802	674	772	228	569	595	1037	885	1522	846
NM_001040692	Slc6a18	chr13	73799197	73815471	-	16274	4314	0	0	0	0	0	0	0	0	0	0	0	0	0	0	0	0	0	0
NM_001040695	Uevld	chr7	54178585	54213888	-	35303	4607	515	441	429	454	240	402	416	308	351	426	269	143	409	339	645	605	485	561
NM_001040696	Nlrp1b	chr11	70966603	71044235	-	77632	4159	0	0	0	0	0	0	0	0	0	0	0	0	0	0	0	0	0	0
NM_001040699	Mtmr7	chr8	41635512	41720146	-	84634	2470	17	31	24	22	20	23	26	37	25	19	32	10	20	25	35	29	37	51
NM_001040700	BC051019	chr7	116855694	116867285	-	11591	1941	12	5	5	3	5	6	4	4	4	7	1	2	4	2	7	9	4	11
NM_001042407	Pex10	chr4	154441138	154446515	+	5377	1647	338	310	225	238	244	168	287	284	189	210	230	60	213	206	328	328	405	261
NM_001042421	Kntc1	chr5	124199734	124271602	+	71868	6961	110	127	127	84	74	70	81	79	93	72	65	39	95	80	200	152	123	135
NM_001042438	Zhx1	chr15	57878557	57908063	-	29506	5231	3313	3595	4180	3926	2797	2896	3259	2709	3489	3124	2619	1051	3336	2702	6075	5098	4467	5170
NM_001042489	Hvcn1	chr5	122659737	122692306	+	32569	1448	45	22	29	22	8	25	23	21	22	39	6	18	25	24	45	32	13	28
NM_001042491	Anapc5	chr5	123237469	123271351	-	33882	2722	2282	1635	1495	1785	1319	1535	1696	1324	1509	1608	1337	471	1356	1069	1953	2216	2348	1800
NM_001042499	Rabl3	chr16	37539979	37572471	+	32492	2022	203	307	248	177	305	132	173	264	203	127	326	48	141	184	323	203	504	219
NM_001042501	Fam133b	chr5	3543832	3570546	+	26714	2302	548	848	723	557	687	390	477	748	800	455	583	137	447	529	1084	678	1153	624
NM_001042503	Trim71	chr9	114420390	114473487	-	53097	5192	0	0	0	0	0	0	1	0	0	0	0	0	0	0	0	0	0	0
NM_001042504	Pitx2	chr3	128902795	128922512	+	19717	1808	146	73	90	122	91	84	83	51	55	85	67	36	108	50	146	181	139	143
NM_001042523	Txnrd1	chr10	82296695	82360469	+	63774	3634	2990	3390	3206	2501	3267	2217	2409	2946	2898	2393	3322	748	1935	1963	4325	3123	4967	2780
NM_001042527	Blm	chr7	87599878	87680005	-	80127	4598	201	268	317	242	239	167	217	230	216	174	155	53	195	199	429	299	427	309
NM_001042541	Akap1	chr11	88692105	88725900	-	33795	3758	6627	5485	5794	5217	4841	5277	5598	4476	5894	5455	5020	1798	3910	3608	8265	5597	8294	6372
NM_001042564	Cd27	chr6	125182639	125187045	-	4406	1264	64	52	38	54	38	63	80	40	43	75	52	23	26	20	26	62	47	25
NM_001042580	Cd63	chr10	128345974	128349874	+	3900	940	1099	700	621	455	580	504	631	694	692	652	610	153	386	387	827	673	995	447
NM_001042591	Arrdc3	chr13	81022682	81035303	+	12621	4089	1349	3303	1482	1200	2413	747	1093	2627	1246	886	1888	243	1096	2320	2123	1547	4691	1198
NM_001042592	Arrdc4	chr7	75881879	75894124	-	12245	3903	179	117	154	170	226	77	122	109	160	157	285	32	147	78	208	260	382	136
NM_001042605	Cd74	chr18	60963502	60972306	+	8804	1403	5	9	7	5	7	10	5	2	10	3	9	0	13	3	18	16	11	9
NM_001042607	Ryk	chr9	102737249	102810637	+	73388	3258	675	606	568	524	416	449	503	439	548	535	416	132	470	372	767	688	880	628
NM_001042612	Nlrp9c	chr7	27149905	27179262	-	29357	3020	0	0	0	0	0	0	0	0	0	0	0	0	0	0	0	0	0	0
NM_001042613	Sepp1	chr15	3220766	3230508	+	9742	2013	19910	21677	14256	15493	16875	12999	14150	16229	11602	12189	14531	4021	15825	16547	21409	23235	33735	20818
NM_001042617	Cadps	chr14	13205076	13655593	-	450517	5460	1	1	1	0	0	3	1	0	0	0	0	1	1	1	1	0	0	0
NM_001042630	Lcn5	chr2	25513471	25517750	+	4279	916	0	0	0	0	0	0	0	0	0	0	0	0	0	0	0	0	0	0
NM_001042634	Clk1	chr1	58468831	58480932	-	12101	1830	1637	2037	1506	1402	826	1223	1544	1643	1300	1125	761	398	1370	1419	2099	2080	1534	1978
NM_001042653	Oip5	chr2	119435267	119444241	-	8974	1349	221	118	146	164	70	136	144	69	115	123	57	42	158	109	271	217	161	207
NM_001042655	Tbc1d17	chr7	52096145	52104449	-	8304	2567	386	241	259	267	166	251	262	187	229	257	161	84	280	161	394	454	328	405
NM_001042659	Fzd5	chr1	64777131	64784324	-	7193	6807	597	1187	1766	680	231	739	572	1126	1741	665	261	226	409	675	2342	844	335	900
NM_001042660	Smad7	chr18	75527018	75555588	+	28570	4441	351	211	222	219	210	232	261	204	300	242	274	70	132	145	305	235	377	263
NM_001042670	Mterf1b	chr5	4192366	4197651	+	5285	1368	86	56	56	106	52	65	68	47	40	61	52	30	81	27	65	104	87	102
NM_001042673	Fancc	chr13	63406016	63533053	-	127037	3092	148	90	88	144	52	99	109	72	96	91	53	41	112	65	137	190	120	157
NM_001042710	Prss57	chr10	79244218	79251730	-	7512	1536	1	2	0	1	0	1	1	2	1	2	1	0	1	0	6	1	0	2
NM_001042711	Amy2a5	chr3	113052095	113061617	-	9522	1577	0	0	0	0	0	0	0	0	0	0	0	1	0	0	0	0	0	0
NM_001042714	Ankdd1b	chr13	97186088	97241115	-	55027	3315	49	15	32	40	38	28	37	24	39	15	25	5	39	23	54	48	53	35
NM_001042715	Drc7	chr8	97579002	97602041	+	23039	2832	0	0	0	0	0	0	0	0	0	0	0	0	0	0	0	0	0	0
NM_001042719	Ddhd1	chr14	46212845	46277818	-	64973	5108	646	341	448	635	317	547	591	301	387	533	285	192	466	263	535	809	576	846
NM_001042743	Mast2	chr4	115979364	116136786	-	157422	5724	1124	1120	936	1048	911	886	876	996	1006	857	884	271	779	677	1462	1365	1613	1160
NM_001042767	Proc	chr18	32282779	32299224	-	16445	1569	0	0	0	0	0	0	0	0	0	0	0	0	0	0	0	0	0	0
NM_001042779	Sema3b	chr9	107500004	107511572	-	11568	3746	72	69	49	70	40	55	80	42	70	71	36	15	51	33	89	78	37	68
NM_001043228	Dntt	chr19	41103764	41134015	+	30251	2070	0	0	0	1	0	0	0	0	0	0	0	0	0	0	0	0	0	0
NM_001043317	Cd22	chr7	31650422	31665361	-	14939	4097	0	0	0	0	1	0	0	0	0	0	0	0	2	0	0	0	0	3
NM_001043354	Rorb	chr19	19005098	19185686	-	180588	9289	347	529	454	317	495	240	308	443	442	239	554	125	192	278	536	398	912	352
NM_001044308	Cacna1i	chr15	80117667	80228722	+	111055	9794	10	4	8	14	5	5	3	6	10	5	0	1	7	3	14	10	5	8
NM_001044380	Hhipl1	chr12	109544479	109566510	+	22031	2605	10	25	22	5	7	18	14	11	18	8	17	2	5	12	15	10	16	30
NM_001044382	Prok1	chr3	107038448	107042625	-	4177	414	0	0	0	0	0	3	1	1	0	0	1	0	2	2	2	0	0	2
NM_001044389	Clpx	chr9	65142066	65178465	+	36399	2844	1949	1503	1010	1314	1238	1145	1480	1366	1202	1320	1385	425	991	867	1571	1538	2220	1317
NM_001044697	Zfp2	chr11	50712213	50729678	-	17465	3103	114	90	113	120	103	94	111	61	107	94	91	42	104	58	151	157	190	148
NM_001044705	Zscan21	chr5	138558132	138575493	+	17361	2217	724	665	920	732	596	580	523	512	731	592	606	186	550	493	1282	994	1033	782
NM_001044741	Cacnb3	chr15	98462758	98474967	+	12209	2568	33	20	27	44	44	24	35	28	40	21	38	16	29	21	41	43	58	30
NM_001044744	Gcdh	chr8	87410285	87417820	-	7535	2120	1332	1019	722	1035	782	839	1042	812	724	1011	819	239	891	641	1078	1281	1479	1080
NM_001044750	Banf2	chr2	143858837	143899715	+	40878	409	0	0	0	0	0	0	0	0	0	0	0	0	0	0	0	0	0	0
NM_001045481	Ifi203	chr1	175850533	175872623	-	22090	3630	31	52	97	41	26	24	33	42	50	41	18	15	41	28	95	51	59	60
NM_001045482	Rbak	chr5	143933864	143942454	-	8590	3380	636	489	482	584	448	526	501	365	401	510	429	184	492	322	629	748	718	673
NM_001045484	Mef2b	chr8	72676676	72691387	+	14711	1312	7	6	14	3	6	6	15	4	14	5	5	2	12	11	10	10	7	15
NM_001045486	Zfp180	chr7	24866915	24892727	+	25812	3923	785	789	847	705	677	677	608	644	882	525	627	196	586	469	1243	919	1199	891
NM_001045489	Mfge8	chr7	86278653	86293946	-	15293	2015	2389	2085	1576	1707	2454	1434	1782	2112	1691	1665	2330	438	1399	1322	2381	2117	4539	1704
NM_001045513	Raph1	chr1	60540028	60623609	-	83581	9117	1823	3889	3488	1827	1045	1982	1900	3385	2776	1515	958	684	1581	2969	4726	2352	1912	3288
NM_001045514	Akna	chr4	63028161	63064479	-	36318	5475	11	19	37	22	4	24	25	15	31	28	14	5	10	13	37	21	13	24
NM_001045516	Proca1	chr11	78006893	78019265	+	12372	1513	80	95	107	70	70	47	86	49	77	69	43	27	79	56	115	123	100	104
NM_001045518	Fam83b	chr9	76338511	76393611	-	55100	3136	2	0	0	0	0	0	0	0	0	0	2	0	0	0	2	0	1	0
NM_001045520	Clint1	chr11	45665465	45724127	+	58662	3398	1448	2136	2030	1295	1792	1062	1118	1742	1706	1099	1691	358	1107	1340	2529	1654	2805	1670
NM_001045521	Prss38	chr11	59186170	59189155	-	2985	1239	0	0	3	0	0	0	0	0	0	0	0	1	0	0	0	0	0	0
NM_001045523	Bahd1	chr2	118727350	118750260	+	22910	4428	609	394	482	598	372	498	567	291	465	444	419	130	511	263	672	737	659	534
NM_001045524	AK129341	chr9	8076632	8134294	-	57662	3647	10	12	15	11	10	15	14	7	15	16	9	4	12	15	27	18	16	16
NM_001045525	Cyb5d1	chr11	69207113	69208848	-	1735	766	166	219	159	195	242	134	168	164	180	131	251	49	132	103	194	193	472	136
NM_001045526	Scimp	chr11	70604433	70626063	-	21630	1055	0	0	0	0	0	0	0	0	0	0	0	0	0	0	0	0	0	0
NM_001045527	Hsf5	chr11	87430665	87473044	+	42379	4158	2	2	3	4	2	4	2	10	1	2	7	1	2	0	2	15	4	3
NM_001045528	Fkbp15	chr4	61961375	62021582	-	60207	4342	390	290	294	325	277	311	351	285	322	304	307	91	277	206	483	422	521	352
NM_001045529	Morc3	chr16	93832365	93876318	+	43953	4179	929	979	1056	830	582	716	715	783	867	670	622	200	624	705	1448	1123	1058	949
NM_001045530	Ccnjl	chr11	43342250	43400501	+	58251	2709	0	0	0	0	0	0	0	0	0	0	0	0	0	0	1	2	0	0
NM_001045531	Spata22	chr11	73143242	73159546	+	16304	1274	12	14	16	9	2	8	20	5	10	12	6	8	15	13	40	32	16	35
NM_001045532	Prl2c1	chr13	27941210	27949577	+	8367	766	0	0	0	0	0	0	0	0	0	0	0	0	0	0	0	0	0	0
NM_001045533	March4	chr1	72473685	72583138	-	109453	4187	0	1	1	4	0	0	1	2	1	0	1	0	0	1	0	0	0	0
NM_001045535	Serpinb6e	chr13	33924213	33935277	-	11064	1494	0	0	0	0	0	0	0	0	0	0	0	0	0	0	0	0	0	0
NM_001045536	Zzef1	chr11	72609727	72740622	+	130895	11150	1259	1198	995	1263	1046	1005	1094	877	984	1162	1076	371	877	736	1515	1484	1855	1352
NM_001045539	Xlr5a	chrX	70352973	70363041	-	10068	1650	0	0	0	0	0	0	0	0	0	0	0	1	0	0	0	0	0	1
NM_001045540	Gm12185	chr11	48718157	48740684	-	22527	5287	0	1	1	0	2	0	1	1	0	2	1	0	3	0	0	1	1	0
NM_001045542	Gm12253	chr11	58246060	58255124	+	9064	1356	0	0	0	0	0	0	0	0	0	0	0	0	0	0	0	0	0	0
NM_001045543	Heatr9	chr11	83325180	83335601	-	10421	1856	0	4	0	6	0	8	4	2	3	2	2	0	1	2	5	3	3	2
NM_001045544	Vmn1r204	chr13	22648069	22648978	+	909	909	1	0	0	0	0	0	0	0	0	0	0	0	0	0	0	0	0	0
NM_001045554	Wfdc15b	chr2	164040189	164047399	-	7210	542	0	0	0	0	0	0	0	0	0	0	0	0	0	0	0	0	0	0
NM_001045559	Zfp952	chr17	33130083	33142402	+	12319	3008	351	251	296	318	241	246	305	210	250	291	267	82	300	221	437	468	468	451
NM_001045807	Rbm15	chr3	107129027	107136207	-	7180	3270	942	1551	1515	970	695	839	850	1250	1442	864	705	313	613	811	1938	1100	1089	982
NM_001045959	Mink1	chr11	70376382	70427984	+	51602	4973	307	301	308	293	198	241	282	279	266	259	150	82	268	191	390	348	304	302
NM_001047436	Pard6a	chr8	108225047	108227394	+	2347	1280	362	251	244	285	170	212	251	185	208	198	144	64	221	232	334	334	277	295
NM_001047604	Ttc21b	chr2	66022383	66094674	-	72291	4470	73	56	52	66	33	62	55	27	47	39	24	22	61	43	83	106	51	84
NM_001048005	1110017D15Rik	chr4	41452041	41464366	-	12325	1114	0	1	3	2	0	0	1	2	1	2	0	0	0	0	0	0	0	0
NM_001048057	Rpl38	chr11	114529856	114533645	+	3789	369	8	22	11	10	8	9	12	6	27	7	14	4	8	12	20	8	20	10
NM_001048143	Mon1b	chr8	116159485	116169092	+	9607	4766	837	568	566	877	677	662	714	450	550	790	646	203	796	395	965	1104	1247	927
NM_001048168	Nfyc	chr4	120430039	120504184	-	74145	1897	1059	1041	825	822	942	683	721	936	870	783	1044	213	642	745	1270	1027	1767	912
NM_001048175	Adam28	chr14	69223054	69273899	-	50845	4054	0	0	0	0	0	0	0	0	0	0	0	1	0	0	0	0	0	0
NM_001048176	Cerkl	chr2	79172647	79269145	-	96498	1593	1	1	0	1	2	0	0	1	0	0	0	0	1	0	0	0	0	0
NM_001048179	Ccl27a	chr4	41716342	41721007	-	4665	575	0	1	1	0	1	0	1	0	2	0	0	0	1	0	1	1	0	5
NM_001048192	Agbl5	chr5	31191378	31209039	+	17661	3145	142	129	140	107	90	117	127	88	124	116	98	38	95	87	199	145	127	143
NM_001048196	Krtap4-1	chr11	99488542	99489553	-	1011	1011	0	0	0	0	0	0	0	0	0	0	0	0	0	0	0	0	0	1
NM_001048204	Zfp455	chr13	67295441	67310234	+	14793	2712	33	24	15	20	12	25	25	17	17	13	8	6	20	8	37	55	20	24
NM_001048207	Gypc	chr18	32687973	32719688	-	31715	2182	4174	2036	2130	3894	2365	2625	3486	1587	1845	3732	2197	902	3120	1414	2885	4119	4187	3651
NM_001048208	Med14	chrX	12252496	12339099	-	86603	6861	799	1086	1021	937	855	666	753	871	847	784	889	240	725	681	1269	1031	1460	957
NM_001048217	Spink11	chr18	44349698	44355831	-	6133	746	0	0	0	0	0	0	0	0	0	0	0	0	0	0	0	0	0	0
NM_001048219	Nlrp9a	chr7	27320083	27359165	+	39082	3292	0	0	0	0	0	0	0	0	0	0	0	0	0	0	0	0	0	0
NM_001048227	Dbndd2	chr2	164311639	164318823	+	7184	3577	460	259	321	270	124	249	293	311	400	271	135	88	205	157	413	327	266	281
NM_001048250	Smim15	chr13	108834667	108839340	+	4673	1864	1132	1003	865	965	842	781	891	754	731	894	800	236	850	704	1181	1342	1506	1215
NM_001076676	Usp33	chr3	152009441	152056578	+	47137	4155	1214	2772	1361	1125	2543	972	998	2199	1086	984	2498	353	1012	2269	1949	1483	4404	1794
NM_001076679	Gm9733	chr3	15296550	15332302	-	35752	618	0	0	0	0	0	0	0	0	0	0	0	0	0	0	0	0	0	0
NM_001076681	Lyrm9	chr11	78640096	78657401	+	17305	5053	260	120	153	225	107	184	213	106	106	181	89	76	181	61	196	331	180	283
NM_001076789	Cbx5	chr15	103021976	103070247	-	48271	8801	9301	7698	7055	9095	5313	6685	8175	5961	5651	7463	4635	2282	7475	4800	9461	11168	8750	8994
NM_001076790	Serpinb6d	chr13	33753273	33763454	+	10181	1467	0	0	0	1	0	3	0	0	2	0	1	0	1	0	0	0	1	1
NM_001076791	Zfp874b	chr13	67572448	67585189	-	12741	3772	373	402	442	405	315	332	381	349	360	316	272	98	318	340	647	514	625	489
NM_001077189	Fcgr2b	chr1	172890688	172906202	-	15514	1547	0	0	0	0	0	0	0	0	0	0	0	0	0	0	0	0	0	0
NM_001077193	Abi1	chr2	22795508	22895761	-	100253	2955	1272	1477	1715	1082	1047	987	1108	1316	1522	998	1003	398	916	965	2346	1387	1754	1590
NM_001077202	Hs6st2	chrX	48739813	49034779	-	294966	4792	171	179	209	152	139	128	147	116	191	144	115	52	136	110	259	183	199	208
NM_001077237	BC003331	chr1	152208440	152240185	-	31745	2970	977	1042	1038	1035	676	871	1012	757	876	829	621	317	970	772	1473	1383	1304	1603
NM_001077266	Hnrnpd	chr5	100384953	100407957	-	23004	6754	1164	1394	1399	922	838	739	1004	1055	1301	787	996	267	742	779	1767	1031	1493	1072
NM_001077353	Gsta3	chr1	21230665	21255656	+	24991	1470	1	2	0	5	1	4	6	0	2	2	1	0	4	0	2	10	3	6
NM_001077354	C77370	chrX	101272774	101396456	-	123682	10890	1	1	2	7	0	1	1	2	1	1	0	0	0	1	0	0	1	2
NM_001077359	Git2	chr5	115177416	115223501	-	46085	4944	1157	1078	1147	1124	928	945	1024	846	1077	983	966	375	840	721	1798	1429	1552	1459
NM_001077363	Ptbp1	chr10	79317176	79327180	+	10004	2640	8540	9266	8146	7906	7362	6230	7129	7561	7260	6815	7091	1948	6704	6153	11952	10035	12868	8629
NM_001077364	Tsc22d3	chrX	137074067	137135061	-	60994	2148	984	906	1066	942	695	766	792	742	980	895	747	267	699	624	1471	1105	1262	984
NM_001077404	Nrp2	chr1	62749890	62865266	+	115376	6724	2409	2074	2858	2745	593	2383	2474	1883	2692	2544	552	858	1779	1219	3826	3150	1118	3163
NM_001077410	Gimap8	chr6	48597232	48610874	+	13642	3654	0	0	0	0	0	0	0	1	0	0	0	0	0	0	0	2	0	0
NM_001077411	Gba	chr3	89006846	89012888	+	6042	2069	180	178	147	138	126	112	130	147	169	111	107	55	110	108	201	180	201	174
NM_001077421	Sbpl	chr17	24090051	24092240	-	2189	876	0	0	0	0	0	0	0	0	0	0	0	0	0	1	0	0	0	0
NM_001077424	A4gnt	chr9	99512920	99522786	+	9866	2757	0	1	0	0	0	1	0	0	0	0	0	0	0	0	3	0	0	0
NM_001077425	Cntnap5a	chr1	117581713	118477251	+	895538	3915	0	0	0	0	0	0	0	0	0	0	0	0	0	0	0	0	0	0
NM_001077495	Pik3r1	chr13	102450715	102538172	-	87457	6915	4971	2342	2862	4802	2412	2874	4703	1787	2633	4697	2481	1098	3354	1405	3574	5110	4090	3811
NM_001077496	Evi2b	chr11	79326886	79337264	-	10378	27	0	0	0	0	0	0	0	0	0	0	0	0	0	0	0	0	0	0
NM_001077499	Scn8a	chr15	100701075	100876369	+	175294	11340	1	5	2	6	6	2	5	1	3	6	4	2	0	2	2	2	1	7
NM_001077514	Slc1a2	chr2	102498839	102630941	+	132102	11571	11	9	11	36	12	5	2	4	7	6	6	7	5	8	18	9	12	11
NM_001077631	Vwa9	chr9	64808638	64834788	+	26150	2896	588	625	617	534	644	399	456	428	518	439	587	128	449	412	783	681	1025	649
NM_001077632	Nkx2-2	chr2	147003281	147012138	-	8857	1239	0	0	0	0	0	0	0	0	0	0	0	0	0	0	0	0	0	0
NM_001077633	Dcpp3	chr17	24054424	24056408	+	1984	610	0	2	0	0	0	0	0	0	0	0	0	0	0	0	0	0	0	0
NM_001077636	Pigw	chr11	84689814	84693787	-	3973	2200	234	319	283	268	220	226	229	234	239	210	186	75	201	195	370	307	307	353
NM_001077661	Urgcp	chr11	5613419	5662379	-	48960	5440	2721	3908	3123	2194	2983	1907	2245	3292	2956	2028	3257	697	1911	2374	4759	2618	4973	2500
NM_001077684	Ccdc173	chr2	69596113	69627543	-	31430	1731	14	15	18	30	11	12	12	9	13	18	13	0	22	15	25	34	20	23
NM_001077694	Dysf	chr6	83958591	84161053	+	202462	6845	128	322	202	94	164	76	106	286	193	124	176	26	75	195	255	121	276	137
NM_001077705	Ptpn6	chr6	124670724	124688727	-	18003	2221	8	6	4	1	0	6	4	4	5	2	1	1	4	4	7	16	9	5
NM_001077707	Shprh	chr10	10869227	10935071	+	65844	6949	1455	1388	1531	1405	930	1256	1523	1126	1271	1197	847	491	1304	896	2128	1829	1505	1914
NM_001077712	Stag2	chrX	39502588	39630363	+	127775	5966	2578	3232	2968	2427	1998	1961	2412	2840	2495	1951	1870	707	1988	2028	4046	3217	3831	3246
NM_001077713	Acn9	chr6	6906017	6989220	+	83203	550	111	139	149	112	68	84	95	111	105	82	80	26	91	63	171	150	114	104
NM_001078167	Srsf1	chr11	87860874	87867259	+	6385	5560	9477	11408	10476	8626	9140	6648	8551	9453	9427	7290	9219	2214	7309	7604	13606	10821	15632	9971
NM_001078649	Tmem134	chr19	4125959	4132307	+	6348	1517	3712	2343	1876	2350	1542	1996	2406	2035	2064	2136	1608	663	2165	1470	2896	2820	3080	2507
NM_001079822	Tcf7l1	chr6	72576364	72739039	-	162675	2798	538	475	634	445	254	385	441	439	548	392	262	135	354	394	808	539	415	510
NM_001079824	Hnrnph3	chr10	62477411	62486597	-	9186	404	336	300	300	342	162	239	288	234	269	258	170	94	242	177	370	396	317	327
NM_001079844	Gpc6	chr14	117324518	118378751	+	1054233	6780	196	197	299	195	141	175	144	152	178	142	95	50	173	190	438	261	256	273
NM_001079847	Gpr64	chrX	156828621	156936008	+	107387	4672	364	418	416	344	239	325	305	319	297	285	251	114	287	327	539	483	531	513
NM_001079849	Paip1	chr13	120217406	120249130	+	31724	4458	368	347	299	325	242	243	272	281	274	261	287	96	309	220	403	398	447	458
NM_001079865	Ces2f	chr8	107471255	107479862	+	8607	1823	1	0	0	0	0	0	0	0	0	0	0	0	0	0	0	0	0	0
NM_001079869	Hoxb3	chr11	96184439	96209244	+	24805	3390	620	342	357	428	291	312	454	231	336	417	351	119	325	215	562	530	605	391
NM_001079876	Gas2l3	chr10	88871567	88906712	-	35145	6748	1521	2024	1720	1428	1104	1138	1279	1374	1238	1118	896	380	1358	1485	2621	2021	2312	2039
NM_001079905	Repin1	chr6	48543881	48549081	+	5200	2957	1366	1138	1169	1070	703	879	1155	893	986	991	752	320	818	784	1670	1337	1154	1118
NM_001079909	Fgfr1	chr8	26629230	26686190	+	56960	4758	4189	3558	3110	3348	1790	3011	3143	2612	2814	3084	1928	1059	2714	2292	4293	3995	3117	4116
NM_001079929	Ccdc154	chr17	25299405	25308858	+	9453	2407	1	1	1	0	0	0	4	2	0	0	0	0	2	0	0	3	2	2
NM_001079931	Gm5347	chr8	44759011	44784845	-	25834	2564	0	0	0	0	0	0	0	0	0	0	0	0	0	0	0	0	0	0
NM_001079932	Trim72	chr7	135147891	135154907	+	7016	2472	6	2	4	5	4	0	4	6	9	4	2	0	1	1	3	10	6	7
NM_001079933	Defa26	chr8	22728639	22729444	+	805	387	0	0	0	0	0	0	0	0	0	0	0	0	0	0	0	0	0	0
NM_001080128	Rnps1	chr17	24551619	24562842	+	11223	1619	1359	2091	1840	1124	1447	997	1128	1762	1697	1065	1348	332	1017	1444	2561	1655	2441	1391
NM_001080131	Tmpo	chr10	90610315	90634364	-	24049	3354	4968	3479	4314	4105	2446	3215	4255	2707	3623	3260	2358	1027	3766	2688	5941	5504	5143	5367
NM_001080389	Mark2	chr19	7349885	7416350	-	66465	4529	2202	1765	2177	1815	1304	1789	1700	1392	1920	1655	1316	562	1567	1130	3296	2374	2439	2281
NM_001080548	Usp6nl	chr2	6243802	6364866	+	121064	4824	697	625	632	694	469	564	516	458	585	581	416	169	542	413	971	863	839	780
NM_001080550	Wfdc8	chr2	164421957	164439126	-	17169	2549	0	0	0	0	0	0	0	1	0	0	0	0	0	0	0	0	0	1
NM_001080557	Vamp1	chr6	125165598	125172324	+	6726	3154	766	605	252	640	737	506	681	523	245	658	781	182	398	358	310	623	1280	536
NM_001080706	Btaf1	chr19	37000568	37088547	+	87979	8509	1248	2674	2536	1177	1584	1134	1134	2539	2297	1038	1538	390	990	1626	3442	1465	2572	1684
NM_001080708	Fam65c	chr2	167806285	167836093	-	29808	2935	5	2	3	2	0	2	3	10	4	2	4	2	4	0	7	5	2	2
NM_001080709	4930402F06Rik	chr2	35231081	35252694	-	21613	1371	0	0	0	0	0	0	0	0	0	0	0	0	0	0	0	0	0	0
NM_001080710	Sdr16c6	chr4	3983812	4004661	-	20849	1180	0	0	0	0	0	0	0	0	0	0	0	0	0	0	0	0	0	0
NM_001080711	Dfnb59	chr2	76488329	76496611	+	8282	1217	2	0	0	1	1	0	2	0	0	0	0	0	2	1	2	2	0	0
NM_001080712	Gm7534	chr4	133746718	133758919	-	12201	2338	0	0	0	0	0	0	0	0	0	0	0	0	0	0	0	0	0	0
NM_001080742	Vamp5	chr6	72318042	72330462	-	12420	1538	174	54	76	120	49	68	106	62	77	108	68	19	85	31	86	135	105	91
NM_001080749	Gtf2i	chr5	134713701	134790630	-	76929	4349	2663	2182	2181	1967	890	1699	1995	1501	2134	1933	939	574	1772	1499	3147	2312	1412	2470
NM_001080754	Ambra1	chr2	91570294	91759006	+	188712	5017	736	834	666	583	839	499	576	726	658	605	893	181	509	458	1011	823	1613	593
NM_001080755	Zzz3	chr3	152058966	152125790	+	66824	7595	2642	2155	2680	2570	1348	2346	2131	1849	2280	2188	1297	763	2196	1454	3656	3581	2272	3544
NM_001080769	Uhrf1bp1	chr17	27993451	28036985	+	43534	8567	2275	1973	2201	2163	1091	1808	2155	1633	2021	1958	1065	664	1656	1187	3180	2586	1907	2419
NM_001080771	Prdm13	chr4	21604626	21613110	-	8484	3174	0	0	0	0	0	0	0	0	0	0	0	0	0	0	0	1	0	0
NM_001080776	Gm1123	chr9	98907383	98936109	-	28726	1337	2	0	0	0	0	0	0	0	0	0	1	0	0	1	0	0	0	3
NM_001080777	1700029F12Rik	chr13	97791818	97804317	-	12499	1140	0	0	0	0	0	0	0	0	0	0	0	0	0	0	0	0	0	0
NM_001080781	1700029H14Rik	chr8	13550721	13562461	-	11740	1432	1	3	2	3	0	0	1	7	1	0	3	0	1	0	1	2	2	1
NM_001080793	Ash2l	chr8	26926472	26958166	-	31694	3212	548	422	403	435	384	361	491	378	397	443	363	127	388	270	625	607	761	485
NM_001080808	Ccdc64	chr5	116099294	116181568	-	82274	1853	89	45	25	62	17	62	72	22	31	65	20	15	61	23	57	86	82	72
NM_001080809	Cps1	chr1	67169600	67277841	+	108241	5562	1	0	0	0	0	0	2	0	0	0	0	0	1	0	0	0	1	0
NM_001080811	Bpifa6	chr2	153800680	153826231	+	25551	1572	0	0	0	0	0	0	0	0	0	0	0	0	0	0	0	0	0	1
NM_001080812	Cib3	chr8	74728233	74736736	-	8503	646	0	0	0	0	0	0	0	0	0	0	0	0	0	1	0	0	0	0
NM_001080813	Rab11fip1	chr8	28249244	28285118	-	35874	7513	475	311	462	479	303	346	410	285	470	361	221	97	361	219	644	676	528	536
NM_001080814	Fat3	chr9	15714636	16182675	-	468039	18468	0	1	1	3	3	0	0	0	0	0	0	0	1	3	2	0	1	1
NM_001080815	Gipr	chr7	19742473	19751476	-	9003	1792	6	9	3	3	5	4	6	9	5	3	3	1	2	4	14	1	4	4
NM_001080817	Prdm10	chr9	31122691	31186128	+	63437	3408	86	180	133	121	117	111	82	115	148	108	90	39	89	104	233	133	156	163
NM_001080818	Cdc14a	chr3	115975470	116126950	-	151480	4485	92	63	64	86	29	54	77	49	64	87	55	19	66	34	86	106	78	107
NM_001080819	Arid1a	chr4	133234922	133309526	-	74604	8175	2305	1915	2242	2095	1494	1706	1796	1597	1908	1818	1536	593	1779	1229	2985	2716	2697	2445
NM_001080924	Znrf3	chr11	5176331	5344850	-	168519	6306	537	645	632	512	340	467	486	482	624	448	297	168	401	414	906	612	572	585
NM_001080925	Rapgefl1	chr11	98698098	98714319	+	16221	4163	141	54	65	88	29	71	83	42	59	84	44	28	84	46	103	115	79	96
NM_001080926	Lrp8	chr4	107474863	107549445	+	74582	7296	79	112	89	100	87	75	88	93	77	99	103	30	54	34	71	151	155	94
NM_001080928	Rbpj	chr5	53947017	54048684	+	101667	5394	1368	1736	1928	1407	1069	1176	1341	1464	1609	1139	1092	410	1240	1252	2615	1918	1898	1843
NM_001080929	Cdr2l	chr11	115243229	115257446	+	14217	3700	378	790	495	300	479	264	302	798	485	277	570	92	249	349	724	458	917	310
NM_001080930	Atxn1l	chr8	112250350	112261639	-	11289	7526	1767	2195	2085	1752	1543	1482	1514	1805	1964	1618	1589	493	1352	1418	2978	2259	2772	1912
NM_001080931	Med13	chr11	86079216	86171027	-	91811	11787	1844	2998	3282	2128	1797	1746	1750	2627	2841	1780	1881	741	1558	1936	4298	2640	3029	2786
NM_001080932	Foxk2	chr11	121121300	121171210	+	49910	5032	2341	2233	2106	2005	1709	1810	1806	1903	1969	1774	1696	538	1721	1470	3183	2466	2698	2459
NM_001080933	Ankfn1	chr11	89282399	89399869	-	117470	2231	0	0	0	0	0	0	0	0	0	0	0	0	0	0	0	0	0	0
NM_001080934	Slc16a5	chr11	115323786	115335712	+	11926	3020	4	1	4	2	6	4	3	2	2	5	1	1	2	0	10	4	5	4
NM_001080935	B230217C12Rik	chr11	97702093	97704357	+	2264	1189	9	17	17	13	3	7	19	9	11	12	7	3	15	12	14	22	20	19
NM_001080940	Gm6484	chr9	21639953	21641791	+	1838	865	58	63	87	69	102	58	49	53	63	50	84	10	62	75	196	59	166	75
NM_001080941	Zfp429	chr13	67490264	67500703	-	10439	2031	28	14	21	21	21	17	15	12	14	16	6	3	24	6	17	31	39	30
NM_001080942	Bsph2	chr7	14140214	14156416	-	16202	530	0	0	0	0	0	0	0	0	0	0	0	0	0	0	0	0	0	0
NM_001080943	Zdhhc22	chr12	88324330	88329626	-	5296	792	0	0	0	0	0	0	0	0	0	0	0	0	0	0	0	0	1	0
NM_001080944	Atp8b4	chr2	126146708	126317289	-	170581	5529	3	1	1	6	0	5	2	2	4	3	2	1	3	6	4	15	4	10
NM_001080948	Larp4	chr15	99800495	99846789	+	46294	6543	4262	6806	5647	3999	4593	3247	3847	5892	5187	3544	4808	1185	2820	4303	7625	4585	7489	4397
NM_001080949	Ttc5	chr14	51385083	51405195	-	20112	1849	301	208	182	236	150	148	231	150	162	183	158	58	174	139	251	270	304	234
NM_001080963	Ppapdc1a	chr7	136400607	136534821	+	134214	1088	0	0	0	0	0	0	0	0	0	0	0	0	0	0	0	0	0	0
NM_001080964	Sp2	chr11	96814651	96839002	-	24351	3032	668	706	715	670	539	570	656	493	663	633	491	188	618	470	966	854	1049	842
NM_001080965	Aurkc	chr7	6948095	6955802	+	7707	1152	0	0	0	1	0	1	0	0	0	0	0	1	0	0	0	1	3	0
NM_001080967	Tmsb15b2	chrX	133489528	133492518	-	2990	81	2	1	0	0	0	1	0	0	0	0	0	0	0	0	0	0	0	0
NM_001080969	Thg1l	chr11	45758808	45769005	-	10197	3795	249	149	112	147	121	135	201	146	148	199	146	48	140	102	210	188	226	172
NM_001080971	Tubb1	chr2	174276095	174283881	+	7786	2004	0	0	0	0	0	0	0	0	0	0	1	0	0	0	0	1	0	0
NM_001080972	Vmn1r194	chr13	22336083	22336974	+	891	891	0	0	0	0	0	0	0	0	0	0	0	0	0	0	0	0	0	0
NM_001080977	Rsbn1l	chr5	20398841	20457640	-	58799	4988	1292	1078	1224	1246	879	1053	1178	812	979	984	830	397	1045	685	1804	1591	1534	1781
NM_001080981	Ddx23	chr15	98475937	98493320	-	17383	2814	1412	1248	974	871	967	838	1035	1074	1030	1021	1068	231	720	754	1297	1106	1687	959
NM_001080995	Ddias	chr7	100006036	100022742	-	16706	3449	154	179	252	159	177	147	151	122	188	141	130	35	163	148	340	285	244	277
NM_001080999	Trmt2a	chr16	18248975	18254865	+	5890	2829	909	886	920	843	590	687	828	728	824	715	622	211	695	605	1210	1108	1174	836
NM_001081005	1500012F01Rik	chr2	166888433	166891362	+	2929	656	141	133	122	91	68	70	71	128	99	69	78	26	82	63	140	112	137	127
NM_001081006	Etl4	chr2	20211539	20732162	+	520623	7413	1	2	0	0	0	0	2	0	0	1	0	3	0	0	0	0	1	0
NM_001081007	Zfp382	chr7	30906966	30920051	+	13085	2193	109	97	120	95	80	88	93	88	116	93	50	35	85	74	199	106	152	107
NM_001081009	Parp8	chr13	117643630	117814323	-	170693	3088	7	12	8	6	12	6	7	17	10	11	4	1	15	18	11	12	12	18
NM_001081010	Olfr367-ps	chr2	37122470	37126907	+	4437	1103	0	0	0	0	0	0	0	0	0	0	0	0	0	0	0	0	0	0
NM_001081011	Srgap2	chr1	133181827	133423938	-	242111	8040	476	326	474	446	169	383	444	296	382	400	178	135	377	211	747	644	297	539
NM_001081012	Ccdc171	chr4	83171448	83510574	+	339126	4525	34	38	52	64	20	50	40	30	62	29	8	15	47	29	66	69	36	66
NM_001081013	Rlf	chr4	120817977	120861139	-	43162	6585	1321	2931	3169	1247	1769	1078	1290	2477	2437	956	1572	388	1310	2030	4240	1576	2993	2010
NM_001081016	Zc3h7b	chr15	81575277	81626699	+	51422	5958	1698	1255	1268	1564	917	1219	1455	1069	1277	1497	971	398	1295	780	1811	2016	1781	1496
NM_001081017	Unc79	chr12	104187068	104422207	+	235139	8870	1	0	0	0	0	0	0	0	0	1	0	1	0	0	0	0	0	0
NM_001081019	Gm12657	chr4	94260340	94267010	+	6670	978	30	32	20	26	33	28	22	25	24	23	37	8	13	18	33	35	46	27
NM_001081020	Adamts6	chr13	105077952	105284843	+	206891	4822	24	32	32	35	18	22	23	18	21	30	7	18	22	19	34	40	25	65
NM_001081021	Zfp780b	chr7	28744818	28764176	-	19358	5511	267	293	287	267	261	217	277	244	231	217	233	76	183	195	381	375	468	340
NM_001081022	D430042O09Rik	chr7	132851389	133018311	+	166922	6191	380	274	302	307	120	292	283	250	278	281	96	82	292	182	416	428	202	375
NM_001081024	Setdb2	chr14	60020847	60059714	-	38867	3034	153	180	225	160	122	119	140	142	174	145	112	34	118	115	328	202	196	225
NM_001081025	Maats1	chr16	38297839	38341946	-	44107	2765	1	0	0	0	1	3	2	0	0	0	0	2	0	0	0	0	0	0
NM_001081027	Kcnt2	chr1	142142833	142506838	+	364005	3855	0	0	0	0	0	0	0	0	0	0	0	0	1	0	1	0	0	0
NM_001081028	Sipa1l3	chr7	30105396	30290479	-	185083	7713	780	551	609	677	288	643	721	454	668	725	280	234	548	342	833	850	452	656
NM_001081029	Tmem243	chr5	9100736	9118983	+	18247	872	253	152	155	208	168	143	195	123	136	199	144	58	176	133	185	279	319	229
NM_001081030	Sbf1	chr15	89118666	89145742	-	27076	6190	1163	1182	959	1012	1007	785	1096	924	908	937	1098	275	821	681	1263	1241	1712	1025
NM_001081032	Gm8909	chr17	36301388	36305482	-	4094	1357	3	1	0	3	0	1	1	0	3	1	1	0	3	0	0	1	1	0
NM_001081033	Pde11a	chr2	75829188	76176710	-	347522	2848	0	0	0	0	0	0	0	0	0	0	0	0	0	0	0	0	0	0
NM_001081034	Fbxo11	chr17	88390198	88464625	-	74427	3979	1151	1325	1263	1165	768	917	964	920	1080	949	784	357	982	911	1656	1542	1360	1644
NM_001081035	Nav3	chr10	109120494	109437275	-	316781	7782	302	872	844	359	262	314	419	813	822	313	328	133	285	483	1090	382	448	439
NM_001081037	Srgap1	chr10	121218046	121484371	-	266325	7787	122	253	141	153	776	121	117	200	128	107	692	41	102	146	221	179	1326	212
NM_001081038	Btbd16	chr7	137917582	137969413	+	51831	3434	0	0	0	0	1	0	0	0	2	1	0	0	0	0	0	0	0	0
NM_001081040	Coq10a	chr10	127800152	127807093	-	6941	2507	773	541	452	602	503	518	623	385	407	568	486	160	508	432	652	800	951	718
NM_001081041	Vps51	chr19	6067841	6077187	-	9346	2622	672	465	489	533	384	483	614	423	503	517	415	121	413	341	761	707	711	558
NM_001081043	Ptpn23	chr9	110287592	110310714	-	23122	5336	805	1472	1221	763	736	645	733	1308	1265	746	691	232	572	898	1928	1055	1253	920
NM_001081044	Mylk2	chr2	152737087	152748801	+	11714	2948	16	11	17	8	5	19	7	7	22	9	6	1	13	4	31	13	9	21
NM_001081045	Kansl1	chr11	104194542	104303605	-	109063	5510	1264	1606	1943	1467	1143	1190	1217	1242	1518	1071	1121	448	1156	1220	2650	1870	1868	1925
NM_001081046	Efcab3	chr11	104953532	104978851	+	25319	1744	0	0	0	0	0	0	0	0	0	0	0	0	0	0	0	0	0	0
NM_001081047	Cnksr1	chr4	133783956	133794314	-	10358	2467	1	1	5	0	0	1	0	4	0	0	0	1	2	2	7	1	0	1
NM_001081048	Slc25a18	chr6	120723785	120744000	+	20215	1367	13	18	18	13	16	10	17	21	15	10	21	8	6	8	19	12	25	5
NM_001081049	Kmt2a	chr9	44611437	44689357	-	77920	16439	1548	1834	1810	2060	1401	1663	1718	1324	1630	1771	1353	557	1477	1087	2438	2507	2397	2435
NM_001081050	Pard3b	chr1	61685397	62688858	+	1003461	8392	91	107	95	93	60	94	94	129	99	95	67	31	71	105	159	138	139	119
NM_001081051	D130043K22Rik	chr13	24936999	24993139	+	56140	4977	0	2	0	4	1	0	2	0	1	3	5	0	0	0	2	6	5	3
NM_001081052	Nhs	chrX	158274361	158597373	-	323012	5319	10	19	17	22	24	16	12	8	14	20	19	5	14	10	32	30	38	16
NM_001081053	Itga10	chr3	96449506	96468442	+	18936	5044	35	17	12	24	14	21	21	13	20	22	6	6	20	16	20	30	34	29
NM_001081054	Qrsl1	chr10	43593995	43621542	-	27547	1970	261	377	227	226	438	161	197	283	224	217	318	65	162	222	300	285	667	253
NM_001081055	Trappc10	chr10	77649470	77707387	-	57917	5047	2439	2876	2289	2310	2308	1902	1941	2185	2102	2060	2096	653	1917	1804	3099	2855	3951	2637
NM_001081056	Xpot	chr10	121024435	121063372	-	38937	5989	3176	4531	4111	3311	2670	2888	2683	3760	3760	2872	2732	1074	2455	2939	5508	4056	4517	4286
NM_001081059	Mcur1	chr13	43633774	43655560	-	21786	4356	4887	3246	3735	4154	2466	3573	4361	2741	3491	4115	2402	1260	3367	2322	5159	4563	4343	5017
NM_001081060	Slc9a3	chr13	74258962	74303512	+	44550	2490	0	0	0	0	1	0	0	0	0	1	2	0	0	0	0	0	3	0
NM_001081061	Bdp1	chr13	100787948	100874025	-	86077	9921	693	1346	1316	655	1002	572	652	1161	1118	545	986	205	558	817	1738	864	1704	927
NM_001081062	Ccno	chr13	113778009	113780986	+	2977	1876	72	72	64	48	123	44	43	55	66	42	110	13	57	81	109	97	247	85
NM_001081063	Prss55	chr14	64694279	64704226	-	9947	1015	0	0	0	0	0	0	2	0	1	0	0	2	0	1	1	0	0	0
NM_001081064	Pdzd2	chr15	12286808	12522311	-	235503	13413	1320	2367	1520	1499	1080	1380	1328	1852	1284	1187	1011	525	1255	1470	2246	2131	1706	2090
NM_001081065	Zfp707	chr15	75799614	75806295	+	6681	1816	288	131	155	185	159	135	226	158	159	203	133	49	131	100	259	249	249	170
NM_001081066	Dennd3	chr15	73342989	73402672	+	59683	5299	26	18	19	31	24	24	11	3	19	30	22	2	19	23	42	31	34	25
NM_001081067	A1bg	chr15	60749143	60752825	-	3682	1823	0	0	0	0	0	0	0	0	0	0	0	0	0	0	0	0	0	0
NM_001081068	Ltn1	chr16	87376895	87432851	-	55956	7737	1303	1664	1613	1420	1453	1085	1269	1290	1396	1258	1376	402	1141	1232	2233	1763	2525	1784
NM_001081069	Rgs11	chr17	26339906	26348269	+	8363	2006	0	2	1	0	0	0	1	1	0	0	2	1	0	0	1	2	1	0
NM_001081070	Pdia2	chr17	26332943	26336032	-	3089	1721	0	4	1	1	1	0	0	0	0	1	0	2	0	0	4	2	1	0
NM_001081072	Slc27a6	chr18	58715893	58772523	+	56630	2598	0	0	0	0	0	0	2	0	0	0	0	0	0	0	0	0	0	0
NM_001081073	Cep76	chr18	67777050	67800990	-	23940	3979	436	606	616	422	429	394	402	478	513	317	444	118	380	421	906	519	858	598
NM_001081074	A1cf	chr19	31943250	32023896	+	80646	3828	1	0	0	0	0	0	0	3	0	0	0	0	0	0	2	0	0	0
NM_001081075	Fra10ac1	chr19	38262968	38298622	-	35654	1398	85	36	57	47	50	39	78	53	57	56	49	22	67	41	74	61	77	48
NM_001081076	Gucy2g	chr19	55272587	55315726	-	43139	3889	11	3	2	7	2	0	7	5	0	1	4	1	4	4	6	12	18	2
NM_001081077	Cwf19l1	chr19	44183126	44210366	-	27240	3581	333	363	309	322	267	214	256	309	284	229	269	59	221	211	502	362	486	319
NM_001081078	Lct	chr1	130181340	130224895	-	43555	6166	0	2	0	0	1	0	1	2	2	3	1	0	1	0	6	3	3	3
NM_001081079	Ogfrl1	chr1	23373262	23390014	-	16752	4844	247	128	122	259	95	164	209	93	99	228	84	66	190	88	140	404	199	254
NM_001081080	Phf3	chr1	30859186	30920101	-	60915	7561	2770	3274	3270	3159	2080	2487	2646	2448	2674	2406	1860	855	2571	2399	4569	4148	3727	4277
NM_001081081	Gls	chr1	52220293	52290076	-	69783	4973	489	525	494	562	483	423	464	487	450	451	451	161	433	328	623	690	878	684
NM_001081082	Alpi	chr1	88994576	88998181	-	3605	2337	0	1	0	0	1	0	0	3	0	0	0	0	1	0	2	1	2	1
NM_001081084	Cubn	chr2	13197964	13413503	-	215539	11325	20	7	11	14	7	13	7	6	10	14	12	8	9	7	16	26	5	12
NM_001081085	Sapcd2	chr2	25227554	25233733	+	6179	3407	95	74	47	61	35	54	81	46	69	60	44	12	82	59	103	81	65	54
NM_001081086	Ppig	chr2	69561144	69592116	+	30972	6297	1593	2131	2203	1411	1431	1224	1358	1731	1718	1109	1444	401	1251	1373	2935	1870	2509	2067
NM_001081087	Klhl41	chr2	69508176	69522296	+	14120	2538	4	7	4	6	8	12	15	2	8	5	5	2	7	1	8	10	7	13
NM_001081088	Lrp2	chr2	69262391	69424124	-	161733	15467	2	1	0	4	1	2	0	1	3	2	1	0	2	1	0	0	3	1
NM_001081089	Gpat2	chr2	127250934	127261828	+	10894	2628	1	0	0	0	0	0	0	0	0	1	0	0	0	0	1	0	0	2
NM_001081090	Esf1	chr2	139945616	139996294	-	50678	3392	642	1300	1307	621	942	488	621	1144	1060	507	923	202	521	840	1518	828	1480	870
NM_001081091	Cep152	chr2	125388823	125450849	-	62026	5768	158	206	239	156	186	138	142	169	199	151	158	42	134	126	292	197	354	197
NM_001081092	Taf4a	chr2	179646850	179711351	-	64501	4422	866	873	757	728	647	627	681	711	629	611	593	225	658	660	1017	1032	1171	1107
NM_001081093	Arfip1	chr3	84300014	84386547	-	86533	2986	1194	1391	1539	1101	1007	912	993	1142	1372	911	968	341	971	971	2172	1332	1693	1382
NM_001081094	Znhit6	chr3	145239171	145268209	+	29038	2813	233	215	246	177	134	133	168	178	248	130	136	53	147	146	366	244	215	181
NM_001081095	1700009N14Rik	chr4	39397325	39398811	+	1486	1262	0	0	0	0	0	0	0	0	0	0	0	0	0	0	0	0	0	0
NM_001081096	Fam154a	chr4	86090601	86204207	-	113606	1835	0	0	0	0	0	0	0	0	0	0	0	0	0	0	0	0	0	0
NM_001081097	Grik3	chr4	125168074	125391417	+	223343	8842	3	0	2	2	0	0	1	0	0	2	1	3	1	2	1	1	1	1
NM_001081098	Zfp362	chr4	128450328	128483356	-	33028	2882	425	158	211	303	132	271	377	138	210	298	112	73	279	90	273	413	228	327
NM_001081099	Clhc1	chr4	134066913	134079837	+	12924	1270	54	55	70	66	43	49	41	46	69	39	29	5	62	42	149	78	90	65
NM_001081100	Morn1	chr4	154460685	154519616	+	58931	1661	21	7	16	23	6	20	23	18	14	23	17	0	7	12	24	12	11	21
NM_001081101	Uvssa	chr5	33721344	33762403	+	41059	7326	1615	1285	1558	1772	686	1447	1686	978	1204	1467	664	503	1416	854	2001	2317	1235	2408
NM_001081102	Whsc1	chr5	34185760	34240615	+	54855	6919	1932	2004	2227	1818	1287	1600	1553	1587	2003	1464	1159	535	1589	1248	3139	2415	2392	2438
NM_001081103	Stim2	chr5	54389761	54512296	+	122535	4910	667	539	607	633	552	429	498	489	479	488	465	170	577	447	837	824	1002	861
NM_001081104	Chrna9	chr5	66358362	66368725	+	10363	2003	0	0	0	2	0	0	0	0	0	1	0	0	0	0	0	0	2	0
NM_001081105	Rhoh	chr5	66254807	66287939	+	33132	4960	0	0	0	0	1	0	0	0	0	0	0	1	0	0	0	0	0	0
NM_001081106	Cytl1	chr5	38126757	38131059	+	4302	974	0	0	0	0	0	0	0	0	0	0	0	0	0	0	0	0	0	0
NM_001081107	Helq	chr5	101191166	101227619	-	36453	3688	214	274	313	216	193	196	177	209	241	165	209	51	198	187	450	260	412	286
NM_001081108	Lamtor4	chr5	138696709	138700623	+	3914	877	375	229	154	213	161	201	253	219	175	235	197	45	156	112	236	259	314	198
NM_001081109	Lmtk2	chr5	144861304	144949073	+	87769	8114	1647	2144	1833	1577	1294	1459	1397	1529	1659	1534	1205	478	1320	1232	2521	2150	2224	1990
NM_001081110	Cd8a	chr6	71323420	71329165	+	5745	3130	0	0	0	0	0	1	0	0	0	0	0	0	0	0	0	1	0	0
NM_001081111	Tmf1	chr6	97101943	97129118	-	27175	6781	983	1143	1296	855	846	778	769	896	1041	725	778	277	699	803	1648	1214	1454	1334
NM_001081112	Ankrd26	chr6	118452581	118512274	-	59693	5704	491	355	450	427	313	362	399	276	387	378	293	131	347	244	621	568	598	623
NM_001081113	Ipo8	chr6	148719205	148779989	-	60784	5359	1215	978	946	1037	939	824	969	812	938	861	1003	316	717	651	1405	1200	1652	1096
NM_001081114	Clip3	chr7	31076771	31093386	+	16615	3300	58	52	69	62	48	51	43	44	55	54	41	26	69	45	100	65	76	66
NM_001081115	Nccrp1	chr7	29328615	29332273	-	3658	1530	1	0	0	0	0	0	0	1	2	0	1	0	0	0	0	0	0	0
NM_001081116	Arhgef17	chr7	108018259	108080675	-	62416	10250	1498	625	939	1625	608	1092	1365	456	904	1503	594	386	1044	398	1294	1993	1005	1291
NM_001081117	Mki67	chr7	142881470	142908062	-	26592	10075	5270	7149	7646	6533	4257	5023	5419	4585	5930	4655	3260	1568	5981	5517	11444	9585	8401	9685
NM_001081118	Phrf1	chr7	148414686	148448650	+	33964	5374	1624	2347	1925	1317	2295	1091	1222	1964	1839	1308	2297	411	1148	1387	2590	1621	3674	1529
NM_001081120	Fam89a	chr8	127264156	127275709	-	11553	1315	228	120	61	119	135	103	140	106	59	107	145	32	114	86	88	146	249	128
NM_001081121	4931429I11Rik	chr9	40702931	40772195	-	69264	3068	0	0	0	0	0	0	0	0	0	0	0	0	0	0	0	0	0	0
NM_001081122	Cep63	chr9	102488907	102528454	-	39547	2696	238	143	159	200	116	163	213	136	195	195	117	60	155	92	202	235	192	181
NM_001081123	Arhgap36	chrX	46823626	46853427	+	29801	3039	0	3	2	1	2	0	0	0	1	0	0	1	2	0	5	2	1	0
NM_001081124	Map7d2	chrX	155852509	155936879	+	84370	3854	39	31	21	48	9	15	34	20	30	32	14	11	20	22	60	42	40	36
NM_001081125	Gli2	chr1	120730637	120950196	-	219559	6708	21	14	15	18	10	13	23	6	20	14	12	7	13	15	34	22	9	23
NM_001081126	Gpr161	chr1	167225896	167251982	+	26086	1943	26	22	30	33	13	18	19	10	22	30	10	9	23	6	48	49	34	28
NM_001081127	Adamts14	chr10	60659859	60736186	-	76327	5188	84	74	60	54	27	35	51	57	95	54	49	15	42	47	101	84	87	63
NM_001081128	Mtr	chr13	12278806	12350380	-	71574	4484	259	243	191	286	158	223	266	246	205	247	186	78	221	142	300	341	338	287
NM_001081129	Cntnap3	chr13	64838898	65005196	-	166298	4868	0	0	0	0	0	0	0	0	0	0	0	0	0	0	0	0	0	0
NM_001081130	Ogdhl	chr14	33135204	33161006	+	25802	3449	2	1	0	0	1	0	1	0	0	3	1	0	0	0	0	1	0	0
NM_001081131	Dhtkd1	chr2	5819105	5863838	-	44733	3535	140	177	140	155	51	155	147	123	115	160	55	57	156	85	220	191	113	201
NM_001081132	Upf2	chr2	5872514	5977749	+	105235	5174	753	878	1046	812	716	713	612	668	935	642	653	278	591	571	1603	1017	1171	1006
NM_001081133	Kif16b	chr2	142444080	142727200	-	283120	5445	676	560	612	574	319	532	534	508	601	602	331	173	466	368	877	733	511	676
NM_001081134	Kcng1	chr2	168087197	168094831	-	7634	2316	4	0	0	2	0	0	0	1	2	0	0	0	0	0	0	2	0	1
NM_001081135	Prrg3	chrX	69208359	69218067	+	9708	5898	0	0	2	0	0	0	0	3	1	0	0	0	0	1	0	0	1	0
NM_001081136	Awat1	chrX	97767585	97773545	+	5960	1395	0	0	0	0	0	0	1	3	1	0	0	0	0	0	0	3	0	0
NM_001081137	Sis	chr3	72692481	72770788	-	78307	5887	0	0	0	0	0	0	0	0	0	0	0	0	0	0	0	0	0	0
NM_001081139	Ankrd35	chr3	96474053	96494957	+	20904	4054	17	13	13	5	0	2	6	4	7	7	0	0	3	8	14	9	8	7
NM_001081140	Kcna10	chr3	106986060	106998639	+	12579	1826	0	0	0	0	0	0	0	0	0	0	0	0	0	0	0	0	0	0
NM_001081141	Gabbr2	chr4	46676769	47004586	-	327817	3998	3	1	7	9	2	0	1	2	3	2	2	0	1	0	2	1	0	2
NM_001081142	Kcnq4	chr4	120370077	120419781	-	49704	2512	3	2	0	6	0	1	3	4	5	4	0	1	0	0	5	2	0	1
NM_001081143	Gnat3	chr5	17468387	17525486	+	57099	1174	0	0	0	0	0	0	0	0	0	1	0	0	0	0	0	0	0	0
NM_001081144	Zfp518b	chr5	39059722	39076065	-	16343	6882	94	66	92	93	63	67	76	59	87	86	52	19	79	46	100	102	108	108
NM_001081145	Tigd2	chr6	59158863	59162027	+	3164	3007	917	1144	1645	791	558	788	773	1036	1371	758	487	261	686	865	2151	1075	1119	1244
NM_001081146	Prickle2	chr6	92320885	92656178	-	335293	7799	93	136	156	112	64	90	70	78	146	114	48	36	78	109	188	119	123	144
NM_001081147	Oxtr	chr6	112423677	112439802	-	16125	4568	11	6	8	11	7	5	5	2	4	17	1	4	8	6	4	18	26	7
NM_001081148	Cyp2b23	chr7	27450245	27471449	-	21204	2182	0	0	0	0	0	0	0	1	0	0	0	0	0	0	0	0	0	0
NM_001081149	Kat6a	chr8	23970010	24053734	+	83724	9126	2852	4251	3919	3445	2989	2819	2781	3345	3424	2733	2767	973	2812	2887	5446	4423	4912	4157
NM_001081150	Lonrf1	chr8	37279117	37312570	-	33453	3930	232	428	449	197	134	206	185	313	447	174	118	60	207	348	663	250	257	309
NM_001081151	Gan	chr8	119682034	119729086	+	47052	2652	128	159	153	163	114	103	155	141	142	141	137	39	77	93	164	180	199	140
NM_001081152	Npat	chr9	53345151	53383732	+	38581	7347	935	1186	1309	941	857	785	819	947	1013	660	725	264	781	802	1931	1215	1365	1366
NM_001081153	Unc13c	chr9	73327230	73781374	-	454144	8079	32	22	31	20	9	20	14	12	24	17	29	6	11	14	70	30	23	39
NM_001081154	Marf1	chr16	14109258	14159367	-	50109	7765	1906	1433	1255	1858	1239	1457	1717	1106	1186	1596	1086	543	1487	880	1810	2510	2215	2072
NM_001081156	Trnp1	chr4	133047014	133054465	-	7451	1654	6	9	2	4	3	4	2	5	4	10	3	2	4	2	5	4	5	10
NM_001081157	Lmod3	chr6	97188521	97202774	-	14253	2242	0	0	0	0	2	0	1	0	0	0	0	0	0	0	2	0	0	0
NM_001081158	Cluh	chr11	74462996	74484349	+	21353	5399	13869	15082	12240	10218	10800	9810	10232	13627	13152	10094	11816	3252	8610	9359	17007	12138	19618	12858
NM_001081159	S100z	chr13	96247255	96248610	-	1355	300	0	0	0	0	0	0	0	0	0	0	0	0	0	0	0	0	1	0
NM_001081160	Mdga1	chr17	29964902	30024827	-	59925	7566	6	4	17	4	9	7	14	9	11	14	5	3	8	8	20	11	7	4
NM_001081161	Fam171a1	chr2	3035659	3145081	+	109422	4146	213	183	204	248	119	180	201	155	182	218	126	71	205	136	293	248	225	263
NM_001081162	Slc4a11	chr2	130509843	130523255	-	13412	3201	13	8	9	11	6	9	5	1	2	6	2	4	11	3	17	13	15	7
NM_001081163	Chsy1	chr7	73254400	73318684	+	64284	4176	584	979	885	584	390	476	535	789	897	504	417	181	497	670	1240	642	624	634
NM_001081164	Otud4	chr8	82163574	82201654	+	38080	7324	3118	5002	4805	3019	2552	2673	2813	4524	4391	2533	2335	922	2630	3362	6517	3942	4093	3766
NM_001081165	Fam26d	chr10	33758589	33764119	-	5530	3714	0	1	1	0	0	0	2	0	1	0	0	0	0	0	0	0	0	0
NM_001081166	Phf21b	chr15	84615805	84686559	-	70754	3727	4	2	5	4	0	1	6	2	10	2	2	2	5	0	5	9	4	2
NM_001081167	B3gnt6	chr7	105340924	105347985	-	7061	2367	3	0	4	2	4	1	0	1	3	6	0	0	0	3	2	4	0	2
NM_001081168	Sap30l	chr11	57615138	57624117	+	8979	1549	217	155	117	189	161	196	193	110	92	158	126	57	204	86	149	260	216	216
NM_001081169	Aspg	chr12	113344893	113365784	+	20891	2732	788	528	501	527	425	519	607	375	508	427	354	154	494	338	741	776	949	704
NM_001081171	Lama5	chr2	179911077	179960564	-	49487	11388	201	149	225	238	112	149	209	150	238	228	111	69	98	74	265	225	151	175
NM_001081172	Frmpd1	chr4	45197777	45298808	+	101031	4812	0	0	0	1	0	0	0	0	0	0	0	0	0	0	0	0	0	0
NM_001081173	Lrch2	chrX	143906236	143988624	-	82388	3616	9	17	15	11	8	6	4	8	16	6	10	4	7	13	10	14	17	10
NM_001081174	Rsg1	chr4	140769870	140776029	+	6159	951	9	3	3	4	2	0	3	1	1	3	1	1	2	1	4	12	3	3
NM_001081175	Itpkb	chr1	182260606	182353790	+	93184	5027	339	153	152	327	206	188	261	150	193	283	205	64	216	80	296	312	455	252
NM_001081176	Polr3g	chr13	81812835	81850012	-	37177	3060	199	164	132	171	73	114	132	149	124	161	90	28	181	91	174	257	138	201
NM_001081177	Kif13b	chr14	65271367	65425133	+	153766	5603	316	184	224	311	147	234	278	155	226	272	117	94	246	121	357	359	258	349
NM_001081178	Gpr116	chr17	43526414	43596506	+	70092	8535	33	129	122	10	24	23	20	106	92	13	22	12	34	81	125	39	51	38
NM_001081179	Heatr5b	chr17	79152245	79234721	-	82476	6437	774	838	820	809	667	661	745	667	710	758	664	249	674	595	1112	998	1102	867
NM_001081180	Spink5	chr18	44122894	44182141	+	59247	4765	0	0	0	0	0	0	0	0	0	0	0	0	0	0	0	0	0	1
NM_001081181	9430016H08Rik	chr1	57463391	57472802	+	9411	1198	396	394	321	274	378	219	287	286	288	254	402	81	216	259	473	270	586	278
NM_001081182	Atp8b2	chr3	89743402	89767254	-	23852	5457	356	304	326	259	221	163	213	255	354	236	208	49	232	188	469	364	369	216
NM_001081183	1110037F02Rik	chr4	11413104	11478290	+	65186	7115	1486	1896	1861	1549	1292	1208	1455	1562	1624	1417	1218	416	1202	1334	2626	1870	2195	1805
NM_001081184	Focad	chr4	87740533	88056915	+	316382	5796	288	266	223	208	131	171	217	224	255	230	128	50	212	210	288	267	185	248
NM_001081185	Flnc	chr6	29383152	29411888	+	28736	9166	418	436	636	348	267	342	335	347	693	319	315	107	239	215	896	430	452	441
NM_001081186	Tmem52b	chr6	129462574	129469245	+	6671	2875	0	0	0	0	0	0	0	0	0	0	0	0	0	0	0	0	0	0
NM_001081187	Htra4	chr8	26135399	26149434	-	14035	2181	25	3	7	23	35	8	20	5	13	22	31	8	13	2	12	15	78	11
NM_001081188	Exosc7	chr9	123022348	123045247	+	22899	1037	95	57	47	61	43	61	57	64	55	45	33	21	66	28	104	86	86	70
NM_001081189	Uprt	chrX	101678120	101701601	+	23481	1112	95	136	89	104	86	68	69	95	115	85	71	27	55	68	131	88	99	95
NM_001081190	Gabrr3	chr16	59407207	59461565	+	54358	1456	0	0	0	0	0	0	0	0	0	0	0	0	0	0	0	0	0	0
NM_001081191	Eml5	chr12	100024813	100139694	-	114881	8965	221	214	184	259	181	172	222	154	158	201	150	64	204	123	269	273	287	260
NM_001081192	Hcn4	chr9	58671318	58708762	+	37444	3798	0	0	0	0	0	0	0	0	0	0	0	0	0	0	1	0	1	0
NM_001081193	Lemd3	chr10	120360466	120416386	-	55920	4743	769	1322	1077	633	821	555	707	1041	976	619	918	201	443	767	1383	819	1504	718
NM_001081194	Kcnh4	chr11	100601691	100621092	-	19401	3784	7	15	5	3	1	0	3	6	15	3	2	1	4	3	18	5	3	1
NM_001081195	Arid4a	chr12	72116953	72200338	+	83385	5780	463	373	567	464	290	335	414	295	457	333	222	122	339	317	822	615	509	549
NM_001081196	Hnrnpul2	chr19	8893890	8908632	+	14742	5726	3730	4027	2808	3529	3497	2887	3356	3058	2590	3116	3922	877	2891	2643	3862	4416	6556	3831
NM_001081197	Apobec4	chr1	154597680	154604674	+	6994	1566	0	0	0	0	0	0	0	0	0	0	0	0	0	0	0	2	0	1
NM_001081198	Tmem182	chr1	40862445	40912112	+	49667	1096	94	83	249	70	42	59	91	121	286	76	37	22	48	55	315	56	37	75
NM_001081199	Mamdc4	chr2	25418634	25426836	-	8202	3990	77	60	88	53	43	69	77	45	95	57	46	23	53	22	123	76	63	61
NM_001081200	Crnn	chr3	92948708	92953393	+	4685	1628	0	0	0	0	0	0	0	0	0	0	0	0	0	0	0	0	0	0
NM_001081201	Dpy19l4	chr4	11192225	11249278	-	57053	2984	294	370	341	366	248	290	315	265	273	295	222	115	277	306	542	420	390	458
NM_001081202	L1td1	chr4	98393444	98405177	+	11733	2942	0	0	0	0	0	0	0	0	0	0	0	0	0	0	0	0	0	0
NM_001081203	Sbno1	chr5	124818710	124875923	-	57213	10071	3429	4051	3289	3310	2931	2640	2968	3326	3117	2864	2965	999	2380	2301	4427	3983	4707	3758
NM_001081204	B3glct	chr5	150480831	150565174	+	84343	4543	806	623	573	767	564	543	643	542	513	638	559	224	682	479	743	954	941	905
NM_001081205	Nipal1	chr5	73039034	73062317	+	23283	4205	219	1289	1086	226	364	198	156	1115	958	120	389	81	139	745	1334	313	700	344
NM_001081206	Dgki	chr6	36796021	37249976	-	453955	4598	0	1	0	0	1	1	0	0	0	1	0	0	2	0	0	0	0	0
NM_001081209	Prdm14	chr1	13103508	13117244	-	13736	2593	0	0	2	0	1	0	0	0	2	0	0	0	0	0	0	0	0	0
NM_001081210	Mrpl44	chr1	79772592	79778020	+	5428	1424	640	544	445	556	720	395	544	461	373	514	592	153	465	369	583	635	1058	508
NM_001081211	Ptafr	chr4	132119981	132136781	+	16800	1820	24	16	17	26	11	14	16	10	5	11	7	8	18	23	20	37	40	26
NM_001081212	Irs2	chr8	10986963	11008430	-	21467	3850	2943	17236	8590	3230	3381	3881	3122	13423	7195	2524	3336	1215	2499	10530	12927	4385	5512	5116
NM_001081213	Ermp1	chr19	29684372	29722910	-	38538	5394	4422	6840	5761	3586	4246	3809	3959	5053	5139	2826	3642	1249	3984	5018	8414	4422	8061	5940
NM_001081214	Pprc1	chr19	46131028	46147399	+	16371	5244	882	1830	2194	810	977	803	749	1736	1952	789	990	249	763	1097	3057	1170	1470	1109
NM_001081216	Phip	chr9	82759765	82869096	-	109331	10729	2275	2317	2865	2442	1832	1903	2183	1685	2219	1896	1697	677	1883	1637	3733	3142	3394	3092
NM_001081217	Zfp174	chr16	3847222	3858880	+	11658	5942	321	134	155	330	132	232	314	96	134	273	134	110	273	105	275	468	302	380
NM_001081218	Hcfc2	chr10	82161751	82204137	+	42386	2386	405	422	444	313	323	286	351	327	354	296	292	81	267	280	548	436	561	420
NM_001081219	Myo1a	chr10	127142311	127157996	+	15685	3353	4	2	5	5	4	7	4	4	1	5	5	3	1	0	7	9	13	10
NM_001081220	Gpr179	chr11	97193422	97213387	-	19965	9276	10	8	3	5	2	1	5	1	2	3	4	5	2	0	2	3	9	3
NM_001081221	Ercc6	chr14	33326706	33394175	+	67469	8422	466	941	678	494	654	359	416	846	665	389	741	142	345	563	837	530	1174	585
NM_001081222	Esco1	chr18	10566509	10610350	-	43841	4540	509	699	780	603	596	501	559	592	688	524	472	168	466	530	952	774	1000	839
NM_001081224	Prr16	chr18	51277551	51464295	+	186744	2224	8	3	4	4	1	0	5	0	6	0	1	0	3	3	3	1	2	6
NM_001081225	Fam178a	chr19	45005608	45058277	+	52669	6748	2097	2422	3195	2172	1188	1892	2064	1832	2400	1780	1090	723	1735	1533	4329	2651	2166	2893
NM_001081226	2310009B15Rik	chr1	140748555	140753431	-	4876	571	127	71	74	148	72	64	101	58	68	65	78	30	62	64	70	110	137	98
NM_001081227	6330403A02Rik	chr1	182362503	182413635	-	51132	6557	0	0	0	7	1	0	1	0	1	0	0	0	1	0	2	0	0	1
NM_001081228	Ttc30a2	chr2	75814228	75816236	-	2008	2008	55	37	33	55	43	55	43	28	27	33	34	14	43	27	37	62	83	57
NM_001081229	Tsc22d2	chr3	58219610	58270709	+	51099	8829	1862	3041	4382	1945	1072	1838	1737	2507	3438	1542	1042	603	1512	1897	5758	2715	1807	3048
NM_001081230	Map9	chr3	82161993	82199190	+	37197	6218	145	228	171	145	93	125	100	159	143	119	77	38	150	161	272	155	158	183
NM_001081232	D5Ertd579e	chr5	36943137	37087260	-	144123	6623	4558	6306	6348	4791	5792	4105	4444	5599	6082	4592	5908	1407	3556	3993	8271	5383	10168	5459
NM_001081234	Pigg	chr5	108741943	108777798	+	35855	3657	627	530	544	572	382	442	579	436	451	516	389	166	470	390	755	658	687	663
NM_001081235	Mn1	chr5	111847185	111886045	+	38860	6128	9	9	11	18	3	10	9	3	9	12	5	2	8	6	21	34	4	14
NM_001081236	2410131K14Rik	chr5	118695235	118713123	+	17888	2670	784	1290	1469	723	939	701	635	1092	1306	646	880	246	689	805	2105	887	1330	1086
NM_001081237	Klhl42	chr6	147039596	147061300	+	21704	6571	1889	1074	991	1865	1167	1437	1638	828	831	1623	1151	529	1481	719	1465	2354	2200	2274
NM_001081238	Palb2	chr7	129250775	129276460	-	25685	3750	111	75	101	99	50	103	100	54	75	67	55	41	96	64	130	170	122	147
NM_001081239	Lilra5	chr7	4189355	4195065	+	5710	2109	0	0	0	0	0	0	0	0	0	0	0	0	0	0	0	0	0	0
NM_001081240	Prmt10	chr8	80073295	80105237	+	31942	2781	406	337	300	350	239	230	311	285	281	292	288	81	276	220	469	403	432	364
NM_001081241	Fam65a	chr8	108129128	108146118	+	16990	4103	840	830	897	716	565	555	644	708	811	611	640	181	640	533	1233	934	954	884
NM_001081242	Tln2	chr9	67064891	67407510	-	342619	12134	544	420	429	542	217	445	553	361	431	467	201	138	408	227	534	661	341	544
NM_001081243	Filip1	chr9	79663368	79825689	-	162321	4207	0	0	0	0	0	0	0	0	0	0	0	0	0	0	1	1	0	0
NM_001081246	1700017N19Rik	chr10	100055019	100081025	+	26006	1690	0	0	0	0	0	0	0	0	0	0	0	0	0	0	0	0	0	0
NM_001081247	Polr3a	chr14	25267915	25306268	-	38353	4683	148	196	157	119	165	123	143	144	153	114	160	44	89	120	218	174	251	155
NM_001081248	Gm13177	chr4	144203609	144213301	+	9692	1224	0	0	0	0	0	0	0	0	0	0	0	0	0	0	0	0	0	0
NM_001081249	Vcan	chr13	89794914	89882117	-	87203	12432	2420	4868	3912	3229	10316	2415	2559	4007	3207	2408	9686	741	2875	3517	5400	4730	16156	4073
NM_001081250	Myh13	chr11	67140604	67185004	+	44400	5817	0	0	2	0	0	0	0	0	1	0	0	0	0	0	0	0	0	0
NM_001081251	Pbrm1	chr14	31832323	31934778	+	102455	8117	2530	2580	2509	2507	1815	2135	2325	1995	2207	2222	1793	757	1956	1786	3432	3304	3171	3317
NM_001081252	Uggt2	chr14	119384206	119498656	-	114450	6514	46	47	36	46	23	42	59	34	51	56	21	12	46	40	64	63	66	57
NM_001081253	Fbxo43	chr15	36079814	36094639	-	14825	4035	1	0	2	0	1	0	0	2	0	0	0	0	1	1	2	0	1	1
NM_001081254	Fam186b	chr15	99101448	99117611	-	16163	3187	1	3	2	2	0	0	3	2	5	0	0	0	1	1	2	0	1	3
NM_001081255	Lrch3	chr16	32914185	33016115	+	101930	4158	1226	1690	1607	1261	833	1221	1184	1349	1521	1049	775	456	1101	1186	2491	1574	1466	1801
NM_001081256	Kdm3b	chr18	34936661	34999024	+	62363	7112	1547	1653	1684	1476	1300	1329	1488	1188	1378	1294	1220	457	1171	1055	2407	1893	2395	1670
NM_001081257	Hpse2	chr19	42863084	43462845	-	599761	2175	0	0	0	0	0	0	0	0	0	0	0	0	0	0	0	0	0	0
NM_001081259	Mfsd7b	chr1	192829710	192850069	-	20359	3273	562	465	819	450	467	418	425	482	643	384	401	134	446	322	1085	735	849	694
NM_001081260	Tnks1bp1	chr2	84890616	84913205	+	22589	5747	3959	2796	3484	3518	1499	2929	3244	2335	3795	3434	1514	994	2357	1623	5419	4127	2640	3175
NM_001081262	Erich6	chr3	58420221	58441129	-	20908	2195	1	5	5	4	6	2	2	6	12	0	4	1	1	7	7	2	5	4
NM_001081263	Slc44a5	chr3	153636399	153934684	+	298285	4096	1	0	0	1	0	0	0	0	0	1	0	0	0	0	1	1	1	0
NM_001081264	Alg6	chr4	99382320	99430151	+	47831	3114	278	206	289	293	135	247	297	203	216	245	135	83	252	171	359	321	268	341
NM_001081265	Heatr2	chr5	139626176	139662459	+	36283	3445	436	484	453	458	389	331	420	366	413	346	367	118	350	331	681	597	600	501
NM_001081266	Ccdc142	chr6	83051509	83059115	+	7606	3115	262	117	148	237	144	178	250	123	154	228	151	85	172	70	208	255	296	187
NM_001081267	Rsf1	chr7	104728405	104841292	+	112887	11129	967	969	1217	942	701	743	904	746	1070	852	640	314	829	638	1698	1327	1110	1218
NM_001081268	Prss53	chr7	135028957	135034484	-	5527	1978	43	16	29	47	24	28	41	23	28	26	19	18	38	14	38	52	28	35
NM_001081269	Whsc1l1	chr8	26750755	26830139	+	79384	9945	1798	2792	2652	2017	1893	1661	1811	2220	2236	1670	1768	587	1752	1855	3732	2503	3316	2648
NM_001081270	Dscaml1	chr9	45238375	45561796	+	323421	6885	0	0	0	2	0	0	0	0	1	0	0	1	1	0	0	0	0	3
NM_001081271	Calhm1	chr19	47215524	47218664	-	3140	1047	0	0	0	0	0	0	0	0	0	3	0	0	0	0	0	1	1	0
NM_001081272	Ldlrad1	chr4	106881784	106890519	+	8735	947	4	0	0	0	0	3	2	0	2	0	0	0	0	0	1	1	2	0
NM_001081273	1600015I10Rik	chr6	48879894	48883686	+	3792	2484	0	0	0	0	0	0	0	0	0	0	0	0	0	0	0	0	0	0
NM_001081274	Pgd	chr4	148524093	148540816	-	16723	2224	5870	3532	2717	4698	4692	2933	3828	2653	2718	4572	4927	1029	3369	2304	3687	5284	8625	3595
NM_001081275	1700009P17Rik	chr1	173051791	173057098	+	5307	1034	10	5	2	8	3	4	7	6	2	6	8	4	4	2	2	4	4	4
NM_001081277	Ak5	chr3	152125778	152331104	-	205326	3058	6	4	6	8	4	5	8	7	6	5	8	5	10	5	21	18	7	9
NM_001081278	Tbc1d4	chr14	101841576	102008408	-	166832	6641	1689	1177	1630	1567	520	1319	1696	1004	1652	1698	551	513	1014	659	2071	1703	874	1773
NM_001081279	Mfhas1	chr8	36650851	36742503	+	91652	6225	368	274	301	383	233	289	325	225	262	313	207	86	283	162	366	579	387	458
NM_001081281	Trim55	chr3	19544459	19591599	+	47140	1787	0	0	0	0	0	0	0	0	1	0	0	2	0	0	0	0	0	0
NM_001081282	Ibtk	chr9	85580966	85642941	-	61975	5650	1035	1652	1760	992	1682	967	971	1618	1779	773	1587	316	835	971	2335	1353	2962	1322
NM_001081283	Tmem28	chrX	97016407	97041684	+	25277	1416	0	0	0	1	1	0	1	0	0	0	0	0	0	0	0	0	0	0
NM_001081284	Gm12695	chr4	96390577	96451851	-	61274	1638	0	0	0	0	0	0	0	0	0	0	0	0	0	0	0	0	0	0
NM_001081285	Mup6	chr4	60016420	60019086	+	2666	540	0	0	0	0	0	0	0	0	1	0	0	0	0	0	0	0	0	0
NM_001081286	Fat1	chr8	46035561	46137611	+	102050	14627	3420	3710	3972	4668	3724	3477	3451	2717	3543	3921	3551	1146	3534	2349	5157	5655	6694	5089
NM_001081287	Mpp7	chr18	7347959	7626861	-	278902	4975	504	1048	451	563	1141	419	476	913	406	488	1133	140	440	640	630	652	2127	583
NM_001081288	Taf2	chr15	54846683	54903707	-	57024	5033	1187	1476	1142	1206	1044	866	1100	1331	1018	948	983	315	863	941	1457	1425	1785	1235
NM_001081289	Fam217b	chr2	178149238	178156866	+	7628	2264	5	2	6	10	3	5	6	8	8	2	5	3	6	1	14	9	4	4
NM_001081290	Prrc2c	chr1	164601915	164670687	-	68772	10444	2924	5832	5933	3884	3798	3146	3182	4865	5347	3054	3634	1101	2972	3695	7834	4840	6561	4736
NM_001081291	Ccdc88b	chr19	6919112	6932701	-	13589	4959	8	12	1	6	0	2	11	3	3	7	4	3	3	2	5	7	9	9
NM_001081293	Rprd2	chr3	95563795	95622876	-	59081	8419	1355	1384	1302	1452	1202	1120	1317	1091	1127	1118	1162	426	1037	869	1873	1634	1913	1504
NM_001081294	Prr19	chr7	26086377	26089152	+	2775	1293	2	1	0	5	0	1	1	0	2	2	0	0	1	0	2	4	0	2
NM_001081295	Arhgef26	chr3	62142698	62266143	+	123445	5205	3	8	9	7	13	6	8	2	7	1	9	5	6	2	15	13	27	6
NM_001081298	Lphn2	chr3	148478549	148617599	-	139050	6052	529	469	456	544	625	378	464	363	390	504	555	118	443	330	599	593	1179	507
NM_001081299	Cdh18	chr15	22966217	23404173	+	437956	2744	4	3	3	0	2	4	5	3	8	0	0	1	1	4	3	2	6	2
NM_001081300	Tshz1	chr18	84181018	84255954	-	74936	5814	1263	740	880	1052	694	790	1058	557	720	905	620	280	972	521	1155	1483	1304	1107
NM_001081301	Olfr455	chr6	42488065	42489019	-	954	954	0	0	0	0	0	0	0	0	0	0	0	0	1	0	0	0	0	0
NM_001081302	Trio	chr15	27660403	27955603	-	295200	11497	923	1093	924	788	666	735	813	1005	799	720	682	239	627	616	1218	1083	1110	967
NM_001081304	Atf6	chr1	172634587	172797902	-	163315	7463	2149	2793	3107	2361	1279	1862	2108	2331	2898	2045	1167	653	1856	1747	4127	2802	2234	2919
NM_001081306	Ptprz1	chr6	22825501	23002916	+	177415	8068	1	0	2	2	0	1	2	0	0	1	1	3	2	1	2	1	1	3
NM_001081307	Ppp1r12b	chr1	136662519	136852517	-	189998	3137	61	32	76	89	34	46	54	44	67	64	36	16	50	31	112	87	67	103
NM_001081309	Pik3r4	chr9	105545324	105589985	+	44661	4884	537	405	442	488	324	373	414	286	349	441	312	131	452	334	580	648	677	609
NM_001081310	Tmem236	chr2	14096150	14143620	+	47470	3658	4	1	2	1	1	1	1	2	6	1	0	0	2	0	2	1	3	6
NM_001081312	Tmco2	chr4	120778255	120781831	-	3576	719	0	0	0	0	0	0	0	2	0	0	0	0	0	0	0	0	0	0
NM_001081314	C2cd4b	chr9	67607243	67608740	+	1497	1330	0	0	0	1	0	0	0	0	0	0	0	0	0	0	0	0	0	0
NM_001081315	Brpf3	chr17	28938070	28975734	+	37664	5973	2969	2593	2685	2866	1727	2689	2535	1787	2353	2535	1679	847	2512	1726	3999	3753	3253	3547
NM_001081316	Dsel	chr1	113755278	113761495	-	6217	5763	258	270	224	306	172	167	208	141	180	247	172	51	191	176	304	393	314	259
NM_001081318	Gm6614	chr6	141920716	141957266	-	36550	1953	1	1	0	0	0	0	0	0	0	0	0	0	0	0	0	0	0	0
NM_001081319	Ric1	chr19	29596771	29680411	+	83640	6282	2121	3013	2399	1989	2881	1704	1780	2443	2164	1558	2815	580	1585	1969	3257	2560	5015	2538
NM_001081320	Cyb561d1	chr3	107998688	108003752	-	5064	4191	354	180	153	292	270	221	262	161	190	303	257	84	234	125	250	372	514	300
NM_001081321	Pds5a	chr5	66006498	66089095	-	82597	4146	871	1349	1216	776	902	716	738	1111	1025	754	893	287	706	931	1526	1101	1474	1142
NM_001081322	Myo5c	chr9	75079820	75153257	+	73437	6732	17	11	5	11	5	8	11	5	8	9	4	1	7	11	13	7	6	18
NM_001081324	Neto2	chr8	88160486	88214908	-	54422	5646	38	63	63	42	52	39	42	47	50	44	49	9	43	41	52	56	109	92
NM_001081325	Sult2a6	chr7	14807751	14840219	-	32468	969	0	0	0	0	0	0	0	0	0	0	0	0	0	0	0	0	0	0
NM_001081326	Agl	chr3	116442916	116511084	-	68168	9625	1326	1340	1091	1202	1494	886	1193	1168	1008	1244	1520	339	941	874	1549	1424	2534	1364
NM_001081327	Hs3st2	chr7	128535809	128645282	+	109473	2270	0	1	1	2	0	0	0	0	0	0	0	0	0	0	0	0	0	0
NM_001081328	Chsy3	chr18	59334993	59570990	+	235997	3882	2	3	1	4	7	2	1	3	2	1	1	0	1	1	4	3	4	3
NM_001081329	Zkscan2	chr7	130622153	130643963	-	21810	4575	0	0	0	0	0	0	0	0	0	0	0	0	0	0	0	0	0	0
NM_001081330	Dnah2	chr11	69234310	69362610	-	128300	13704	12	10	8	10	5	6	8	7	10	13	1	3	8	7	9	12	19	14
NM_001081331	D7Ertd443e	chr7	141457944	141568511	-	110567	2425	0	0	0	1	0	0	0	1	0	0	0	0	0	0	2	0	0	1
NM_001081332	Slc9a5	chr8	107872157	107893781	+	21624	5222	188	118	142	160	52	140	164	94	165	159	69	45	127	90	300	250	179	178
NM_001081333	Plekhg4	chr8	107899280	107906762	+	7482	4111	12	7	11	3	0	6	6	4	13	4	3	3	5	4	17	14	6	9
NM_001081335	Cul9	chr17	46637557	46683337	-	45780	7844	45	38	43	55	28	43	58	18	43	60	26	28	36	23	60	60	32	56
NM_001081336	Dgkh	chr14	78969415	79124896	-	155481	3967	13	49	53	11	61	15	20	49	41	16	44	3	8	31	52	41	112	17
NM_001081337	Sipa1l2	chr8	127941962	128016610	-	74648	6365	1564	1710	1431	1521	1431	1238	1342	1448	1230	1439	1451	317	1189	1206	1947	1930	2658	1733
NM_001081338	L3mbtl1	chr2	162769200	162800258	+	31058	2733	1	1	0	0	1	0	0	1	0	0	1	0	0	0	0	0	0	1
NM_001081340	Setd2	chr9	110435100	110521137	+	86037	8350	2055	3164	3517	2489	2094	2112	2152	2386	2918	2148	1918	764	2291	2192	4908	3388	3591	3815
NM_001081341	Scaper	chr9	55397689	55785922	-	388233	5259	130	112	162	117	50	112	106	94	124	79	30	31	89	76	227	163	54	210
NM_001081342	Gpr133	chr5	129602624	129710474	+	107850	5163	1	0	2	1	0	1	0	0	0	0	3	0	0	0	0	0	1	0
NM_001081343	3110043O21Rik	chr4	35138530	35173129	-	34599	3198	1187	6176	3703	1086	2573	1181	961	5331	3304	947	2457	383	1021	4145	5246	1391	4567	1716
NM_001081344	Stxbp5	chr10	9475344	9620838	-	145494	9074	590	490	534	564	386	534	532	365	457	425	325	126	474	332	843	777	610	704
NM_001081345	Chd2	chr7	80571537	80686632	-	115095	8437	1016	1289	1137	788	834	714	835	1042	1102	719	862	244	705	850	1478	965	1456	891
NM_001081346	Rtkn2	chr10	67442345	67506612	+	64267	3932	90	54	88	80	34	59	65	27	63	64	30	20	76	43	97	116	44	110
NM_001081348	Hecw1	chr13	14318704	14615493	-	296789	9460	1	1	0	6	0	0	0	0	1	0	1	1	0	0	1	0	2	1
NM_001081349	Slc43a1	chr2	84679564	84703743	+	24179	2539	837	281	367	537	91	470	615	191	383	485	97	138	602	197	596	1061	204	632
NM_001081351	Cped1	chr6	21935909	22205606	+	269697	4898	1551	1491	1581	1349	408	1224	1390	1060	1294	1064	383	418	1199	1010	2264	1792	822	1979
NM_001081352	Ttc37	chr13	76236181	76325431	+	89250	5381	110	148	137	92	109	82	87	138	124	83	93	32	85	103	139	110	189	119
NM_001081355	Prdm2	chr4	142697293	142802612	-	105319	7308	2118	2855	2949	2201	2013	1871	1916	2305	2581	1924	1940	682	2046	1849	4118	3076	3501	3006
NM_001081358	Lrrc7	chr3	157745858	158225185	-	479327	7462	1	0	0	1	0	0	0	0	0	0	0	0	0	0	0	0	0	0
NM_001081360	Camsap2	chr1	138164699	138242681	-	77982	7823	2653	3462	4723	2720	1721	2782	2663	2845	4052	2397	1714	967	2478	2256	6583	3468	2913	4243
NM_001081362	Trrap	chr5	145529660	145620642	+	90982	12476	2173	1731	2060	2143	1336	1850	1807	1420	1741	1833	1363	590	1701	1185	2585	2865	2397	2391
NM_001081363	Cenpf	chr1	191464492	191511965	-	47473	11122	1576	1410	1586	1522	948	1186	1455	987	1296	1100	806	373	1421	1073	2459	2180	1744	1971
NM_001081364	Arhgap21	chr2	20769545	20889348	-	119803	6942	1653	1791	1763	2098	2020	1641	1536	1293	1529	1651	1914	523	1450	1132	2497	2727	3597	2522
NM_001081365	Cystm1	chr18	36508277	36553024	+	44747	595	36	54	36	30	33	21	27	55	45	40	37	24	20	42	56	35	68	38
NM_001081368	Tbccd1	chr16	22813287	22857642	-	44355	2702	593	341	360	517	289	435	454	289	351	457	255	123	419	221	545	642	459	553
NM_001081369	Ccdc153	chr9	44048759	44055389	+	6630	1086	0	0	0	0	0	0	0	0	0	0	0	1	0	0	0	1	0	0
NM_001081371	Dmxl1	chr18	49992650	50125127	+	132477	12211	1522	2811	2597	1931	2331	1623	1637	2117	2094	1565	2167	628	1568	2002	3351	2597	3918	2674
NM_001081372	Ces1b	chr8	95580625	95603916	-	23291	1965	0	0	0	0	0	0	0	0	0	0	0	0	0	0	0	0	0	0
NM_001081373	Cep164	chr9	45575028	45636721	-	61693	5488	285	155	188	244	91	200	198	116	179	223	94	58	185	96	267	360	168	256
NM_001081374	Prss36	chr7	135076151	135090239	-	14088	3061	293	120	111	202	131	146	166	96	114	173	122	61	137	79	129	224	256	205
NM_001081375	Cnfn	chr7	26152634	26154743	-	2109	530	0	0	0	0	0	0	0	1	0	0	0	0	0	0	0	0	0	0
NM_001081376	Chd5	chr4	151712759	151764303	+	51544	9486	10	15	18	13	2	11	12	13	13	4	11	2	4	6	12	9	14	11
NM_001081378	Kidins220	chr12	25659796	25744562	+	84766	7402	1292	1117	1229	1311	730	1122	1110	945	1127	1060	780	362	926	784	1813	1661	1159	1392
NM_001081379	Ankrd11	chr8	125407721	125566184	-	158463	8719	6692	7782	8040	6606	5033	5672	5563	6231	7514	5344	4796	1903	5014	5018	10966	8291	8699	7736
NM_001081381	Elp6	chr9	110207695	110224606	+	16911	2064	240	195	299	157	115	202	174	195	314	125	105	58	142	114	443	200	202	243
NM_001081382	Zfp777	chr6	47974186	47998113	-	23927	3111	1196	1103	1105	977	1019	798	934	778	963	863	972	260	764	639	1445	1202	1681	1144
NM_001081383	Kmt2c	chr5	24777611	25004601	-	226990	16820	2235	2550	2740	2963	1754	2362	2332	2191	2305	2417	1648	933	2177	1692	3330	3492	2946	3524
NM_001081386	Cdh19	chr1	112785771	112873949	-	88178	3054	0	0	0	0	0	0	0	0	0	0	0	0	0	0	0	0	0	0
NM_001081387	Ctcfl	chr2	172919109	172945026	-	25917	3217	119	189	104	144	72	137	124	180	80	108	72	49	100	94	160	176	159	171
NM_001081388	Rimbp2	chr5	129266275	129459237	-	192962	4264	0	0	0	0	0	0	0	0	0	0	1	0	0	0	0	2	0	0
NM_001081391	Csmd3	chr15	47412183	48623535	-	1211352	13022	0	0	0	0	0	1	0	0	0	0	0	0	0	0	1	0	0	0
NM_001081392	Mdn1	chr4	32744093	32862192	+	118099	17959	595	1365	1000	680	786	620	614	1417	1029	586	831	206	511	865	1323	848	1265	792
NM_001081393	Armc4	chr18	7088230	7297899	-	209669	3477	0	0	0	0	1	0	0	0	3	0	0	0	0	0	1	0	0	0
NM_001081394	Tmem248	chr5	130695613	130719635	+	24022	3607	1524	1749	1665	1298	1420	1112	1220	1448	1569	1225	1341	366	1178	1112	2292	1691	2494	1459
NM_001081395	Amotl1	chr9	14346410	14419444	-	73034	8950	2396	2476	3005	2555	899	2249	2250	2044	2870	2532	1052	791	1742	1592	4209	2766	1701	2903
NM_001081396	Tbc1d31	chr15	57743753	57801623	+	57870	3318	314	358	544	277	87	319	308	263	463	233	85	105	279	273	694	368	159	469
NM_001081397	Myo16	chr8	10153922	10633950	+	480028	6296	1	1	0	0	1	0	1	0	2	0	1	0	1	0	0	0	0	0
NM_001081399	Prss33	chr17	23970327	23972734	-	2407	1383	0	0	0	0	0	0	0	0	0	0	0	0	0	0	0	2	0	0
NM_001081400	1810013L24Rik	chr16	8830192	8859017	+	28825	4074	1388	1471	1687	1247	936	976	1221	1197	1416	1108	989	333	1071	994	2457	1807	1543	1660
NM_001081401	Adamts3	chr5	90102865	90312359	-	209494	7579	0	0	1	2	0	0	0	0	0	0	0	0	0	1	1	0	0	0
NM_001081402	Wdr70	chr15	7823054	8049209	-	226155	2151	75	65	65	91	54	67	57	66	85	66	56	14	55	53	97	77	93	74
NM_001081403	Klhl14	chr18	21708877	21810869	-	101992	3844	1	0	0	0	0	0	0	0	0	0	0	0	0	0	0	0	0	0
NM_001081405	Vmn2r28	chr7	5432057	5445453	-	13396	2744	0	0	0	0	0	0	0	0	0	0	0	0	0	0	0	0	0	1
NM_001081406	Lrr1	chr12	70269800	70279997	+	10197	1501	40	49	58	39	29	34	39	26	53	33	31	4	29	35	78	46	58	76
NM_001081407	Plb1	chr5	32541456	32666729	+	125273	4853	0	0	1	0	0	0	0	0	1	0	0	0	0	1	2	2	0	1
NM_001081408	Agmat	chr4	141302589	141315178	+	12589	1404	0	0	0	0	0	0	0	0	0	0	0	0	0	0	0	0	0	0
NM_001081409	Phf20l1	chr15	66409133	66476817	+	67684	6670	1665	1946	2212	1715	1546	1387	1648	1598	1916	1462	1448	514	1375	1172	2975	2252	2672	2442
NM_001081411	Sclt1	chr3	41430626	41546436	-	115810	3020	192	175	183	160	119	163	167	125	171	132	98	56	149	102	252	252	171	222
NM_001081412	Bcr	chr10	74523640	74647668	+	124028	6537	938	715	675	904	484	755	728	510	569	792	497	229	687	473	1007	1133	832	967
NM_001081413	Unc13b	chr4	43071855	43277745	+	205890	6374	23	3	12	10	2	7	10	4	8	12	1	1	6	10	21	22	8	7
NM_001081415	Samd1	chr8	86521570	86524285	+	2715	2071	1112	393	478	759	401	584	838	345	434	703	437	223	678	255	723	903	899	780
NM_001081416	Fndc1	chr17	7931432	7997839	-	66407	5846	0	0	0	0	1	1	0	0	0	2	0	0	0	0	0	0	0	3
NM_001081418	Gltscr1	chr7	16556610	16584844	-	28234	5360	212	243	198	235	301	183	220	158	166	195	292	70	161	129	260	271	412	222
NM_001081419	Dip2a	chr10	75725793	75808036	-	82243	6355	818	680	679	819	761	621	696	586	651	669	758	232	697	491	960	1012	1326	940
NM_001081420	Fam206a	chr4	56815200	56822477	+	7277	4296	514	729	783	580	478	455	516	600	659	523	462	163	517	476	1052	775	784	831
NM_001081421	Galnt16	chr12	81619976	81704883	+	84907	3920	4	7	3	4	0	0	1	1	1	5	3	2	3	2	7	0	2	3
NM_001081422	Bod1l	chr5	42178777	42235554	-	56777	10539	2616	3202	2948	2671	2214	2228	2402	2349	2616	2256	2044	742	2084	2182	4093	3649	3918	3549
NM_001081423	Ttll5	chr12	87165899	87394710	+	228811	4841	204	171	212	213	81	181	214	122	190	181	84	60	177	119	303	287	204	247
NM_001081424	Chrna10	chr7	109259779	109265227	-	5448	2513	0	0	0	0	0	0	0	0	0	0	1	0	0	0	0	0	0	1
NM_001081425	Rbm24	chr13	46513668	46526468	+	12800	3224	0	1	0	2	0	0	0	0	0	1	0	0	0	0	0	0	0	1
NM_001081426	Dip2c	chr13	9275770	9668172	+	392402	8024	525	593	594	487	272	401	460	485	490	418	283	157	412	397	768	688	555	704
NM_001081427	Flnb	chr14	8650470	8784101	+	133631	9099	1383	1821	1695	1446	1687	1174	1263	1485	1648	1273	1676	373	1074	1151	2326	1752	3097	1575
NM_001081428	Fam184a	chr10	53352951	53470715	-	117764	3949	0	0	0	0	0	0	0	0	0	0	0	0	2	0	0	0	0	0
NM_001081429	Ccdc15	chr9	37083419	37155977	-	72558	3525	36	31	62	56	35	55	63	24	55	37	25	22	47	27	63	59	49	87
NM_001081430	Naa30	chr14	49791901	49810706	+	18805	4597	1133	1705	2169	1089	926	1055	1037	1396	1792	872	877	378	929	1232	2938	1406	1562	1643
NM_001081431	Zscan25	chr5	146044211	146052338	+	8127	1996	397	517	455	395	323	351	354	411	550	327	362	101	241	327	770	482	609	421
NM_001081432	Ptprq	chr10	106954415	107157083	-	202668	7058	0	3	5	1	3	0	0	3	1	1	0	1	1	3	2	1	1	2
NM_001081433	Ankrd44	chr1	54702183	54983231	-	281048	6140	482	870	729	525	243	473	484	719	643	416	229	170	371	536	989	636	435	725
[truncated: 18,296 more rows]

## Sheet: Figure 1f
	Figure 1f
			Atf4	Vehicle	Vehicle	Vehicle	ISO	ISO	ISO	SR-3420	SR-3420	SR-3420
			Control	4106.32	4097.18	4549.17	10267.3	10588.2	10615.3	12880.1	13616.7	12863.7
			Lipase inh.	5118.77	4640.54	5254.62	5005.33	5868.94	4480.03	6895.66	6589.99	6409.38
			Fgf21	Vehicle	Vehicle	Vehicle	ISO	ISO	ISO	SR-3420	SR-3420	SR-3420
			Control	3.91451	6.75943	4.39215	518.165	687.466	397.714	502.383	747.154	432.662
			Lipase inh.	5.44937	5.13675	10.7868	14.6125	16.0229	15.7592	25.8096	19.9899	23.0125
			Vdr	Vehicle	Vehicle	Vehicle	ISO	ISO	ISO	SR-3420	SR-3420	SR-3420
			Control	130.745	140.017	159.216	1128.89	1298.55	1033.53	150.623	125.188	145.526
			Lipase inh.	142.592	149.993	153.173	10373.7	10207.7	10218.3	124.559	136.597	132.52
			Crem	Vehicle	Vehicle	Vehicle	ISO	ISO	ISO	SR-3420	SR-3420	SR-3420
			Control	179.284	171.883	175.686	511.245	538.881	567.789	202.974	224.544	200.995
			Lipase inh.	145.316	199.306	164.679	964.423	932.759	957.529	136.903	149.924	184.1
			Pck1	Vehicle	Vehicle	Vehicle	ISO	ISO	ISO	SR-3420	SR-3420	SR-3420
			Control	1520.39	1343.19	1723.92	28528.5	22882	31885.2	12615.6	11036.4	15621.5
			Lipase inh.	1307.85	1112.62	1404.44	4175.8	3335.04	5438.82	3171.22	2282.18	3712.95
			Elovl3	Vehicle	Vehicle	Vehicle	ISO	ISO	ISO	SR-3420	SR-3420	SR-3420
			Control	60.2834	59.8692	41.7255	653.113	823.494	604.421	316.86	340.79	297.577
			Lipase inh.	43.5949	39.0393	44.5855	166.357	140.772	155.071	75.1845	63.3012	71.4181
			Acot4	Vehicle	Vehicle	Vehicle	ISO	ISO	ISO	SR-3420	SR-3420	SR-3420
			Control	20.3554	8.69069	23.0588	205.017	213.46	187.083	67.0457	69.5489	74.3944
			Lipase inh.	26.3386	18.4923	12.9442	169.73	187.696	205.5	34.7869	29.9848	30.1543
			Ucp1	Vehicle	Vehicle	Vehicle	ISO	ISO	ISO	SR-3420	SR-3420	SR-3420
			Control	28.9674	39.5909	31.8431	4474.9	5913.04	3206.57	133.173	210.634	101.15
			Lipase inh.	36.3291	34.9299	17.2589	8528.07	9859.78	6878.58	40.3977	43.3114	27.7737

## Sheet: Figure 2b
	Figure 2b
		Vehicle	Vehicle	Vehicle	SR-3420	SR-3420	SR-3420
	Control	0	3.908	0	115.452	111.32	122.062
	TC	63.398	59.2668	89.838	153.459	161.722	179.073
	ETO	0	0	0	146.023	146.849	161.722

## Sheet: Figure 2c
RefSeq	Symbol	Chr	Start	End	Strand	txLength	countLength	Vehicle	Vehicle	SR-3420	SR-3420	Triascin_1.bam	Triascin_2.bam	Triascin_3.bam	Triascin + SR3420 1.bam	Triascin + SR3420 2.bam	Triascin + SR3420 3.bam	Etomoxir_1.bam	Etomoxir_2.bam	Etomoxir_3.bam	Etomoxir.SR-3420_1.bam	Etomoxir + SR-3420_2.bam	Etomoxir + SR-3420_3.bam
NM_001001130	Zfp85	chr13	67848736	67856071	-	7335	2146	8	23	2	10	9	10	17	8	7	14	5	18	35	9	10	41
NM_001001152	Zfp458	chr13	67355853	67370004	-	14151	3488	7	21	10	9	13	16	16	11	5	18	8	23	59	11	15	38
NM_001001178	Ccdc148	chr2	58674108	58998684	-	324576	3920	1	0	0	0	6	2	0	4	3	2	4	0	1	0	6	5
NM_001001179	BC048546	chr6	128489839	128531624	-	41785	4698	2	0	0	0	0	2	0	0	0	0	2	1	0	0	1	0
NM_001001180	Zfp941	chr7	147995575	148008077	-	12502	3909	1	5	3	6	5	8	5	4	8	10	3	4	6	9	13	12
NM_001001181	BC031181	chr18	75165553	75169587	+	4034	1047	686	467	775	592	515	962	781	521	399	355	766	607	594	925	498	661
NM_001001182	Baz2b	chr2	59737419	59963797	-	226378	7980	501	474	544	627	142	178	226	461	386	437	599	485	575	903	543	848
NM_001001183	Tmem204	chr17	25194646	25218059	-	23413	1779	26	17	27	21	13	21	19	29	23	13	33	29	21	36	8	8
NM_001001184	Primpol	chr8	47660947	47702554	-	41607	2728	150	140	118	96	89	116	113	97	82	93	145	150	225	192	89	214
NM_001001185	BC048507	chr13	67964262	67964860	+	598	598	0	0	0	0	3	0	1	0	0	1	1	0	5	0	0	0
NM_001001186	Zfp456	chr13	67464519	67476699	-	12180	4079	5	8	1	7	1	10	10	4	2	6	4	2	18	18	4	10
NM_001001187	Zfp738	chr13	67768377	67784449	-	16072	4504	53	74	28	71	40	46	56	31	39	78	41	63	128	69	95	170
NM_001001295	Dis3l	chr9	64154562	64189064	-	34502	3575	779	555	810	753	384	686	534	678	472	452	845	744	610	1117	666	767
NM_001001309	Itga8	chr2	12028286	12223547	-	195261	5769	5	6	17	20	10	14	12	14	20	25	7	10	12	38	22	31
NM_001001319	Pramel4	chr4	143649028	143659221	+	10193	2399	0	0	0	0	0	0	0	0	0	0	0	0	0	0	0	0
NM_001001321	Slc35d2	chr13	64197617	64230638	-	33021	2276	46	47	23	53	38	42	23	25	14	28	68	50	62	33	32	49
NM_001001332	BC117090	chr16	36321750	36334418	-	12668	387	0	0	0	0	0	0	0	0	0	0	0	0	0	0	0	0
NM_001001333	Hexdc	chr11	121065746	121083970	+	18224	1932	379	199	381	241	218	424	255	280	158	123	403	249	175	496	150	213
NM_001001334	BC061194	chr2	18620648	18671232	+	50584	1651	15	19	14	18	17	30	35	16	9	6	23	15	4	30	6	8
NM_001001444	Defb29	chr2	152364449	152365777	-	1328	405	0	0	0	0	0	1	0	0	0	0	0	0	0	0	0	0
NM_001001445	Trpv1	chr11	73047650	73074824	+	27174	3587	265	183	212	206	139	267	218	135	73	79	254	249	167	260	77	141
NM_001001446	Cyp2c44	chr19	44079511	44103737	-	24226	1964	3	9	4	6	8	9	13	7	6	7	10	8	13	6	3	10
NM_001001450	Ssxb2	chrX	8031468	8038852	-	7384	929	0	0	0	0	0	0	0	0	0	0	0	0	0	0	0	0
NM_001001451	Tas2r138	chr6	40562313	40563309	-	996	996	0	0	0	0	0	0	0	0	1	0	0	0	0	0	0	0
NM_001001452	Tas2r143	chr6	42350236	42351118	+	882	882	0	0	0	2	2	0	0	0	0	0	1	2	0	0	0	1
NM_001001453	Tas2r144	chr6	42165326	42166286	+	960	960	0	0	0	0	0	0	0	0	0	0	0	0	0	0	0	0
NM_001001488	Atp8b1	chr18	64688632	64820654	-	132022	6440	8	4	21	35	12	18	26	25	16	20	11	11	11	42	28	20
NM_001001490	Oxgr1	chr14	120418806	120441657	-	22851	3732	0	0	0	0	0	0	0	0	1	0	0	0	0	0	1	0
NM_001001491	Tpm4	chr8	74659190	74677028	+	17838	2082	3848	3978	8714	7940	3791	5368	5409	9246	7544	8561	4529	3851	5106	13592	9153	11299
NM_001001492	Lca5l	chr16	96380012	96413864	-	33852	3170	16	4	9	10	11	18	17	9	2	3	16	19	19	19	5	11
NM_001001493	Wdr83os	chr8	87604861	87606238	+	1377	699	411	268	491	468	318	482	450	544	353	292	515	297	258	708	356	356
NM_001001495	Tnip3	chr6	65540391	65584034	+	43643	3769	2	0	0	2	0	2	0	0	2	0	3	0	0	2	0	0
NM_001001496	Gja6	chrX	157340047	157344984	-	4937	2017	0	1	4	0	0	6	0	0	1	3	2	1	0	2	5	4
NM_001001559	Usp17ld	chr7	110398599	110401019	-	2420	1638	0	0	0	0	0	1	0	0	1	1	0	0	0	0	0	1
NM_001001566	Chpf	chr1	75471143	75476046	-	4903	3092	2945	1438	6514	3530	2240	4150	2496	5016	2771	1746	3478	2267	1152	8760	2766	2470
NM_001001650	Prss48	chr3	85797731	85806413	-	8682	949	1	1	1	1	0	3	0	4	2	0	0	0	1	1	3	3
NM_001001714	Sohlh1	chr2	25698516	25702768	-	4252	1287	0	0	0	0	0	0	0	0	1	0	0	1	0	0	0	0
NM_001001738	Itprip	chr19	47969085	47993789	-	24704	3766	1069	687	2910	2340	817	1443	1214	3568	2890	2037	1139	925	700	4707	2711	2077
NM_001001796	Prrxl1	chr14	33413112	33462432	+	49320	1550	0	0	0	1	0	0	0	0	1	0	3	0	0	0	0	0
NM_001001803	Spink7	chr18	62752066	62755918	-	3852	258	0	0	0	0	0	0	0	0	0	0	0	0	0	0	1	0
NM_001001804	Ephx4	chr5	107832531	107859050	+	26519	1258	2	2	1	1	0	2	0	1	2	1	0	1	2	3	0	3
NM_001001805	Olfr576	chr7	110113615	110114554	+	939	939	0	0	0	0	0	1	0	0	0	0	0	1	0	0	0	0
NM_001001806	Zfp36l2	chr17	84583268	84587287	-	4019	3532	4488	2816	12148	6215	3166	6351	3697	9731	5244	3924	5016	3688	3047	19623	6306	7941
NM_001001807	Olfr279	chr15	98327904	98328837	+	933	933	1	0	0	0	0	0	1	0	0	0	1	0	0	0	0	0
NM_001001808	Olfr221	chr14	52654848	52655784	-	936	936	0	0	0	0	1	0	0	1	0	0	0	0	0	2	2	0
NM_001001809	Olfr218	chr1	175133488	175134430	+	942	942	0	0	0	0	0	0	0	0	0	0	0	0	0	0	0	0
NM_001001810	Olfr1206	chr2	88704763	88705687	+	924	924	1	0	0	0	0	1	0	0	0	0	0	0	0	0	0	0
NM_001001880	Mpzl1	chr1	167522311	167564672	-	42361	2250	682	517	846	867	540	837	726	909	660	605	838	687	568	1364	850	847
NM_001001881	2510009E07Rik	chr16	21649117	21694738	-	45621	5164	440	364	367	387	275	422	364	211	152	179	558	459	396	453	221	336
NM_001001883	Hecw2	chr1	53863717	54251878	-	388161	11179	12	1	9	5	4	2	4	11	6	4	6	5	2	14	18	9
NM_001001884	Nckap5l	chr15	99252464	99288179	-	35715	4854	142	111	218	198	99	137	88	269	151	159	164	119	79	439	222	178
NM_001001885	Tmem151a	chr19	5079336	5085477	-	6141	3945	85	31	69	44	96	224	128	45	41	22	85	61	35	98	31	31
NM_001001892	H2-K1	chr17	34132956	34137278	-	4322	1646	13922	6415	14423	8681	10163	19640	13825	9957	6420	4380	14404	9039	5674	15066	5350	6505
NM_001001932	Eea1	chr10	95403296	95508152	+	104856	7836	1270	1588	1976	2906	977	1112	1222	2836	2360	3631	1481	1615	2632	3822	3549	5222
NM_001001979	Megf10	chr18	57292743	57457121	+	164378	7514	457	436	1476	950	471	581	551	1528	857	765	684	480	499	2407	1091	1105
NM_001001980	Limch1	chr5	67137078	67448398	+	311320	6142	143	145	111	143	27	47	51	101	68	74	163	110	136	177	102	115
NM_001001981	Utp14b	chr1	78654399	78664176	+	9777	3276	242	288	159	246	300	310	454	332	273	344	170	208	243	264	237	387
NM_001001982	A430105I19Rik	chr2	118579880	118588397	-	8517	4716	363	277	305	269	249	402	367	251	187	172	374	297	228	397	268	253
NM_001001983	Pi4ka	chr16	17280443	17406407	-	125964	6371	2085	1363	2630	2254	1004	1489	1374	2538	1831	1428	2289	1717	1347	3926	1984	2029
NM_001001984	Kdm2a	chr19	4316146	4397077	-	80931	7265	2714	2345	2856	3355	2438	3313	3414	2734	2310	2173	2793	2507	2575	4550	2768	3715
NM_001001985	Nat8l	chr5	34338632	34348565	+	9933	6529	1653	847	2865	1533	1336	2349	1672	534	361	262	1948	1342	857	1825	503	924
NM_001002004	2610507B11Rik	chr11	78075255	78104127	+	28872	7443	7057	4656	6207	6464	4242	6454	5839	4654	3702	2696	6354	5492	4690	7775	4062	4851
NM_001002005	Panx2	chr15	88890155	88901337	+	11182	3412	7	10	6	2	6	23	29	3	1	2	4	8	7	5	8	3
NM_001002008	Zfp948	chr17	21704009	21725649	+	21640	2597	153	202	227	402	256	273	369	458	388	645	196	182	373	588	601	1055
NM_001002011	Lmna	chr3	88285069	88307274	-	22205	3173	13581	7363	29351	17099	9981	19431	12933	22131	15244	10059	15890	10621	6877	38829	15472	13558
NM_001002012	Hspa2	chr12	77505162	77507923	+	2761	2522	676	401	742	448	1027	1903	1399	738	499	390	767	524	334	902	413	348
NM_001002238	Tdrd1	chr19	56900698	56944502	+	43804	4914	4	0	0	0	0	2	6	0	2	0	2	0	0	0	0	0
NM_001002239	Rpl17	chr18	75160130	75163035	+	2905	775	19	24	22	37	33	35	44	47	28	54	23	17	19	66	33	40
NM_001002267	Tmem158	chr9	123168174	123169907	-	1733	1733	223	100	548	189	181	407	269	442	233	116	291	181	147	789	211	324
NM_001002268	Gpr126	chr10	14122390	14264842	-	142452	6505	37	53	46	91	40	48	55	122	89	73	56	59	52	122	163	168
NM_001002764	Smg6	chr11	74739373	74977950	+	238577	5799	1044	722	1366	1117	360	573	507	1187	806	738	1024	855	751	2131	1072	1190
NM_001002775	4932416K20Rik	chr8	107319136	107322692	+	3556	3556	2	0	0	0	0	1	1	1	0	0	2	1	0	0	0	0
NM_001002786	Rab44	chr17	29272000	29285921	+	13921	4105	49	35	53	40	20	46	38	43	33	16	66	56	35	76	18	42
NM_001002787	Ccin	chr4	43996375	43998405	+	2030	2030	6	0	4	6	2	11	3	6	8	1	2	1	0	8	7	1
NM_001002791	Defb22	chr2	152311401	152315874	-	4473	625	0	0	0	0	0	0	0	1	0	0	0	1	0	0	0	0
NM_001002842	Pram1	chr17	33775000	33782651	+	7651	2278	11	10	8	20	19	31	33	20	14	10	27	14	17	26	21	18
NM_001002894	Nlrp14	chr7	114310503	114341617	+	31114	3282	0	0	0	0	0	0	0	0	1	0	0	0	0	0	0	0
NM_001002895	AI413582	chr17	27700713	27702672	-	1959	637	208	135	366	274	124	273	215	272	170	169	240	203	136	472	211	215
NM_001002896	Bfsp2	chr9	103327253	103382658	-	55405	1369	2	0	0	2	0	1	3	2	0	1	0	3	0	1	0	4
NM_001002897	Atg9b	chr5	23889998	23897961	-	7963	3608	35	20	26	23	17	39	27	27	29	22	32	17	21	44	14	29
NM_001002898	Sirpb1a	chr3	15371826	15426427	-	54601	1232	0	0	0	0	1	0	1	0	1	0	0	1	0	0	0	0
NM_001002900	Higd1c	chr15	100195015	100214386	+	19371	45	2	0	0	0	0	0	0	0	0	0	0	0	0	0	0	0
NM_001002927	Penk	chr4	4060682	4065592	-	4910	1412	47	53	99	107	46	120	122	176	140	182	68	39	44	200	283	102
NM_001002929	Nup85	chr11	115425757	115445238	+	19481	2159	915	651	1239	1207	621	1052	875	1533	1079	909	983	748	622	2093	1140	1135
NM_001003393	Igfl3	chr7	18761842	18767211	+	5369	575	0	0	0	0	0	0	0	0	0	0	0	0	0	0	0	0
NM_001003405	Try5	chr6	41261230	41264709	-	3479	801	1	0	0	0	0	0	0	0	1	0	0	0	0	0	0	0
NM_001003664	Gm5409	chr6	41365305	41369592	+	4287	745	0	0	0	0	0	0	0	0	0	0	0	0	0	0	0	0
NM_001003666	Zfp457	chr13	67393386	67407348	-	13962	2116	2	2	1	0	4	1	3	0	2	0	1	4	4	1	5	3
NM_001003667	Krt77	chr15	101690286	101700049	-	9763	1719	0	0	0	0	0	1	0	0	0	0	1	0	0	0	0	0
NM_001003668	Krt83	chr15	101261920	101269235	-	7315	1826	2	6	20	9	2	4	5	11	10	6	2	4	1	8	9	4
NM_001003670	Gm5414	chr15	101454458	101458619	-	4161	1659	1	0	0	0	0	0	0	0	0	0	0	0	0	0	0	0
NM_001003671	Pcdhac1	chr18	37249789	37347311	+	97522	2436	0	0	0	0	0	2	0	0	3	0	3	0	0	0	0	0
NM_001003672	Pcdhac2	chr18	37303622	37347311	+	43689	2562	0	0	3	0	0	1	0	0	0	0	0	0	0	1	2	0
NM_001003685	Ghrhr	chr6	55326288	55338524	+	12236	1598	1	1	2	1	0	1	1	1	0	2	1	0	1	1	0	0
NM_001003817	Erbb2	chr11	98273797	98299030	+	25233	4989	642	358	1360	789	444	713	509	1109	603	449	765	545	341	2002	729	640
NM_001003893	Masp2	chr4	147976652	147989589	+	12937	1261	20	8	35	33	84	131	106	44	33	27	40	28	24	57	34	39
NM_001003908	Cltc	chr11	86508154	86570994	-	62840	6144	5357	5951	5704	8923	4155	4675	5933	7995	6947	8617	5575	5811	7560	10450	9107	12006
NM_001003910	BC030307	chr10	86168555	86239588	+	71033	4365	50	37	34	43	43	69	60	35	45	39	61	57	89	50	41	51
NM_001003911	Adamts7	chr9	90057815	90094940	+	37125	5346	207	108	420	184	109	190	125	348	174	111	211	129	80	678	220	196
NM_001003912	Arhgef11	chr3	87422672	87541955	+	119283	4610	987	649	1099	962	311	470	464	867	626	478	1069	846	615	1633	739	840
NM_001003918	Usp7	chr16	8688814	8738435	-	49621	5427	1561	1529	1976	2271	1146	1446	1569	1987	1652	1839	1738	1663	1935	3012	2170	2837
NM_001003919	Ddx11	chr17	66472859	66501508	+	28649	4150	243	220	315	319	210	304	287	337	283	226	309	270	227	593	302	313
NM_001003920	Brsk1	chr7	4642529	4667599	+	25070	2254	22	16	48	55	13	24	30	89	67	54	27	25	11	102	94	83
NM_001003947	Cyp4x1	chr4	114781286	114806582	-	25296	1524	1	0	0	0	0	0	0	0	0	0	0	1	0	0	1	0
NM_001003948	Pid1	chr1	84032867	84281220	-	248353	2667	5	2	4	5	2	5	0	6	3	3	12	5	2	9	4	4
NM_001003949	Tmem259	chr10	79439864	79447075	-	7211	2152	4564	2411	7476	4577	2936	5810	3893	5604	3640	2465	5258	3695	2228	9832	3544	3909
NM_001003950	Rab3ip	chr10	116342839	116387436	-	44597	2690	699	493	862	979	477	781	714	873	729	608	777	683	583	1273	702	911
NM_001003951	Ces5a	chr8	96038094	96059607	-	21513	1273	1	0	0	0	0	0	0	0	1	0	0	0	0	0	0	1
NM_001003952	Sval3	chr6	41918138	41923089	+	4951	550	0	0	0	0	0	0	0	0	0	0	0	0	0	0	0	0
NM_001003953	Kdm2b	chr5	123320684	123439101	-	118417	5162	732	399	1342	656	350	688	459	714	521	300	911	571	448	1437	507	539
NM_001003971	Senp7	chr16	56075521	56190124	+	114603	4802	172	253	147	196	88	89	135	118	123	186	170	225	485	232	176	468
NM_001004025	Ppp3r2	chr4	49691618	49694855	-	3237	2985	4	0	0	0	0	0	0	0	0	1	0	1	0	0	0	0
NM_001004061	Fam170a	chr18	50438022	50442673	+	4651	1342	0	0	0	0	0	2	0	0	0	0	0	1	0	0	0	0
NM_001004062	Crtc1	chr8	72906256	72963472	-	57216	5674	1146	674	1623	1156	555	875	616	1242	821	557	1259	940	532	2265	950	910
NM_001004139	Zfp619	chr7	46773135	46795785	+	22650	5964	27	27	22	42	12	14	18	26	32	38	27	31	47	50	36	70
NM_001004140	Ckap2	chr8	23278623	23296291	-	17668	2601	396	484	504	554	313	485	451	544	433	558	459	462	606	849	551	904
NM_001004141	Cyp2j11	chr4	95961198	96015371	-	54173	1935	3	0	0	0	0	2	0	1	0	0	0	0	0	0	0	0
NM_001004142	Nlrp1a	chr11	70904698	70958206	-	53508	4806	1	0	3	0	2	5	2	0	0	0	6	0	0	0	1	0
NM_001004143	Usp22	chr11	60965282	60988561	-	23279	4442	1664	1168	2217	1890	1226	1991	1690	1934	1487	1319	1905	1506	1273	3440	1478	1885
NM_001004144	Git1	chr11	77306913	77321276	+	14363	3650	1398	707	2639	1634	801	1507	1003	2279	1518	1052	1616	1105	751	3678	1454	1380
NM_001004147	Fbll1	chr11	35610881	35612386	-	1505	1505	2	0	2	0	4	4	2	1	1	0	1	0	0	2	2	0
NM_001004148	Slc13a5	chr11	72055495	72080106	-	24611	3269	1	0	1	0	0	3	0	1	0	0	0	0	0	6	0	1
NM_001004149	Zfp366	chr13	99954777	100016987	+	62210	2758	2	1	2	0	0	3	1	1	1	0	4	1	0	1	0	0
NM_001004150	A4galt	chr15	83057151	83082204	-	25053	2092	103	66	133	137	72	113	99	134	77	58	130	83	75	261	104	106
NM_001004151	Rtp1	chr16	23429205	23434033	+	4828	3120	1	1	0	1	0	0	1	0	0	1	1	0	0	0	0	1
NM_001004152	Psg22	chr7	19303438	19312597	+	9159	1871	0	0	0	0	0	0	0	0	1	0	0	0	0	0	0	0
NM_001004153	AU018091	chr7	3154659	3169204	-	14545	3448	6	4	15	14	3	8	4	18	8	13	9	9	4	25	16	12
NM_001004154	Rragb	chrX	149574500	149606486	+	31986	2281	48	44	52	45	30	69	62	91	47	39	62	58	43	106	68	64
NM_001004157	Scarf1	chr11	75327042	75340082	+	13040	2884	72	40	68	45	101	208	132	74	40	25	82	46	35	49	32	27
NM_001004158	Gm5142	chr14	59777339	59797586	-	20247	626	0	0	0	0	0	1	0	0	2	0	1	0	0	0	0	0
NM_001004159	Clec4b2	chr6	123123040	123154689	+	31649	1044	1	0	0	0	0	0	0	0	0	0	0	0	0	0	0	0
NM_001004164	Gnptab	chr10	87842156	87910074	+	67918	5204	1801	1760	1609	1882	894	1110	1145	1111	848	914	1865	1853	2206	2159	1329	1970
NM_001004173	Sgpp2	chr1	78306920	78416861	+	109941	3733	3	0	2	6	4	2	4	7	5	4	4	4	6	12	6	5
NM_001004174	AA467197	chr2	122463622	122466812	+	3190	561	0	2	0	1	3	2	8	3	0	3	1	0	1	3	1	0
NM_001004176	Maml3	chr3	51491534	51908928	-	417394	6512	199	145	177	155	62	85	52	174	100	90	267	165	164	357	167	157
NM_001004178	AA415398	chr4	119202922	119211374	-	8452	1899	78	75	75	68	130	192	235	53	55	50	86	116	148	76	66	108
NM_001004180	Fam222a	chr5	115018259	115063227	+	44968	2693	233	117	130	83	112	273	200	67	53	39	173	143	93	149	43	73
NM_001004182	Tmem178b	chr6	40060251	40198352	+	138101	3092	1	0	1	1	1	2	2	3	6	2	0	0	0	2	0	2
NM_001004184	Slc28a1	chr7	88259684	88315302	+	55618	2846	2	0	4	4	0	5	1	8	2	0	4	3	0	14	1	4
NM_001004185	Whamm	chr7	88716177	88741722	+	25545	3069	593	398	891	613	508	971	706	528	429	317	691	559	428	1206	408	781
NM_001004190	Zfp560	chr9	20149579	20189602	-	40023	4732	78	89	54	107	64	74	75	70	72	89	83	99	134	106	88	173
NM_001004191	Gm5617	chr9	48303447	48304080	+	633	633	1013	488	819	525	456	1179	754	443	281	181	1067	703	368	831	293	319
NM_001004192	BC048562	chr9	108338812	108348414	+	9602	687	1	0	0	0	0	3	1	0	0	0	3	0	0	3	0	0
NM_001004193	Rhox8	chrX	35227952	35232121	-	4169	1206	0	0	0	1	0	0	0	1	0	1	2	0	0	0	0	0
NM_001004194	Nlrp4e	chr7	24086210	24147296	+	61086	3382	0	0	0	0	0	0	0	0	0	0	0	0	0	0	0	0
NM_001004293	Amigo1	chr3	107989206	107995204	+	5998	5551	345	252	351	258	199	387	275	151	120	113	359	275	245	367	146	233
NM_001004357	Cntnap2	chr6	45010059	47251370	+	2241311	6985	0	0	0	0	0	1	0	1	0	0	1	2	0	0	0	0
NM_001004362	2610008E11Rik	chr10	78527118	78560345	-	33227	4229	207	302	159	194	131	153	210	155	139	232	248	264	452	295	232	508
NM_001004363	Nuak1	chr10	83834063	83903216	-	69153	5018	663	476	583	654	373	428	469	531	469	405	605	558	436	986	727	647
NM_001004364	Asap2	chr12	21117616	21276032	+	158416	5169	545	432	511	444	125	170	205	313	227	237	546	427	453	648	348	492
NM_001004365	Actr3b	chr5	25265843	25356159	+	90316	1711	118	81	55	55	32	42	31	50	34	28	95	67	43	69	45	48
NM_001004366	Scube3	chr17	28279470	28308290	+	28820	2982	3	6	2	4	11	17	11	4	6	1	2	5	2	21	7	3
NM_001004367	Cxxc4	chr3	133899458	133925053	+	25595	5539	1	1	4	1	3	3	7	6	1	0	2	4	1	8	1	3
NM_001004435	Pik3r6	chr11	68316520	68366200	+	49680	3225	3	3	1	4	0	1	0	0	5	2	2	0	0	1	0	0
NM_001004721	Pigu	chr2	155103987	155183160	-	79173	1621	310	205	384	361	163	222	263	281	236	268	342	322	298	559	317	358
NM_001004761	Gpr158	chr2	21289193	21752169	+	462976	7141	8	0	0	0	2	7	3	2	0	1	2	4	0	3	0	0
NM_001005223	Znhit3	chr11	84724456	84729858	-	5402	806	180	170	297	240	201	257	225	242	185	187	245	190	184	386	218	252
NM_001005225	Olfr1197	chr2	88568809	88569754	-	945	945	0	0	0	0	0	0	0	0	0	0	0	0	0	0	0	0
NM_001005227	Olfr1200	chr2	88607459	88608470	-	1011	1011	0	0	0	0	0	0	0	0	0	0	0	0	0	0	0	0
NM_001005230	Olfr1024	chr2	85744225	85745209	-	984	984	0	0	0	0	0	0	0	0	0	0	0	0	0	0	0	0
NM_001005232	Dbx1	chr7	56886868	56892205	-	5337	2077	4	0	0	0	0	0	2	1	2	0	1	0	0	0	0	0
NM_001005341	Ypel2	chr11	86749926	86807264	-	57338	4902	459	469	325	296	151	179	204	175	164	157	450	426	475	329	202	383
NM_001005342	Ypel4	chr2	84574360	84578034	+	3674	752	2	2	4	3	6	4	12	14	5	2	14	3	4	6	6	7
NM_001005343	Sp9	chr2	73109982	73113828	+	3846	2813	5	0	0	1	2	6	0	2	2	1	0	5	2	6	5	3
NM_001005370	Spin2c	chrX	150266835	150268783	+	1948	1306	6	5	7	12	9	4	9	19	10	10	5	9	4	14	14	4
NM_001005371	Gm13084	chr4	143399893	143405996	-	6103	1814	0	0	0	0	1	0	0	0	0	0	0	0	0	0	0	0
NM_001005419	Ado	chr10	67007258	67011703	-	4445	4445	1705	1013	3015	1893	1482	2779	1780	2065	1348	1183	1786	1498	1158	3791	1627	1868
NM_001005420	Ppp1r26	chr2	28303460	28311028	+	7568	5466	55	19	22	14	15	32	36	25	6	10	39	37	31	35	15	13
NM_001005421	Amica1	chr9	44887265	44916614	+	29349	2061	0	0	0	0	0	0	0	0	1	0	0	0	0	0	0	0
NM_001005422	Stmnd1	chr13	46369089	46395484	+	26395	1363	0	0	0	1	0	0	0	0	0	1	0	0	0	0	0	0
NM_001005423	Mreg	chr1	72205806	72258881	-	53075	2493	151	158	172	196	78	137	175	105	106	120	166	158	217	194	123	214
NM_001005424	Gm996	chr2	25430935	25435619	-	4684	4684	22	14	22	12	37	47	36	27	11	7	27	15	15	48	18	17
NM_001005425	Zfp663	chr2	165176796	165187619	-	10823	3311	0	0	0	0	0	0	0	0	0	0	1	0	0	1	0	2
NM_001005426	Zcwpw1	chr5	138229029	138263849	+	34820	1750	307	329	293	326	263	387	375	270	204	249	369	368	494	407	302	432
NM_001005477	Barhl2	chr5	106881541	106887185	-	5644	2314	0	0	0	0	0	2	0	0	0	1	2	0	0	0	0	0
NM_001005481	Olfr132	chr17	38267193	38268135	-	942	942	0	0	0	0	0	0	0	0	0	0	0	0	0	0	0	0
NM_001005485	Olfr111	chr17	37666901	37667942	+	1041	1041	0	0	0	0	0	0	0	0	0	0	0	0	0	0	0	0
NM_001005488	Olfr467	chr7	114958099	114959020	+	921	921	1	0	0	0	0	0	0	0	1	0	0	0	0	0	0	0
NM_001005508	Arhgap30	chr1	173319090	173340370	+	21280	4487	0	1	10	4	1	5	1	5	3	3	2	2	3	6	1	1
NM_001005509	Eif2a	chr3	58329742	58361423	+	31681	2235	322	437	268	518	301	313	391	397	403	621	328	386	799	583	561	988
NM_001005510	Syne2	chr12	76919304	77211915	+	292611	21708	3075	2468	3869	3555	897	1406	1366	2730	1924	1476	3306	2697	2508	5224	2761	3314
NM_001005511	Lmtk3	chr7	53039316	53059512	+	20196	4840	7	12	15	17	12	19	8	25	20	11	20	13	10	49	11	27
NM_001005520	Olfr231	chr1	176047221	176048145	-	924	924	1	0	0	0	0	0	0	0	0	0	0	0	0	0	0	0
NM_001005524	Olfr194	chr16	59118973	59119894	-	921	921	0	0	0	0	0	0	0	0	0	0	0	0	0	0	0	0
NM_001005525	Rsrc2	chr5	124178434	124199423	-	20989	2176	617	772	675	1102	550	650	793	916	826	1188	670	776	1124	1263	1036	1946
NM_001005568	Olfr1281	chr2	111168577	111169495	+	918	918	0	0	0	0	0	0	0	0	0	0	0	0	0	0	0	0
NM_001005569	Olfr366	chr2	37075010	37075940	+	930	930	1	0	0	0	0	0	0	0	0	0	0	0	0	0	0	0
NM_001005570	Olfr707	chr7	114034697	114035621	-	924	924	0	0	0	0	0	0	0	0	0	0	0	0	0	0	0	0
NM_001005767	Parl	chr16	20279893	20302435	-	22542	1322	667	556	569	756	512	819	747	651	560	502	684	686	637	833	621	831
NM_001005788	Zfp69	chr4	120602741	120624306	-	21565	2364	113	72	101	110	94	159	109	97	74	42	121	85	61	191	81	81
NM_001005854	Gm609	chr16	45416867	45493082	-	76215	2122	0	0	0	0	1	0	4	0	0	0	0	0	0	0	0	1
NM_001005858	I830012O16Rik	chr19	34682446	34687891	+	5445	2013	69	52	31	41	61	42	67	40	37	38	66	33	45	75	38	51
NM_001005859	Rpl34	chr3	130429744	130433316	-	3572	79	19	16	23	25	8	16	18	21	26	15	26	9	19	39	26	34
NM_001005860	Clec4a4	chr6	122940384	122974439	+	34055	1092	1	0	0	0	0	0	1	0	0	0	0	0	0	0	0	0
NM_001005863	Mtus1	chr8	42076265	42219080	-	142815	6335	1525	1603	1099	1452	497	605	668	464	398	439	1507	1454	1883	1432	749	1890
NM_001005867	Zmiz2	chr11	6295127	6306165	+	11038	3957	1590	781	2308	1334	774	1535	1120	1383	914	617	1765	1300	742	2613	886	1007
NM_001005916	Zbtb9	chr17	27110123	27113148	+	3025	2784	348	244	472	404	283	464	419	452	365	317	384	310	299	645	356	400
NM_001006674	Kcnq2	chr2	180810283	180869930	-	59647	2439	2	0	1	0	2	3	0	1	4	0	0	1	0	4	0	1
NM_001007077	Gm13023	chr4	143379236	143385488	+	6252	1838	0	0	0	0	0	0	0	0	0	0	0	0	0	0	0	0
NM_001007222	Tdpoz2	chr3	93455463	93456608	-	1145	1145	0	0	0	0	0	0	0	0	0	0	0	0	0	0	0	0
NM_001007223	Clec3a	chr8	116941933	116952033	+	10100	2930	0	0	1	0	0	0	0	0	0	0	0	0	0	0	0	1
NM_001007266	Taar2	chr10	23658377	23661389	+	3012	1020	0	0	0	0	0	0	1	0	0	0	0	0	0	0	0	1
NM_001007268	Dusp13	chr14	22552617	22567844	-	15227	1744	3	3	5	1	2	4	7	6	2	4	1	0	0	0	1	0
NM_001007460	Zdhhc23	chr16	43969258	43979163	-	9905	1278	4	1	1	2	4	3	4	2	0	0	5	5	1	11	1	2
NM_001007461	Gsdma3	chr11	98487673	98499403	+	11730	1477	0	0	0	0	0	1	0	0	0	0	3	0	0	2	1	0
NM_001007462	Pabpn1l	chr8	125143370	125146635	-	3265	1144	1	1	0	1	1	2	2	0	1	0	0	0	0	1	0	2
NM_001007472	Noto	chr6	85373879	85378871	+	4992	1602	1	0	0	0	1	2	2	1	0	0	1	0	0	1	0	0
NM_001007567	Slc7a6os	chr8	108724337	108734833	-	10496	1525	1095	768	1367	1370	1042	1711	1455	1653	1243	1151	1144	934	803	2237	1233	1500
NM_001007568	Zfp251	chr15	76682573	76701865	-	19292	3501	654	409	796	702	532	713	634	799	503	432	712	622	522	1210	642	611
NM_001007569	Pnmal1	chr7	17545143	17547669	+	2526	1687	0	0	0	1	0	0	0	0	0	0	0	0	0	1	0	0
NM_001007570	Slc25a42	chr8	72708238	72736180	-	27942	3172	1299	782	1474	794	701	1522	1019	511	355	245	1411	936	650	1145	387	584
NM_001007571	D8Ertd738e	chr8	86770133	86773660	-	3527	661	3339	2023	3351	3006	2591	4739	3518	3174	2484	1844	3490	2827	1838	4731	2325	2691
NM_001007572	Trpv5	chr6	41602768	41630722	-	27954	2600	0	0	0	0	0	3	1	0	0	0	0	2	0	0	0	0
NM_001007573	Maneal	chr4	124532482	124539415	-	6933	2723	0	5	5	0	1	1	0	2	3	2	2	2	2	3	1	0
NM_001007574	A830010M20Rik	chr5	107926763	107941575	+	14812	6756	291	279	177	198	98	109	105	108	79	103	291	278	370	325	135	304
NM_001007575	Zfp58	chr13	67591102	67601458	-	10356	2359	56	80	43	76	49	71	96	49	51	94	53	77	180	86	100	223
NM_001007576	Gucy2f	chrX	138513831	138631479	-	117648	9998	0	0	2	0	0	0	0	0	3	0	1	0	0	1	0	0
NM_001007577	Tceanc	chrX	162937746	162948410	-	10664	4047	171	173	73	107	167	158	229	63	49	55	182	212	326	127	86	198
NM_001007578	Armcx6	chrX	131282993	131285958	-	2965	2034	16	23	28	35	20	24	26	32	27	26	18	20	25	39	27	30
NM_001007579	BC080695	chr4	143157369	143163701	+	6332	2103	2	0	0	0	0	1	0	0	0	0	1	0	0	0	0	0
NM_001007580	Fndc3c1	chrX	103615381	103680568	-	65187	4812	0	0	0	0	1	1	0	0	0	0	2	2	0	2	2	1
NM_001007581	2810408M09Rik	chr2	165315611	165318814	-	3203	1868	384	240	561	349	279	593	378	447	365	331	437	319	301	910	419	482
NM_001007582	AY761184	chr8	22812995	22814119	-	1124	500	0	0	0	0	0	0	0	1	0	0	0	0	0	0	0	0
NM_001007583	Best3	chr10	116423369	116462096	+	38727	2719	8	2	16	9	8	13	12	9	7	10	8	3	5	20	14	8
NM_001007584	Gm11541	chr11	94555811	94565813	-	10002	1681	0	0	0	0	0	0	0	0	0	0	0	0	0	0	0	0
NM_001007589	Akirin2	chr4	34497863	34514157	+	16294	1591	565	425	845	740	329	583	426	844	632	710	584	518	539	1307	769	1249
NM_001008230	Rtp2	chr16	23925633	23930880	-	5247	2428	3	0	0	0	1	0	1	0	0	1	3	0	0	1	0	0
NM_001008231	Daam2	chr17	49595346	49703662	-	108316	6045	166	140	145	152	347	514	523	140	101	90	183	141	126	291	169	152
NM_001008232	Asap3	chr4	135762279	135802488	+	40209	5582	121	55	107	61	54	115	65	103	56	33	119	97	49	159	53	49
NM_001008233	Plekhn1	chr4	155595564	155602651	-	7087	2210	75	29	79	77	48	68	61	81	60	36	64	45	42	142	81	67
NM_001008419	Aox2	chr1	58335169	58436108	+	100939	4776	5	0	1	0	6	8	6	1	2	0	2	5	0	1	1	1
NM_001008420	Cdh12	chr15	21041206	21519288	+	478082	5639	0	0	0	0	1	0	1	0	0	0	0	0	0	0	0	0
NM_001008421	Nol10	chr12	17355298	17436901	+	81603	2986	469	470	596	728	353	433	523	749	649	818	519	562	724	954	917	1250
NM_001008422	Scaf1	chr7	52258319	52271619	-	13300	4177	3883	1874	7572	3574	2583	5370	3028	4133	2674	1625	4474	3050	1591	8494	2747	2627
NM_001008423	Ccdc177	chr12	81856433	81861702	-	5269	4399	3	2	3	1	1	0	4	0	4	0	12	2	2	14	0	1
NM_001008424	Cdsn	chr17	35689072	35694125	+	5053	2678	721	490	1053	1031	458	750	671	1061	825	734	787	605	474	1548	736	802
NM_001008425	Thoc6	chr17	23805585	23810737	-	5152	1267	374	222	585	513	256	460	389	580	353	302	481	336	211	835	397	361
NM_001008426	Gm5531	chr1	155721474	155724001	+	2527	2527	0	0	0	1	0	0	0	0	0	0	0	0	0	0	1	0
NM_001008427	Gm5595	chr7	49915477	49948088	-	32611	3145	21	34	20	30	16	29	47	18	14	28	12	31	63	33	29	68
NM_001008428	Fbxw20	chr9	109119945	109137268	-	17323	1511	4	0	0	0	0	2	1	0	2	0	1	1	0	1	0	0
NM_001008429	Taar3	chr10	23669363	23670395	+	1032	1032	0	0	0	0	0	2	0	0	0	1	0	0	0	0	0	0
NM_001008498	Wdr34	chr2	29887077	29904399	-	17322	1800	352	177	411	282	148	360	183	254	166	120	400	270	186	514	193	192
NM_001008499	Taar4	chr10	23680299	23681343	+	1044	1044	0	0	0	0	0	1	0	0	0	0	1	0	0	0	1	0
NM_001008501	Zfp760	chr17	21844707	21862603	+	17896	4209	113	145	83	134	72	98	160	122	105	197	115	145	317	174	156	355
NM_001008502	Bbs12	chr3	37211475	37220373	+	8898	2434	170	198	131	188	106	134	134	130	107	150	185	181	219	202	188	201
NM_001008542	Mxi1	chr19	53384995	53450300	+	65305	5156	874	737	1247	1240	321	612	583	816	711	800	677	616	643	1378	863	1301
NM_001008547	1700001J03Rik	chr5	146994025	146996880	-	2855	778	2	0	2	0	2	3	4	0	1	2	0	0	0	0	0	0
NM_001008548	Pde2a	chr7	108570204	108661343	+	91139	4208	1065	648	1964	1520	834	1195	988	1758	1331	1038	1193	806	577	3224	1444	1197
NM_001008549	Zfp658	chr7	50817739	50830831	+	13092	3381	49	54	69	67	46	40	63	54	48	31	53	47	47	94	52	39
NM_001008550	Zfyve26	chr12	80333333	80397269	-	63936	9368	1621	1048	2147	1814	575	832	707	1321	859	654	1856	1217	1016	2501	1102	1196
NM_001008700	Il4ra	chr7	132695795	132722988	+	27193	5094	809	472	1659	1341	841	1257	1029	2051	1215	946	825	680	456	2443	1181	1040
NM_001008702	Dab2	chr15	6249788	6390709	+	140921	3789	201	270	267	471	207	240	269	485	354	451	198	254	303	621	530	736
NM_001008705	Bud31	chr5	145901265	145908943	+	7678	465	523	644	541	742	546	712	836	713	657	923	528	583	922	802	765	1324
NM_001008706	Calm5	chr13	3853418	3854007	+	589	549	0	0	0	0	0	0	0	0	0	0	0	0	0	0	1	0
NM_001008793	Whrn	chr4	63075943	63157025	-	81082	4053	263	164	387	247	132	221	153	341	183	130	373	255	136	623	206	215
NM_001009544	4921501E09Rik	chr17	33201087	33205003	-	3916	3916	0	0	0	0	0	0	1	0	1	0	1	0	0	0	0	0
NM_001009545	Adam6b	chr12	114727775	114730046	+	2271	2271	0	0	2	0	0	1	0	0	0	1	0	0	0	0	0	0
NM_001009546	Naaladl1	chr19	6105797	6115555	+	9758	2238	19	10	25	18	21	29	32	24	16	10	16	15	10	34	19	8
NM_001009547	Adam26b	chr8	44605217	44613491	-	8274	2405	0	0	0	0	0	0	0	0	0	0	0	0	0	0	0	0
NM_001009548	Adam20	chr8	41878626	41882657	+	4031	2589	0	0	0	0	0	0	0	0	0	0	0	0	0	0	0	0
NM_001009549	Zfp36l3	chrX	51075862	51079571	-	3709	2613	4	0	0	0	1	3	0	0	0	0	4	1	0	2	1	0
NM_001009550	Mup21	chr4	61808865	61811875	-	3010	755	0	0	0	0	0	0	0	0	0	0	0	0	0	0	0	0
NM_001009573	Unc13d	chr11	115923409	115939275	-	15866	3967	32	9	32	25	28	52	33	27	19	14	29	14	3	45	17	11
NM_001009574	Taar5	chr10	23690511	23691525	+	1014	1014	0	0	0	0	0	3	0	0	0	0	0	0	0	0	0	0
NM_001009575	Armcx5	chrX	132277230	132281865	+	4635	2406	86	146	110	144	104	115	161	138	109	189	126	169	234	195	138	275
NM_001009818	2011-09-01	chr5	93522482	93603984	+	81502	5008	7124	6444	13011	13897	6751	8513	8863	15611	12400	11604	8312	6700	6733	23930	15240	16257
NM_001009819	A3galt2	chr4	128436501	128446542	+	10041	3390	15	9	25	14	9	18	19	29	22	18	11	5	9	52	36	24
NM_001009927	Mief2	chr11	60541899	60546453	+	4554	2522	793	365	866	572	409	804	649	518	359	241	796	570	364	925	332	467
NM_001009935	Txnip	chr3	96361879	96365780	+	3901	2195	4478	3509	10701	8427	5245	7820	7455	14583	10140	10713	5010	4200	4547	15045	6405	13001
NM_001009940	Il19	chr1	132829232	132835818	-	6586	1023	0	0	2	0	0	0	0	0	1	0	2	0	0	2	0	0
NM_001009947	Dock11	chrX	33428826	33616557	+	187731	6665	661	1027	596	913	262	275	387	448	384	592	893	940	1589	880	742	1416
NM_001009948	Nrsn2	chr2	152194493	152202302	-	7809	1142	0	0	1	1	2	4	1	2	0	0	1	1	0	0	0	1
NM_001009949	Slc25a51	chr4	45408795	45421638	-	12843	4437	2105	1737	3001	2832	2258	3343	3169	2552	1911	1949	2312	1919	1986	3682	2101	2979
NM_001009950	Slc38a8	chr8	122003502	122025598	-	22096	2622	0	0	1	0	1	3	1	2	4	0	1	0	2	2	1	0
NM_001009951	Cep44	chr8	59010318	59029363	-	19045	1399	128	102	115	108	73	115	108	78	96	67	112	133	158	180	107	170
NM_001009952	Scgb2b20	chr7	34149361	34151338	-	1977	520	0	0	0	0	0	1	0	0	0	0	0	0	0	0	0	0
NM_001009981	Slc10a7	chr8	81033226	81257911	+	224685	3560	396	366	430	424	159	218	201	355	240	255	436	391	385	664	325	410
NM_001010825	Ficd	chr5	114185790	114190616	+	4826	3161	441	274	458	318	274	536	413	294	179	124	592	387	267	590	244	270
NM_001010827	Taar7b	chr10	23719744	23720821	+	1077	1077	0	0	0	0	0	1	0	0	0	0	1	0	0	0	0	0
NM_001010828	Taar6	chr10	23704414	23705452	-	1038	1038	0	0	0	0	0	1	0	0	0	0	0	0	0	2	0	0
NM_001010829	Taar7a	chr10	23712210	23713287	-	1077	1077	0	0	0	0	0	0	0	0	0	0	0	0	0	0	0	0
NM_001010830	Taar8a	chr10	23796305	23797340	+	1035	1035	0	0	0	0	0	0	0	0	0	0	0	1	0	0	0	0
NM_001010831	Taar9	chr10	23828293	23829340	-	1047	1047	1	0	0	0	0	2	0	0	0	0	0	1	0	0	0	0
NM_001010833	Mdc1	chr17	35978442	35996615	+	18173	7352	1458	1331	1626	1909	1011	1361	1547	1620	1378	1378	1598	1514	1599	2796	1963	2211
NM_001010834	Slc10a5	chr3	10331733	10335656	-	3923	3923	1	2	2	0	1	1	6	1	0	2	0	6	3	0	2	0
NM_001010835	Taar7e	chr10	23757419	23758496	+	1077	1077	0	0	0	0	0	0	0	0	0	0	0	0	0	0	0	0
NM_001010836	Ppp1r13l	chr7	19946564	19963882	+	17318	3130	400	205	1327	747	258	523	336	932	653	428	450	338	211	1607	683	552
NM_001010837	Taar8b	chr10	23811065	23812100	-	1035	1035	0	0	0	0	0	1	0	2	0	0	0	0	0	0	0	0
NM_001010838	Taar7d	chr10	23747027	23748104	+	1077	1077	1	0	0	0	0	1	0	0	2	0	0	0	0	0	0	0
NM_001010839	Taar7f	chr10	23769315	23770392	+	1077	1077	0	0	0	0	0	0	0	0	0	0	0	2	0	0	0	0
NM_001010840	Taar8c	chr10	23820648	23821757	-	1109	1109	0	0	0	0	0	0	0	0	0	0	0	0	0	0	0	0
NM_001010937	Gjb6	chr14	57742137	57752448	-	10311	2107	0	0	0	0	0	1	0	0	0	3	0	0	1	0	0	0
NM_001010941	Gpr12	chr5	147393725	147396815	-	3090	2469	0	0	0	1	0	0	0	0	1	0	0	0	0	0	0	0
NM_001010973	Hrh2	chr13	54287497	54317801	+	30304	2789	3	0	0	0	0	4	0	0	1	0	1	0	0	1	0	0
NM_001011517	Olfr1193	chr2	88518013	88518970	+	957	957	0	0	0	0	0	0	0	0	0	0	0	0	0	0	0	0
NM_001011518	Olfr94	chr17	37333750	37334911	-	1161	1161	0	0	2	0	2	6	0	0	0	0	0	0	1	4	0	0
NM_001011519	Olfr1148	chr2	87673197	87674142	+	945	945	0	0	0	0	0	0	0	0	0	0	0	0	0	0	0	0
NM_001011520	Olfr310	chr7	93417239	93418321	-	1082	1082	0	0	0	0	0	0	0	0	0	0	0	0	0	0	0	0
NM_001011523	Olfr913	chr9	38400387	38402746	+	2359	1275	0	0	0	0	0	1	0	0	0	0	0	0	0	0	0	0
NM_001011524	Olfr1418	chr19	11929484	11930441	-	957	957	0	0	0	0	0	0	0	0	0	0	1	0	0	0	0	0
NM_001011525	Olfr1415	chr1	94387394	94388330	-	936	936	0	0	0	0	0	0	0	0	0	0	0	0	0	0	0	0
NM_001011527	Olfr503	chr7	115688040	115689012	+	972	972	0	0	0	0	0	0	0	0	0	0	0	0	0	0	0	0
NM_001011528	Olfr456	chr6	42436161	42437213	-	1052	1052	6	2	0	4	3	2	0	3	2	1	1	1	1	7	1	2
NM_001011529	Olfr1251	chr2	89507084	89508041	-	957	957	0	0	0	0	0	0	0	0	0	0	0	0	0	0	0	0
NM_001011530	Olfr723	chr14	50548237	50549243	-	1006	1006	0	0	0	0	0	0	0	0	0	0	0	0	0	0	0	0
NM_001011531	Olfr329-ps	chr11	58355948	58358440	-	2492	1300	2	0	0	0	0	1	0	0	0	0	0	0	0	0	0	0
NM_001011532	Olfr1037	chr2	85924886	85926011	-	1125	1125	0	0	0	0	0	0	0	0	0	0	0	0	0	0	0	0
NM_001011533	Olfr688	chr7	112436608	112437574	+	966	966	0	0	0	0	0	0	0	0	0	0	0	0	0	0	0	0
NM_001011534	Olfr988	chr2	85193151	85194081	-	930	930	0	0	0	0	0	0	0	0	0	0	0	0	0	0	0	0
NM_001011535	Olfr1182	chr2	88286175	88289278	-	3103	1178	0	0	0	0	0	0	0	0	0	0	0	0	0	0	0	0
NM_001011536	Olfr566	chr7	110004834	110005785	-	951	951	0	0	0	0	0	0	0	0	0	0	0	0	0	1	0	0
NM_001011542	Olfr1532-ps1	chr7	114057713	114058637	+	924	924	0	0	0	0	0	0	0	0	0	0	0	0	0	0	0	0
NM_001011662	Olfr180	chr16	58915511	58918312	-	2801	1142	0	0	0	0	0	0	0	0	0	0	0	0	0	0	0	0
NM_001011684	Nms	chr1	38995993	39007121	+	11128	1001	0	0	0	1	0	1	0	0	0	0	0	0	0	0	0	0
NM_001011687	Rnase13	chr14	52541834	52542448	-	614	614	0	0	0	0	0	0	0	0	0	0	0	0	0	0	0	0
NM_001011695	Olfr1000	chr2	85448120	85449065	-	945	945	0	0	0	0	0	0	0	0	0	0	0	0	0	0	0	0
NM_001011707	Cyp2c66	chr19	39188387	39261246	+	72859	1630	0	0	0	0	0	0	0	0	0	0	0	0	0	0	0	0
NM_001011721	Olfr102	chr17	37450355	37451382	-	1027	100	0	0	0	0	0	0	0	0	0	0	0	0	0	0	0	0
NM_001011732	Xkr7	chr2	152857587	152881511	+	23924	2711	4	0	0	1	1	3	0	0	4	0	1	1	0	7	2	3
NM_001011733	Olfr288	chr15	98016443	98025973	-	9530	2083	0	0	0	0	1	3	0	0	2	0	1	3	0	2	0	0
NM_001011734	Olfr1116-ps	chr2	87109002	87109926	+	924	924	0	0	0	0	0	0	0	0	0	0	0	0	0	0	0	0
NM_001011735	Olfr1066	chr2	86295484	86296426	-	942	942	0	0	0	0	0	0	0	0	0	0	0	0	0	0	0	0
NM_001011736	Olfr205	chr16	59328415	59329333	-	918	918	0	0	0	0	0	0	0	0	0	0	0	0	0	0	0	0
NM_001011737	Olfr1357	chr10	78074413	78080819	-	6406	1160	1	1	0	0	0	0	0	0	0	1	0	0	0	1	0	0
NM_001011738	Olfr744	chr14	51237898	51238870	+	972	972	0	0	0	0	0	0	0	0	0	0	0	0	0	0	0	0
NM_001011739	Olfr885	chr9	37868906	37869836	+	930	930	0	0	0	0	0	0	0	0	0	0	0	0	0	0	0	0
NM_001011740	Olfr225	chr11	59426467	59427727	+	1260	1260	0	0	0	0	0	2	2	0	0	3	0	1	0	0	0	0
NM_001011741	Olfr1386	chr11	49283555	49284683	+	1128	1128	2	0	0	0	0	0	0	1	0	3	0	0	0	0	0	0
NM_001011742	Olfr479	chr7	115198497	115199481	+	984	984	0	0	0	0	0	0	1	0	0	0	0	0	0	0	0	0
NM_001011743	Olfr324	chr11	58410846	58411968	+	1122	1122	0	0	0	0	0	0	0	0	0	0	0	0	0	0	0	0
NM_001011748	Olfr867	chr9	19858909	19859905	-	996	996	0	0	0	0	0	1	0	0	0	0	0	0	1	0	0	0
NM_001011749	Olfr704	chr7	114008495	114009443	+	948	948	0	0	0	0	0	1	0	0	0	0	0	0	0	0	0	0
NM_001011750	Olfr294	chr7	93764145	93765153	-	1008	1008	0	0	0	0	0	0	0	0	0	0	0	0	0	0	0	0
NM_001011751	Olfr298	chr7	93637060	93638059	-	999	999	0	0	0	0	0	0	0	0	0	0	0	0	0	0	0	0
NM_001011752	Olfr293	chr7	93812173	93813184	+	1011	1011	0	0	0	0	0	0	0	0	0	0	0	0	0	0	0	0
NM_001011753	Olfr115	chr17	37746729	37747724	-	995	995	0	0	0	0	0	0	0	0	0	0	0	0	0	0	0	0
NM_001011754	Olfr735	chr14	50965050	50966115	-	1065	1065	0	0	0	0	0	0	0	0	0	0	0	0	0	0	0	0
NM_001011755	Olfr671	chr7	112123555	112124497	-	942	942	0	0	0	0	0	0	0	0	0	0	0	0	0	0	0	0
NM_001011756	Olfr948	chr9	39126231	39127197	-	966	966	0	0	0	0	0	1	0	0	0	0	0	0	0	0	0	0
NM_001011757	Olfr663	chr7	111852082	111853117	+	1035	1035	0	0	0	0	0	0	0	0	0	0	0	0	0	0	0	0
NM_001011758	Olfr1016	chr2	85639495	85640425	-	930	930	0	0	0	0	0	0	0	0	0	0	0	0	0	0	0	0
NM_001011759	Olfr1031	chr2	85831975	85832986	+	1011	1011	0	0	0	0	0	0	0	0	0	0	0	0	0	0	0	0
NM_001011760	Olfr314	chr11	58599640	58600771	+	1131	1131	0	0	0	0	0	1	0	1	1	0	2	0	0	0	1	0
NM_001011761	Olfr1229	chr2	89122352	89123288	-	936	936	0	0	0	0	0	0	0	0	0	0	1	0	0	0	0	0
NM_001011767	Olfr299	chr7	93613922	93614915	+	993	993	0	0	0	0	0	0	0	0	0	0	0	4	0	0	0	0
NM_001011769	Olfr317	chr11	58545597	58546725	-	1128	1128	0	0	0	0	0	0	0	0	0	0	2	0	0	0	0	0
NM_001011770	Olfr332	chr11	58303220	58306001	-	2781	1601	1	0	0	0	0	3	0	0	0	1	2	0	0	0	0	0
NM_001011771	Olfr1089	chr2	86572831	86573767	-	936	936	0	0	0	1	0	0	0	0	0	0	0	0	0	0	0	0
NM_001011773	Olfr1287	chr2	111289298	111290216	+	918	918	0	0	0	0	0	0	0	0	0	0	0	0	0	0	0	0
NM_001011774	Olfr1028	chr2	85791221	85792196	+	975	975	0	0	0	0	0	0	0	0	0	0	0	0	0	0	0	0
NM_001011775	Olfr1419	chr19	11944672	11945704	-	1032	1032	0	0	0	0	0	2	0	1	1	0	0	0	0	0	0	0
NM_001011776	Olfr527	chr7	147521762	147522680	+	918	918	0	0	1	0	0	0	0	0	0	0	0	0	0	0	0	0
NM_001011777	Olfr1042	chr2	85999501	86000598	-	1097	1097	0	0	0	0	0	0	0	0	0	0	0	0	0	0	0	0
NM_001011779	Olfr286	chr15	98057105	98064881	-	7776	1451	0	0	0	0	0	1	0	0	0	0	0	0	0	0	0	0
NM_001011780	Olfr287	chr15	98037401	98051487	-	14086	1776	0	0	0	0	2	0	0	0	0	0	0	0	0	0	1	1
NM_001011782	Olfr543	chr7	109625286	109626416	-	1130	1130	1	3	3	5	8	9	6	9	6	2	2	0	1	13	2	4
NM_001011784	Olfr1039	chr2	85970858	85971818	-	960	960	0	0	0	0	0	0	0	0	0	0	0	0	0	0	0	0
NM_001011785	Olfr987	chr2	85171123	85172053	-	930	930	0	0	0	0	0	0	0	0	0	0	0	0	0	0	0	0
NM_001011787	Olfr1307	chr2	111784672	111785611	-	939	939	0	0	0	0	0	0	0	0	0	0	0	0	0	0	0	0
NM_001011789	Olfr222	chr11	59384283	59385240	-	957	957	0	0	0	0	0	0	0	0	0	0	0	0	0	0	0	0
NM_001011790	Olfr1382	chr11	49348688	49349624	+	936	936	1	0	0	0	0	1	0	0	0	0	0	0	0	0	0	0
NM_001011791	Olfr193	chr16	59109504	59110434	-	930	930	0	0	2	0	0	0	0	0	0	0	0	0	0	0	0	0
NM_001011793	Olfr598	chr7	110477001	110477961	+	960	960	0	0	0	0	0	0	0	1	0	0	0	0	0	0	0	0
NM_001011794	Olfr1322	chrX	47238645	47239578	-	933	933	0	0	0	0	0	0	0	0	0	0	0	0	0	0	0	0
NM_001011795	Olfr1275	chr2	111071009	111071948	-	939	939	0	0	0	0	0	0	0	0	0	0	0	0	0	0	0	0
NM_001011796	Olfr1249	chr2	89470096	89471053	-	957	957	0	0	0	0	0	0	0	0	0	0	0	0	0	0	0	0
NM_001011797	Olfr782	chr10	128787620	128788565	+	945	945	0	0	0	0	0	0	0	0	0	0	0	0	0	0	0	0
NM_001011798	Olfr884	chr9	37854808	37855738	+	930	930	0	0	0	0	0	0	0	0	0	0	0	0	0	0	0	0
NM_001011799	Olfr453	chr6	42694037	42694991	+	954	954	1	0	0	0	0	0	0	0	1	0	0	0	0	0	0	1
NM_001011800	Olfr212	chr6	116456533	116467983	+	11450	2672	0	0	0	0	0	0	0	0	0	0	0	0	1	1	0	1
NM_001011801	Olfr213	chr6	116490472	116491456	+	984	984	0	2	0	0	0	1	0	1	0	1	1	0	0	0	0	0
NM_001011802	Olfr1318	chr2	111996054	111997164	+	1110	1110	0	0	0	0	0	0	0	0	0	0	0	0	0	0	0	0
NM_001011803	Olfr1306	chr2	111752146	111753085	-	939	939	0	0	0	0	0	0	0	0	2	0	0	0	0	0	0	0
NM_001011804	Olfr1211	chr2	88769534	88770470	-	936	936	0	0	0	0	0	0	0	0	0	0	0	0	0	0	0	0
NM_001011805	Olfr1385	chr11	49308036	49308966	+	930	930	1	0	0	0	0	0	0	0	0	0	0	0	0	0	0	0
NM_001011806	Olfr901	chr9	38237868	38238804	+	936	936	0	0	0	0	0	0	0	0	0	0	0	0	0	0	0	0
NM_001011807	Olfr191	chr16	59085377	59086307	-	930	930	0	0	0	0	0	0	0	0	0	0	0	0	0	0	0	0
NM_001011808	Olfr198	chr16	59201329	59202250	-	921	921	0	0	0	0	0	0	0	0	0	0	1	1	0	0	0	0
NM_001011809	Olfr728	chr14	50759376	50760312	-	936	936	0	0	0	0	0	0	0	0	0	0	0	2	0	0	0	0
NM_001011810	Olfr485	chr7	115302431	115303385	-	954	954	0	0	0	0	0	0	0	0	0	0	0	0	0	0	0	0
NM_001011811	Olfr487	chr7	115355096	115356041	-	945	945	0	0	0	0	0	0	0	1	0	0	0	0	0	0	0	0
NM_001011812	Olfr951	chr9	39201377	39202322	+	945	945	0	0	0	0	0	0	0	0	0	0	0	0	0	0	0	0
NM_001011813	Olfr93	chr17	37287976	37288915	-	939	939	0	0	0	0	0	0	0	0	0	0	0	0	0	0	1	0
NM_001011814	Olfr524	chr7	147387710	147388667	-	957	957	2	0	0	0	0	0	0	0	0	0	0	0	0	0	0	0
NM_001011815	Olfr533	chr7	147652101	147653064	+	963	963	0	0	1	0	0	0	0	0	0	0	0	0	0	0	0	0
NM_001011816	Olfr1181	chr2	88263244	88264180	-	936	936	0	0	0	0	0	0	0	0	0	0	0	0	0	1	0	0
NM_001011818	Olfr316	chr11	58571168	58572089	+	921	921	0	0	0	0	0	0	0	0	0	0	0	0	0	0	0	0
NM_001011819	Olfr312	chr11	58644657	58645584	+	927	927	0	0	0	0	1	2	0	0	0	0	1	0	0	1	0	0
NM_001011821	Olfr804	chr10	129141935	129142880	+	945	945	0	0	0	0	0	0	0	0	0	0	0	0	0	0	0	0
NM_001011822	Olfr787	chr10	128899733	128900672	+	939	939	0	0	0	0	0	0	0	0	0	0	0	0	0	0	0	0
NM_001011823	Olfr834	chr9	18792433	18793372	+	939	939	0	0	0	0	0	0	0	0	0	0	0	0	0	1	0	1
NM_001011824	Olfr832	chr9	18749093	18750032	+	939	939	1	0	0	0	0	0	0	0	0	0	0	0	0	1	0	0
NM_001011825	Olfr1105	chr2	86873437	86874376	-	939	939	0	0	0	0	0	1	0	0	0	0	0	0	0	0	0	0
NM_001011826	Olfr967	chr9	39557972	39558905	+	933	933	0	0	0	0	0	1	0	0	0	0	0	0	0	0	0	0
NM_001011827	Olfr963	chr9	39476643	39477579	+	936	936	0	0	0	0	0	1	0	0	0	0	0	0	0	0	0	0
NM_001011828	Olfr304	chr7	93534166	93535168	-	1002	1002	0	0	0	0	0	0	0	0	0	0	0	0	0	0	0	0
NM_001011829	Olfr761	chr17	38088995	38089967	-	972	972	0	0	0	0	0	0	0	0	0	0	0	0	0	0	0	0
NM_001011830	Olfr119	chr17	37833629	37838582	+	4953	1033	0	0	0	0	0	0	0	0	0	0	1	0	0	0	0	0
NM_001011831	Olfr1500	chr19	13901948	13902884	-	936	936	2	0	0	1	0	0	0	0	0	0	0	0	0	0	0	0
NM_001011832	Olfr1490	chr19	13728935	13729886	+	951	951	0	0	0	0	0	0	0	0	0	0	0	0	0	0	0	0
NM_001011833	Olfr1137	chr2	87551128	87552061	-	933	933	0	0	0	0	0	0	0	0	0	0	0	0	0	0	0	0
NM_001011834	Olfr1152	chr2	87708149	87709082	+	933	933	0	0	0	0	0	0	0	0	0	0	0	0	0	0	0	0
NM_001011835	Olfr1162	chr2	87889834	87890779	-	945	945	0	0	0	0	0	0	0	0	0	0	0	0	0	0	0	0
NM_001011836	Olfr1129	chr2	87415242	87416187	+	945	945	0	0	0	0	1	0	0	0	0	0	0	0	0	0	0	0
NM_001011837	Olfr748	chr14	51330006	51330930	+	924	924	0	0	0	0	0	0	0	0	0	0	0	0	0	0	0	0
NM_001011839	Olfr1437	chr19	12396376	12397315	-	939	939	0	0	0	0	0	0	0	0	0	0	0	0	0	0	0	0
NM_001011840	Olfr1463	chr19	13308741	13309674	+	933	933	1	0	0	0	0	0	0	0	0	0	0	0	0	0	0	0
NM_001011841	Olfr1465	chr19	13387849	13388773	-	924	924	1	0	0	0	0	0	0	0	0	0	0	1	0	0	0	0
NM_001011842	Olfr1474	chr19	13545461	13546406	+	945	945	0	0	0	0	0	0	0	0	0	0	0	0	0	0	0	0
NM_001011845	Olfr597	chr7	110468926	110469874	+	948	948	0	0	0	0	0	0	0	0	0	0	0	0	0	0	0	0
NM_001011846	Olfr517	chr7	116011721	116012666	-	945	945	0	0	0	0	0	0	0	0	0	0	0	0	0	0	0	0
NM_001011847	Olfr591	chr7	110321204	110322149	-	945	945	0	0	0	0	0	0	0	0	0	0	0	0	0	0	0	0
NM_001011848	Olfr675	chr7	112172538	112173480	-	942	942	0	0	0	0	0	0	0	0	0	0	0	0	0	0	0	0
NM_001011849	Olfr792	chr10	128977594	128978530	+	936	936	0	0	0	0	0	0	0	0	0	0	0	0	0	0	0	0
NM_001011850	Olfr1505	chr19	13993511	13994462	+	951	951	0	0	0	0	0	0	0	0	0	0	0	0	0	0	0	0
NM_001011851	Olfr412	chr11	74178172	74179111	+	939	939	0	0	0	0	0	0	0	0	0	0	0	1	0	1	0	0
NM_001011852	Olfr1029	chr2	85815369	85816430	+	1061	1061	0	0	0	0	0	0	0	0	0	0	0	0	0	0	0	0
NM_001011853	Olfr1425	chr19	12148184	12149120	-	936	936	1	0	0	0	1	0	0	0	0	0	0	0	0	0	0	0
NM_001011854	Olfr605	chr7	110590653	110591664	-	1011	1011	1	0	0	0	0	1	0	1	0	0	2	0	0	0	0	0
NM_001011855	Olfr169	chr16	19566032	19566974	-	942	942	0	0	1	0	0	0	0	0	0	0	0	0	0	0	0	0
NM_001011856	Olfr1331	chr4	118541387	118542341	+	954	954	0	0	0	0	0	0	0	0	0	0	0	0	0	0	0	0
NM_001011857	Olfr685	chr7	112328874	112329825	-	951	951	0	0	0	0	0	0	0	0	0	0	0	0	0	0	0	0
NM_001011858	Olfr504	chr7	115708350	115709307	-	957	957	1	0	0	0	0	0	0	0	0	0	0	0	0	0	0	0
NM_001011859	Olfr965	chr9	39526813	39527752	+	939	939	0	0	0	0	0	0	0	0	0	0	0	0	0	0	0	0
NM_001011860	Olfr1222	chr2	88964950	88965886	-	936	936	0	0	0	0	0	0	0	0	0	0	0	0	0	0	0	0
NM_001011861	Olfr331	chr11	58315099	58316056	-	957	957	0	0	0	0	0	0	0	0	0	0	0	0	0	0	0	0
NM_001011862	Olfr699	chr7	113933562	113934513	-	951	951	0	0	0	1	0	0	0	0	0	0	0	0	0	0	0	0
NM_001011863	Olfr406	chr11	74082892	74083864	+	972	972	0	0	0	0	0	0	0	1	0	0	2	0	0	3	0	0
NM_001011864	Olfr917	chr9	38472497	38473427	-	930	930	0	0	0	0	0	0	0	0	0	0	0	0	0	0	0	0
NM_001011865	Olfr624	chr7	110818616	110819543	-	927	927	0	0	0	0	0	0	0	0	0	0	0	0	0	0	0	0
NM_001011866	Olfr309	chr7	93454694	93455621	-	927	927	0	0	0	0	0	2	0	0	0	0	0	0	0	0	0	0
NM_001011867	Olfr538	chr7	147760053	147760986	+	933	933	0	0	0	0	0	0	0	0	0	0	0	0	0	0	0	0
NM_001011868	Olfr1178	chr2	88231405	88232377	+	972	972	2	0	0	0	0	0	0	0	0	0	0	2	0	0	0	0
NM_001011869	Olfr452	chr6	42740039	42740993	+	954	954	0	0	0	0	0	0	0	0	0	0	0	0	0	0	0	0
NM_001011870	Olfr1329	chr4	118589128	118590070	-	942	942	0	0	0	0	0	0	0	0	0	0	0	0	0	0	0	0
NM_001011871	Olfr506	chr7	115755822	115756767	+	945	945	0	0	0	0	0	0	0	0	0	0	0	0	0	0	0	0
NM_001011872	Olfr1034	chr2	85886600	85887623	+	1023	1023	1	0	0	0	0	0	0	0	0	0	0	0	0	0	0	0
NM_001011873	Xkr9	chr1	13658851	13691804	+	32953	1926	0	0	0	0	0	0	1	0	0	0	0	0	0	0	0	0
NM_001011874	Xkr4	chr1	3204562	3661579	-	457017	3634	6	1	2	1	0	3	0	0	0	0	2	4	0	3	0	1
NM_001011875	Rnase12	chr14	51676372	51676917	-	545	545	0	0	0	0	0	0	0	0	1	0	0	0	0	1	0	0
NM_001011876	Ang6	chr14	44579328	44584083	-	4755	714	0	0	0	0	0	0	0	0	0	0	0	0	0	0	0	0
NM_001011877	Rnase11	chr14	51669125	51669838	-	713	713	0	0	0	0	0	0	0	0	0	0	0	0	0	0	0	0
NM_001012265	Olfr857	chr9	19517272	19518202	+	930	930	0	0	0	0	0	0	0	0	0	0	0	0	0	0	0	0
NM_001012266	Olfr835	chr9	18839568	18840504	+	936	936	0	0	0	0	0	0	0	0	0	0	0	0	0	0	0	0
NM_001012269	Olfr1513	chr14	52968777	52969719	-	942	942	0	0	1	0	0	0	0	0	0	0	0	0	0	0	0	0
NM_001012305	Slc39a12	chr2	14310024	14416604	+	106580	2676	0	0	0	0	1	3	0	0	1	1	2	1	0	0	0	0
NM_001012309	Ccdc55	chr11	76857793	76891939	-	34146	3116	284	295	335	459	266	404	400	447	367	411	380	333	412	686	458	659
NM_001012310	Slc25a47	chr12	110089338	110095025	+	5687	1580	97	45	171	109	103	211	157	117	61	43	103	65	46	189	62	79
NM_001012322	Sctr	chr1	121903556	121960109	+	56553	1922	341	167	294	170	191	372	228	169	134	91	373	266	156	373	86	145
NM_001012323	Mup20	chr4	61711268	61715151	-	3883	886	0	0	0	0	0	0	0	0	0	0	0	0	0	0	0	0
NM_001012324	Ecm2	chr13	49600178	49628158	+	27980	3596	14	20	5	10	9	8	8	12	8	12	10	15	13	12	11	18
NM_001012325	Zfp708	chr13	67170333	67198912	-	28579	2354	29	32	9	33	36	26	29	13	11	30	27	42	97	28	31	107
NM_001012330	Zbtb18	chr1	179374791	179380897	+	6106	3840	696	519	1274	893	442	840	600	869	689	581	1012	791	762	1468	785	1088
NM_001012392	Bpifb1	chr2	154016553	154046079	+	29526	1673	0	0	0	0	0	2	0	0	2	0	0	0	0	0	0	0
NM_001012400	AU022252	chr4	118897742	118905329	-	7587	1867	290	177	262	236	201	252	328	223	182	154	255	225	164	373	201	213
NM_001012401	Hspb6	chr7	31338320	31340458	+	2138	1325	820	522	1317	872	571	1128	809	997	731	644	887	658	510	1715	816	858
NM_001012402	Hs3st6	chr17	24889947	24895629	+	5682	1220	81	51	57	36	59	126	78	28	16	8	94	79	51	70	19	35
NM_001012451	Ankrd6	chr4	32891009	33037801	-	146792	4444	74	59	28	27	47	53	62	32	15	18	84	47	47	71	22	37
NM_001012520	Klri1	chr6	129647235	129667150	-	19915	838	0	0	0	0	0	0	0	0	0	0	1	0	0	0	0	0
NM_001012638	Acd	chr8	108222058	108224995	-	2937	1418	800	422	1104	926	545	839	690	1143	780	603	914	663	424	1729	838	734
NM_001012640	AY761185	chr8	22083372	22084427	-	1055	486	0	0	0	0	0	2	0	0	0	0	0	0	0	0	0	0
NM_001012704	Wfdc13	chr2	164510606	164513206	+	2600	1074	0	0	0	0	2	1	0	0	0	0	0	0	0	0	0	0
NM_001012723	Wfdc16	chr2	164460207	164464302	-	4095	1121	0	0	0	0	0	2	0	0	1	0	0	0	0	0	0	0
NM_001012725	Wfdc6b	chr2	164439199	164443713	+	4514	807	0	0	0	0	0	3	0	0	0	0	0	0	0	0	0	0
NM_001012726	Aym1	chr5	113786313	113786841	+	528	528	1	0	0	0	0	1	1	0	0	0	2	0	0	0	0	0
NM_001012765	Adcy5	chr16	35155721	35304635	+	148914	5060	828	419	1594	786	230	437	268	378	195	134	1388	779	498	1252	357	567
NM_001013012	Zfp787	chr7	6083090	6107573	-	24483	1899	474	249	873	538	293	637	413	741	516	349	541	399	216	1110	495	507
NM_001013013	Dhrs7c	chr11	67611772	67629504	+	17732	1124	0	1	0	0	2	0	0	0	0	0	0	0	0	0	0	0
NM_001013019	Lrrn4cl	chr19	8925274	8928399	+	3125	2583	46	30	53	49	61	84	83	37	28	46	33	30	39	75	46	55
NM_001013022	Odf3b	chr15	89207879	89209685	-	1806	1040	8	0	6	0	2	8	3	2	4	0	2	1	3	6	0	0
NM_001013024	Usp13	chr3	32716547	32834179	+	117632	4686	149	127	183	216	65	97	101	142	122	110	169	163	148	312	147	247
NM_001013025	Tgfbrap1	chr1	43104113	43155467	-	51354	5538	1096	650	1269	928	563	895	785	938	617	488	1095	894	763	1548	721	815
NM_001013026	Ttf2	chr3	100742782	100773586	-	30804	4541	556	402	573	662	329	504	491	513	381	388	563	533	468	851	535	600
NM_001013028	Tmem263	chr10	84565371	84580492	+	15121	3778	564	736	859	1115	484	619	671	1012	841	1182	683	693	1148	1827	1230	2484
NM_001013365	Osm	chr11	4136787	4141029	+	4242	1907	0	0	1	0	0	4	0	0	1	0	0	0	0	0	0	0
NM_001013366	Wdr91	chr6	34830425	34860831	-	30406	2637	669	338	664	446	323	587	457	428	300	236	710	508	388	770	337	343
NM_001013367	Prkaa1	chr15	5093860	5131899	+	38039	4655	768	1016	631	886	533	627	705	549	496	655	754	922	1504	1010	697	1558
NM_001013368	E2f8	chr7	56121798	56136411	-	14613	3691	164	184	332	427	147	193	234	498	310	349	207	186	219	645	502	515
NM_001013369	Pfdn4	chr2	170321927	170344570	+	22643	736	162	211	188	259	150	238	208	240	209	266	221	194	353	310	258	488
NM_001013371	Dtx3l	chr16	35926600	35939113	-	12513	4847	238	264	171	229	230	241	298	126	71	85	242	246	323	244	149	265
NM_001013372	Nrp	chr12	88783797	88784967	-	1170	850	5	7	13	9	8	9	8	18	14	10	6	8	5	15	13	15
NM_001013373	Tmprss13	chr9	45127182	45155663	+	28481	3188	3	0	3	0	0	5	2	1	1	0	1	0	1	5	0	0
NM_001013374	Lman2l	chr1	36480030	36502084	-	22054	2225	415	348	346	395	259	404	350	339	235	201	443	336	327	543	287	354
NM_001013375	Utp18	chr11	93720556	93747080	-	26524	2613	661	534	1087	1096	535	772	734	1277	1060	1028	749	640	673	1702	1206	1488
NM_001013376	Rpp38	chr2	3246220	3249900	-	3680	1027	104	94	157	195	102	212	191	194	152	153	122	101	120	295	197	304
NM_001013377	Arhgef39	chr4	43509015	43512532	-	3517	1622	95	75	166	120	57	116	94	119	70	73	116	98	83	190	103	107
NM_001013379	Zfp930	chr8	71732944	71754438	+	21494	2996	81	168	103	194	103	142	184	194	161	346	114	146	361	235	295	591
NM_001013380	Dync1li2	chr8	106941573	106966947	-	25374	4633	1811	1830	2169	2878	1642	2116	2392	2722	2287	2739	2045	1990	2342	3728	3050	3813
NM_001013381	Rsad1	chr11	94401111	94410521	-	9410	4151	245	193	362	232	207	322	263	233	123	104	324	239	222	408	164	252
NM_001013382	Lrrc52	chr1	169375805	169396911	-	21106	1137	1	0	5	0	0	1	0	0	1	0	0	4	0	0	1	1
NM_001013384	Podnl1	chr8	86649887	86656416	+	6529	2080	109	60	187	128	86	187	120	154	114	87	117	84	56	323	102	87
NM_001013385	Grm4	chr17	27559332	27640478	-	81146	3204	1	0	0	0	0	4	0	2	2	0	11	1	0	1	0	0
NM_001013386	Rasl10b	chr11	83223573	83234540	+	10967	3481	5	4	7	3	7	4	3	9	4	6	11	8	2	19	4	2
NM_001013389	Mrs2	chr13	25084163	25112186	-	28023	2161	327	274	294	313	187	255	287	238	157	164	272	281	431	462	243	479
NM_001013390	Scn4b	chr9	44947124	44962144	+	15020	4244	0	0	1	0	0	1	1	1	1	1	0	1	0	0	0	0
NM_001013391	Cpsf6	chr10	116781723	116814029	-	32306	6534	1292	1264	1758	1851	1182	1594	1694	2200	1721	1807	1320	1255	1767	3047	1945	3089
NM_001013393	Gm11487	chr4	73062065	73066106	-	4041	1323	2	0	0	0	0	2	1	0	0	0	1	0	0	0	0	0
NM_001013405	Tcaim	chr9	122714664	122745450	+	30786	3039	207	208	130	192	138	162	223	102	79	84	239	250	391	186	115	320
NM_001013411	Nkain2	chr10	31409124	32609721	-	1200597	3205	1	0	0	0	1	0	0	0	0	0	0	0	0	3	0	0
NM_001013412	Ccl26	chr5	136036317	136039439	-	3122	282	0	0	0	0	0	0	0	0	0	0	0	0	0	0	0	0
NM_001013414	Neurl4	chr11	69715317	69727326	+	12009	5267	1374	750	1822	1134	734	1385	997	1207	724	512	1605	1126	638	2240	852	908
NM_001013575	Olfr112	chr17	37700183	37706396	-	6213	3175	0	0	0	0	0	0	0	1	0	0	0	2	0	0	0	0
NM_001013577	Inip	chr4	59782518	59796727	-	14209	3216	316	274	461	502	254	402	351	519	406	446	319	314	337	708	441	647
NM_001013607	Vmo1	chr11	70327017	70328118	-	1101	672	0	2	0	0	0	0	7	0	0	0	0	0	0	1	0	0
NM_001013608	Ercc6l2	chr13	63916627	64001609	+	84982	5567	309	402	289	379	200	213	288	326	234	362	406	415	611	547	431	731
NM_001013609	Tex24	chr8	28454865	28459660	+	4795	1767	0	0	0	0	0	1	0	0	0	0	0	1	0	0	0	0
NM_001013616	Trim6	chr7	111367308	111383666	+	16358	3827	97	89	110	92	184	235	228	76	73	61	133	116	155	126	72	107
NM_001013741	Ddn	chr15	98634212	98638356	-	4144	3740	8	3	12	9	9	4	8	16	17	2	9	3	4	24	7	7
NM_001013749	Tmem151b	chr17	45678888	45686626	-	7738	4113	1	0	1	0	0	2	1	4	2	0	3	1	1	7	0	1
NM_001013750	Gm597	chr1	28832966	28837097	-	4131	2882	0	0	0	4	0	2	0	0	1	0	0	0	0	0	0	0
NM_001013751	Syna	chr5	135033123	135036041	-	2918	2918	24	13	20	18	5	18	24	21	7	13	11	13	18	37	15	21
NM_001013753	Pcdh17	chr14	84843369	84936867	+	93498	9509	1	0	0	0	1	9	1	2	2	1	5	3	3	0	2	0
NM_001013756	Grhl3	chr4	135097802	135129535	-	31733	2779	0	0	0	2	0	1	1	2	3	0	3	0	1	1	1	4
NM_001013757	Vwde	chr6	13135609	13174965	-	39356	3979	2	0	1	2	1	4	0	2	2	0	2	2	0	5	0	0
NM_001013758	Lingo3	chr10	80295547	80306784	-	11237	3437	3	1	10	5	1	8	2	3	5	4	6	4	0	5	4	2
NM_001013759	Gas2l2	chr11	83235136	83243023	-	7887	2943	14	3	8	10	6	14	11	6	4	0	5	8	5	12	2	1
NM_001013760	Gm4937	chrX	73509644	73513012	+	3368	1010	1	0	0	0	0	0	0	0	0	0	0	0	0	0	0	0
NM_001013764	Ces1a	chr8	95544113	95572091	-	27978	1979	11	8	16	15	4	19	14	32	18	23	15	6	7	50	28	18
NM_001013765	Zscan4c	chr7	11591093	11595896	+	4803	2276	0	0	0	0	0	0	0	3	0	0	0	0	0	0	0	0
NM_001013767	Capn11	chr17	45767152	45796258	-	29106	2575	3	2	0	0	4	7	3	2	2	0	4	5	0	6	1	1
NM_001013769	Rsl1	chr13	67274117	67284434	+	10317	2045	11	10	18	11	17	6	22	22	3	29	12	11	32	17	20	47
NM_001013770	Lipo1	chr19	33629770	33664801	-	35031	2721	34	118	35	75	32	60	71	32	45	107	48	72	232	52	81	225
NM_001013771	Gm973	chr1	59573107	59691353	+	118246	3595	3	1	0	2	0	0	2	0	2	0	3	0	0	0	1	1
NM_001013773	Nxpe5	chr5	138667131	138693103	+	25972	2312	29	27	12	28	11	40	29	11	8	9	41	32	29	23	8	33
NM_001013774	Kpna7	chr5	145744612	145770505	-	25893	2248	1	0	1	0	0	2	0	3	3	2	2	0	0	2	0	0
NM_001013776	Fbxw24	chr9	109503629	109528573	-	24944	1490	1	0	3	0	3	2	3	0	1	0	1	0	0	0	2	0
NM_001013777	Zfp488	chr14	34780255	34791950	-	11695	4301	1	0	0	0	1	2	0	0	0	0	0	0	0	2	0	0
NM_001013778	Tvp23a	chr16	10420651	10447443	-	26792	2808	70	41	104	97	57	62	63	118	75	62	96	53	36	200	82	96
NM_001013779	Aim2	chr1	175350734	175396167	+	45433	2537	1	0	1	4	0	2	0	1	2	3	2	0	0	3	0	5
NM_001013780	Slc25a34	chr4	141174739	141179749	-	5010	2682	244	109	1017	840	221	521	368	192	124	115	301	190	137	386	118	366
NM_001013783	Fam71b	chr11	46218229	46221487	+	3258	2190	0	0	0	0	2	4	1	0	0	0	0	0	0	0	0	0
NM_001013784	E130309D14Rik	chr11	74433106	74455018	+	21912	4002	81	33	30	10	16	80	31	17	19	16	57	45	41	19	5	17
NM_001013785	Akr1c19	chr13	4232985	4247605	+	14620	1242	0	0	0	0	0	0	0	0	0	0	0	0	0	0	0	0
NM_001013786	Zscan26	chr13	21534043	21545596	-	11553	3909	831	889	767	1237	532	709	910	781	701	855	826	921	1268	1329	936	1739
NM_001013787	Vmn1r209	chr13	22897448	22898387	-	939	939	0	0	0	0	0	0	0	0	0	0	0	0	0	0	0	0
NM_001013792	Otulin	chr15	27535675	27560448	-	24773	1489	377	331	568	498	244	404	364	585	424	393	472	417	322	821	459	600
NM_001013797	Spink6	chr18	44231046	44243264	+	12218	587	0	0	0	0	0	0	0	0	0	0	0	0	0	0	0	0
NM_001013799	Mettl21c	chr1	44066252	44076851	-	10599	1086	0	0	0	0	0	0	3	0	0	0	0	0	0	1	0	3
NM_001013802	Macrod2	chr2	140221165	142215786	+	1994621	1893	20	14	19	11	14	26	17	6	4	10	19	31	9	21	2	15
NM_001013804	Flg2	chr3	93001194	93025298	+	24104	7671	3	0	0	1	0	2	1	1	0	0	1	1	0	1	0	0
NM_001013806	Ankrd13c	chr3	157610429	157669801	+	59372	2654	1003	859	1316	1212	561	1019	816	1027	794	834	1095	1081	1246	1910	990	1643
NM_001013810	Gm5591	chr7	39303157	39313212	-	10055	3441	1	0	0	0	0	0	0	0	0	0	0	0	0	0	0	0
NM_001013811	Fam169b	chr7	75418724	75507976	+	89252	2819	3	5	2	0	1	7	0	5	0	2	3	1	4	6	2	1
NM_001013813	Maml2	chr9	13424432	13513977	+	89545	5945	129	142	185	194	68	81	109	182	154	153	190	168	152	325	229	298
NM_001013814	Amt	chr9	108199252	108203928	+	4676	1325	71	63	56	64	158	265	220	56	24	32	87	76	52	83	38	41
NM_001013816	Gm5622	chr14	52172464	52282628	+	110164	1581	1	0	0	0	0	3	0	2	0	0	3	1	0	0	0	0
NM_001013817	Sp140	chr1	87497277	87541611	+	44334	2416	5	7	5	7	4	10	6	6	5	7	12	5	13	11	6	9
NM_001013820	Slc22a28	chr19	8136698	8206472	-	69774	2004	0	0	0	0	0	0	0	0	0	0	0	0	0	0	0	0
NM_001013823	Krtap4-16	chr11	99711968	99712919	-	951	951	0	0	0	0	0	0	0	0	0	0	0	0	0	1	2	0
NM_001013824	Gm5662	chr12	89509079	89512941	-	3862	1841	0	0	1	0	0	1	0	0	3	1	1	1	2	1	1	2
NM_001013826	Dupd1	chr14	22495793	22533798	-	38005	1103	0	1	1	0	0	0	0	1	0	0	0	0	0	4	0	0
NM_001013829	Shf	chr2	122174627	122194654	-	20027	1558	196	123	269	216	142	310	204	284	175	149	219	195	130	423	251	239
NM_001013832	Gpr31b	chr17	13244186	13245146	-	960	960	0	0	0	0	0	0	0	0	0	0	0	0	0	0	0	0
NM_001013833	Prkg1	chr19	30638976	31839523	-	1200547	6978	53	57	142	119	47	49	62	169	108	139	62	40	84	215	176	273
NM_001014390	Dyrk2	chr10	118296404	118305959	-	9555	2137	529	372	1052	678	478	857	592	848	531	410	593	412	303	1302	510	695
NM_001014394	Gpr113	chr5	30519970	30532262	-	12292	3099	4	1	2	2	4	7	13	1	4	1	6	2	0	6	1	1
NM_001014395	Fbxw22	chr9	109280922	109306808	-	25886	1824	0	0	0	0	0	2	0	0	0	0	2	0	0	0	0	0
NM_001014397	Gm13154	chr4	146927385	146959310	+	31925	2827	0	0	2	0	1	1	2	1	1	3	1	1	3	1	0	5
NM_001014398	Trcg1	chr9	57084362	57097671	+	13309	2701	2	2	3	2	8	27	11	5	3	1	3	6	1	7	2	3
NM_001014399	Abi3bp	chr16	56477958	56690248	+	212290	3884	18	20	35	21	24	10	29	22	19	37	20	18	28	51	27	63
NM_001014761	Scn2b	chr9	44925958	44938153	+	12195	4562	1	0	0	0	0	1	1	1	0	0	0	0	0	0	0	0
NM_001014836	4930404N11Rik	chr10	80826768	80828565	-	1797	683	3525	1695	3684	2089	1708	3927	2214	1462	972	576	2823	1783	1050	2947	858	1241
NM_001014900	Zmynd12	chr4	119095288	119126504	+	31216	1505	10	2	5	1	8	21	17	4	2	3	9	10	9	8	7	4
NM_001014973	Snx13	chr12	35731860	35832149	+	100289	6226	497	674	411	730	269	387	411	489	402	617	574	616	1071	779	609	1298
NM_001014974	Ttll4	chr1	74708327	74744547	+	36220	4253	476	383	714	756	395	508	516	808	660	545	511	392	391	1119	685	732
NM_001014976	Espl1	chr15	102126723	102154787	+	28064	6630	878	623	1209	1129	592	838	813	1202	858	693	949	714	496	2098	1081	990
NM_001014981	Wdr7	chr18	63868348	64149413	+	281065	7108	681	485	847	743	189	268	254	589	353	297	875	590	606	1161	537	786
NM_001014995	Fam189b	chr3	88987146	88993211	+	6065	3059	46	30	70	49	66	110	124	70	42	31	67	28	29	113	63	38
NM_001014996	Cenpj	chr14	57145597	57190683	-	45086	4363	78	115	85	109	44	71	93	110	90	79	112	102	141	142	94	146
NM_001014997	Gm156	chr6	129716664	129725867	-	9203	682	0	0	0	0	0	0	0	0	0	0	0	0	0	0	0	0
NM_001015039	Zfyve28	chr5	34537542	34630973	-	93431	3980	13	12	48	8	13	20	8	26	14	12	20	11	9	41	9	11
NM_001015046	Rap1gap2	chr11	74196984	74403660	-	206676	6410	1274	910	807	956	360	509	468	1075	896	816	844	862	632	1651	1077	1094
NM_001015507	Vprbp	chr9	106724306	106783323	+	59017	5392	875	789	1202	1446	545	748	800	1342	1016	999	1051	939	1015	2009	1305	1535
NM_001015681	E130308A19Rik	chr4	59639082	59767175	+	128093	3720	202	142	248	176	63	110	73	149	92	104	250	177	174	319	162	198
NM_001015876	Tyw1	chr5	130732906	130817437	+	84531	3046	714	416	874	570	262	485	394	530	396	285	831	614	406	1175	385	469
NM_001017422	Ear4	chr14	51823364	51823831	+	467	5	0	0	0	0	0	1	0	0	0	0	0	0	0	0	0	0
NM_001017426	Kdm6b	chr11	69212019	69227177	-	15158	6644	1837	1112	4820	3029	1127	1946	1421	3918	2896	2047	2268	1638	1192	7057	3003	3504
NM_001017427	Rasef	chr4	73360482	73436506	-	76024	5183	0	0	1	0	1	0	1	0	0	0	2	2	0	0	0	2
NM_001017429	Cox17	chr16	38347084	38352849	+	5765	436	1235	627	1371	993	780	1596	1151	1019	678	538	1275	910	616	1606	735	770
NM_001017433	Tbata	chr10	60634711	60651589	+	16878	1528	5	0	1	2	1	5	3	7	1	1	2	5	5	6	3	0
NM_001017955	Zscan18	chr7	13353440	13361007	-	7567	3626	2	0	3	3	0	2	8	1	3	1	6	2	0	9	0	5
NM_001017966	Ddi2	chr4	141239477	141279334	-	39857	1470	768	495	1152	887	471	769	620	924	573	455	839	589	499	1823	714	928
NM_001017968	Zdhhc18	chr4	133162906	133189344	-	26438	2847	657	435	992	908	467	857	644	1320	1010	867	726	577	465	1667	942	833
NM_001017985	C2cd3	chr7	107520742	107618668	+	97926	7811	505	364	404	416	190	200	202	274	211	192	508	444	449	588	299	455
NM_001018013	Izumo1	chr7	52877180	52882612	+	5432	1493	1	0	0	1	0	1	0	0	0	0	0	1	1	0	1	0
NM_001018019	Grxcr1	chr5	68423073	68557637	+	134564	1071	1	0	0	0	0	1	0	0	0	0	0	0	0	0	0	0
NM_001018031	Otol1	chr3	69811534	69832630	+	21096	2161	2	0	0	0	0	0	0	0	0	0	0	0	0	1	0	0
NM_001018042	Sp3	chr2	72774489	72818503	-	44014	4066	910	1395	929	1318	657	734	947	1011	863	1314	926	1102	2051	1563	1244	2988
NM_001018063	Cxx1b	chrX	50972353	50973585	-	1232	1232	267	182	245	311	130	276	200	138	126	93	286	214	199	299	129	167
NM_001018079	Lce3f	chr3	92796147	92797348	+	1201	611	0	0	0	0	0	0	0	0	0	0	0	0	0	0	0	0
NM_001018087	Ldoc1	chrX	58962790	58964125	+	1335	1335	3	0	0	0	0	4	0	1	0	0	9	1	0	1	3	0
NM_001024135	Kbtbd7	chr14	79826317	79830845	+	4528	4528	182	152	125	105	222	274	302	62	55	78	164	153	277	124	81	212
NM_001024136	Anks6	chr4	47028560	47070178	-	41618	3552	506	273	893	512	264	434	334	547	307	197	632	412	282	1163	347	376
NM_001024137	Pla2g4d	chr2	120091604	120114805	-	23201	3286	1	0	0	0	0	7	1	3	2	1	1	0	0	2	0	0
NM_001024138	Gpr139	chr7	126287836	126327888	-	40052	1038	1	0	0	0	0	0	0	0	0	0	0	0	0	0	0	0
NM_001024139	Adamts15	chr9	30706739	30730037	-	23298	5928	79	57	111	68	48	103	89	66	40	29	62	56	31	93	38	57
NM_001024141	Nxf3	chrX	132606637	132619794	-	13157	2978	1	0	0	0	0	0	0	0	0	0	0	0	0	2	0	0
NM_001024142	Fbxo10	chr4	45047119	45097476	-	50357	4602	606	358	607	475	254	444	367	408	264	211	707	485	339	776	358	306
NM_001024145	Pla2g4f	chr2	120125692	120139901	-	14209	3125	3	1	2	1	0	5	2	3	2	1	2	4	0	3	0	0
NM_001024147	Gm5868	chr5	72972877	72978789	-	5912	1380	0	0	2	0	0	1	0	0	0	2	0	0	0	0	0	0
NM_001024148	Ugt2a2	chr5	87888517	87911283	-	22766	768	0	0	0	0	0	0	0	0	0	0	0	0	0	0	0	0
NM_001024205	Nufip2	chr11	77499640	77531468	+	31828	10399	988	1484	1378	1549	1582	1817	2461	1508	1189	1902	1119	1209	2580	2124	1803	3607
NM_001024206	Trappc1	chr11	69137487	69139295	+	1808	745	391	258	343	314	271	444	440	294	209	177	469	344	291	471	226	272
NM_001024225	Defa24	chr8	22844965	22845943	+	978	137	1	0	0	0	0	0	0	0	0	0	0	0	0	0	0	0
NM_001024230	Gm5431	chr11	48700923	48715654	-	14731	2971	0	0	0	0	2	0	0	2	1	0	0	0	0	0	1	0
NM_001024385	Crls1	chr2	132672401	132692504	+	20103	1907	1323	1293	916	1317	881	1264	1397	807	746	905	1018	1159	1685	1261	929	1897
NM_001024474	Diras2	chr13	52599743	52626205	-	26462	4348	13	3	8	5	6	8	5	7	10	10	12	6	6	19	6	4
NM_001024478	Cdhr3	chr12	33718660	33777740	-	59080	2953	13	3	7	1	4	7	8	7	6	4	6	8	5	13	8	9
NM_001024504	Dcun1d2	chr8	13255962	13288126	-	32164	2920	792	475	923	700	443	635	576	661	388	359	907	674	611	1107	493	606
NM_001024508	Brd9	chr13	74075285	74098343	+	23058	2407	417	357	627	566	288	510	420	567	381	356	509	400	394	913	458	562
NM_001024512	Fam149b	chr14	21167383	21202713	+	35330	2430	308	229	274	303	159	257	238	242	187	173	356	278	252	397	244	291
NM_001024539	Shc2	chr10	79080682	79100663	-	19981	3957	65	51	182	162	57	103	91	262	188	120	83	69	42	380	178	171
NM_001024560	Snx32	chr19	5495277	5510489	-	15212	1650	86	64	91	65	79	103	119	115	72	60	128	67	52	136	71	34
NM_001024602	Cep170b	chr12	113960384	113984802	+	24418	6640	2191	1199	3539	2446	1238	2315	1609	3213	2341	1464	2327	1676	923	5336	2238	1870
NM_001024604	Ankrd28	chr14	32513200	32643601	-	130401	5229	789	719	809	833	418	482	549	700	573	626	749	660	905	1065	658	1109
NM_001024606	Pdp2	chr8	107115367	107120749	+	5382	3498	865	595	922	613	997	1533	1373	598	417	389	737	589	492	747	350	487
NM_001024614	1700007G11Rik	chr5	98758322	99231038	+	472716	861	0	0	0	0	0	0	2	5	1	0	1	2	0	4	1	0
NM_001024616	Rabl6	chr2	25438537	25463966	-	25429	3155	1744	1100	2173	1846	1095	2046	1501	1997	1475	1106	1875	1438	1023	3153	1520	1580
NM_001024618	Xirp2	chr2	67284058	67364663	+	80605	11955	0	0	0	0	0	1	0	0	0	0	1	0	0	3	1	0
NM_001024622	Pcnp	chr16	56015620	56029830	-	14210	2271	55	107	69	148	99	114	148	98	86	187	63	88	254	118	173	360
NM_001024624	Cdkl5	chrX	157222239	157432613	-	210374	3246	69	59	65	66	24	22	31	70	52	55	77	95	95	113	51	102
NM_001024626	Zfp873	chr10	81510871	81524331	+	13460	2300	36	43	31	38	30	24	56	19	22	32	47	53	74	38	31	76
NM_001024645	Lrrc16b	chr14	56109929	56127101	+	17172	4598	7	7	10	10	15	23	21	19	2	7	13	9	2	22	7	7
NM_001024672	Mettl7a2Higd1c	chr15	100183630	100214866	+	31236	480	0	0	0	0	3	2	0	2	0	0	0	0	0	0	0	0
NM_001024673	Ifnl2	chr7	29293879	29295379	-	1500	582	0	0	0	0	0	4	0	0	0	0	0	0	0	0	0	0
NM_001024698	Cpa2	chr6	30491641	30514473	+	22832	1325	4	0	2	5	4	4	5	2	2	6	6	1	1	2	8	2
NM_001024699	Zbtb45	chr7	13591014	13595149	-	4135	2140	269	157	400	228	159	339	219	278	150	114	343	212	135	552	175	179
NM_001024702	C1ql4	chr15	98915184	98918159	-	2975	717	17	2	16	2	10	25	19	3	6	3	17	10	3	9	2	3
NM_001024703	Mctp2	chr7	79222715	79451481	-	228766	5789	2	0	3	1	1	2	2	2	0	7	1	3	0	5	0	2
NM_001024705	Prpmp5	chr6	132261607	132264761	-	3154	1284	0	0	0	0	0	0	0	0	0	0	0	0	0	0	0	0
NM_001024706	Gm5458	chr14	20413359	20421809	-	8450	1004	0	0	0	0	0	0	0	0	0	0	0	0	0	0	0	0
NM_001024707	Lrp3	chr7	35985896	36000364	-	14468	3760	1386	715	1933	988	839	1760	1125	599	414	260	1540	877	642	1445	405	640
NM_001024709	Krtap10-10	chr10	77298691	77299996	+	1305	1305	0	0	0	0	0	0	0	0	0	0	0	0	0	0	0	0
NM_001024712	Gm3696	chr14	7915538	7937971	-	22433	334	0	0	0	0	0	0	0	0	0	0	0	0	0	0	0	0
NM_001024714	Cma2	chr14	56590264	56592832	+	2568	947	0	0	0	0	0	1	0	0	1	0	0	0	0	0	0	0
NM_001024717	Gal3st3	chr19	5298330	5308739	+	10409	2422	2	1	2	1	0	3	1	0	0	1	3	1	0	5	1	1
NM_001024719	Cyp2c67	chr19	39683348	39723532	-	40184	1706	0	0	0	0	0	0	0	0	0	0	0	1	0	0	0	0
NM_001024720	Hmcn1	chr1	152409631	152840565	-	430934	18314	6	0	4	0	1	3	1	9	4	1	4	5	0	6	10	5
NM_001024721	BC094916	chr1	175451441	175466088	-	14647	1294	0	0	0	0	0	0	0	0	1	0	0	0	0	0	1	0
NM_001024726	Zfp607	chr7	28645603	28665844	+	20241	3511	36	45	25	44	36	54	71	41	41	38	51	62	66	57	46	98
NM_001024728	C330021F23Rik	chr8	3567997	3584776	+	16779	1621	1	1	3	1	0	1	1	2	1	0	0	2	2	0	0	1
NM_001024806	Cebpz	chr17	79318342	79336410	-	18068	3765	838	987	1286	1497	902	1302	1306	1714	1367	1564	1004	1065	1364	2025	1618	2229
NM_001024841	Gm128	chr3	95040841	95045031	-	4190	1470	3	5	1	7	10	15	22	3	5	4	9	4	3	4	8	9
NM_001024842	Hoxc11	chr15	102784956	102787132	+	2176	915	89	64	78	83	35	75	87	85	41	65	65	73	65	147	91	85
NM_001024848	Apol7b	chr15	77252638	77277890	-	25252	2227	1	0	1	0	1	0	2	0	1	1	3	0	1	4	3	1
NM_001024849	Gm14325	chr2	177563695	177575023	-	11328	4376	39	58	33	54	50	51	57	43	23	49	44	55	87	54	41	128
NM_001024850	Rhox10	chrX	35419651	35424865	+	5214	760	1	0	0	0	1	0	0	0	0	0	0	0	0	0	0	0
NM_001024851	Ankrd34a	chr3	96400558	96403701	+	3143	2586	53	35	173	86	49	73	55	95	52	38	80	63	27	196	70	49
NM_001024910	2010-09-01	chr10	58604374	58684595	-	80221	1821	345	397	319	452	192	246	274	298	239	260	358	319	448	478	311	470
NM_001024917	N4bp2	chr5	66154759	66218023	+	63264	5731	283	347	222	315	121	172	199	204	167	182	265	286	405	360	251	461
NM_001024918	Rfx4	chr10	84218792	84369281	+	150489	3940	3	2	3	2	0	1	2	2	2	2	8	1	2	3	3	3
NM_001024919	Bod1	chr11	31565149	31571862	-	6713	1402	589	459	818	730	430	843	585	714	516	429	703	585	475	1118	641	788
NM_001024920	Trp53i13	chr11	77321600	77326775	-	5175	1366	622	332	667	455	379	690	467	475	363	214	650	441	286	877	312	399
NM_001024922	Ddx49	chr8	72816764	72826351	-	9587	1226	869	371	1227	865	569	1083	739	1099	754	459	889	632	384	1613	718	686
NM_001024926	Cyb5d2	chr11	72590733	72609341	-	18608	2376	188	152	102	127	68	118	145	71	65	73	159	137	175	131	83	119
NM_001024927	Pitpnm3	chr11	71861029	71949391	-	88362	6666	4	3	7	3	1	8	4	4	3	0	9	2	1	9	4	6
NM_001024928	Zfp667	chr7	6238181	6259485	+	21304	3671	62	55	45	46	52	39	81	32	38	53	69	57	94	75	38	84
NM_001024932	Pilrb2	chr5	138307056	138312986	-	5930	1807	1	0	0	0	0	1	0	1	0	0	0	0	0	0	0	0
NM_001024950	Zfp563	chr17	33226311	33247649	+	21338	6382	78	146	84	99	82	81	132	58	52	77	88	154	235	121	85	155
NM_001024952	Rc3h1	chr1	162836541	162905107	+	68566	11011	894	1108	956	1225	635	828	883	981	771	909	843	877	1637	1384	1025	1989
NM_001024954	Pbx4	chr8	72356602	72396191	+	39589	1347	22	13	21	13	5	31	28	13	10	14	29	24	12	27	16	21
NM_001025067	Lrig2	chr3	104257905	104315779	-	57874	7112	381	301	473	488	224	271	313	465	328	357	405	401	441	772	468	739
NM_001025083	Rhox12	chrX	35457238	35464084	-	6846	935	0	0	0	1	0	0	0	0	0	0	0	0	0	0	0	0
NM_001025084	Rhox1	chrX	34753799	34762253	-	8454	882	1	0	0	0	0	1	2	0	0	0	4	1	0	1	0	0
NM_001025085	Gm5797	chr14	8156501	8164909	-	8408	997	0	0	0	0	0	0	0	0	0	0	0	0	0	0	0	0
NM_001025086	Rhox7	chrX	35184862	35194348	+	9486	983	0	0	0	0	0	0	2	0	0	0	1	0	0	0	0	0
NM_001025093	Atf2	chr2	73654565	73730696	-	76131	4300	485	593	562	706	303	374	459	594	444	644	523	519	926	902	701	1268
NM_001025102	Arl14ep	chr2	106802685	106814554	-	11869	3308	311	471	435	834	473	451	636	865	711	1168	435	483	835	1042	1077	1763
NM_001025103	Cracr2b	chr7	148646992	148652501	+	5509	1687	65	28	57	53	99	165	146	45	47	33	80	59	32	77	25	35
NM_001025208	LOC547349	chr17	35402723	35462354	+	59631	117	15	6	20	8	8	19	8	17	3	8	6	6	5	24	7	5
NM_001025240	Gm5346	chr8	44710328	44712539	-	2211	2211	0	0	0	0	0	0	0	1	0	0	0	0	0	0	0	0
NM_001025244	Krtap31-2	chr11	99797604	99798539	+	935	935	1	0	0	0	0	0	0	0	0	0	0	0	0	0	0	0
NM_001025246	Trp53i11	chr2	93027740	93041914	+	14174	2662	6	6	28	9	9	20	11	22	11	14	23	10	6	23	18	11
NM_001025260	Gm14484	chrX	10889059	10889553	+	494	494	0	0	0	0	0	0	0	0	0	0	0	0	0	0	0	0
NM_001025263	Tpd52	chr3	8929435	9004515	-	75080	2308	98	109	94	157	44	115	78	117	129	96	102	94	128	189	130	184
NM_001025296	Dffa	chr4	148478250	148494762	+	16512	2467	386	210	429	297	215	415	346	237	171	164	477	306	271	484	234	268
NM_001025311	St6galnac6	chr2	32455228	32476329	+	21101	2293	829	575	1021	866	612	922	753	1083	745	576	807	719	552	1531	833	861
NM_001025313	Tapbp	chr17	34056422	34066235	+	9813	2750	6565	3986	6685	4203	3810	6936	4803	4471	2791	1925	6661	4659	3232	7973	2973	3569
NM_001025351	Defb46	chr8	19239915	19242143	+	2228	174	0	0	0	0	0	0	0	0	0	0	0	0	0	0	0	0
NM_001025353	Gm6040	chr8	22056168	22061750	-	5582	857	0	0	0	0	0	0	0	0	0	0	0	0	0	0	0	0
NM_001025362	Klc1	chr12	112997078	113046055	+	48977	1916	1247	906	1668	1536	920	1627	1212	1677	1359	1015	1377	1045	714	2676	1409	1303
NM_001025365	Miip	chr4	147234886	147242828	-	7942	1813	262	166	274	220	156	278	225	253	146	138	313	229	167	444	169	237
NM_001025371	Serinc4	chr2	121276912	121282500	-	5588	1263	25	19	27	35	113	167	178	40	31	18	27	32	26	45	18	27
NM_001025373	Zfp943	chr17	22099525	22131333	+	31808	2734	55	101	40	97	75	66	120	50	42	104	70	96	307	93	117	257
NM_001025375	Wdr61	chr9	54564959	54582356	-	17397	1331	372	344	470	541	354	514	512	516	392	398	418	415	365	674	423	514
NM_001025379	Sema3g	chr14	32031058	32042697	+	11639	3686	56	38	507	461	69	143	105	172	102	83	49	33	28	381	99	294
NM_001025380	Adam39	chr8	41908362	41912215	+	3853	2441	0	0	0	0	0	0	0	0	0	0	0	0	0	0	0	0
NM_001025381	Gpr17	chr18	32102652	32109290	-	6638	5005	6	4	13	10	0	2	6	9	4	4	5	3	2	16	3	12
NM_001025382	Fam196b	chr11	34214821	34322640	+	107819	5371	0	0	0	0	0	0	0	1	0	0	0	0	0	0	0	0
NM_001025384	DXBay18	chrX	70382570	70394789	-	12219	89	0	0	0	0	0	0	0	0	0	0	0	0	0	0	0	0
NM_001025385	Tas2r137	chr6	40441236	40442238	+	1002	1002	1	0	0	0	3	1	2	0	0	1	2	0	1	0	0	3
NM_001025386	Olfr243	chr7	110865109	110866060	+	951	951	0	0	0	0	0	0	0	0	0	0	0	0	0	0	0	0
NM_001025393	Bclaf1	chr10	20032274	20062307	+	30033	5307	1102	1682	1127	2041	1306	1227	1824	1651	1463	2478	1219	1460	2660	2331	2346	4335
NM_001025431	Btbd3	chr2	138082319	138113158	+	30839	4638	473	513	808	795	348	436	443	694	478	476	625	509	664	1104	661	991
NM_001025432	Crebbp	chr16	4084047	4213404	-	129357	7507	2443	1649	4176	2631	995	1483	1260	3354	2029	1417	3333	2225	1744	5545	2319	2654
NM_001025435	BC053393	chr11	46385014	46402734	+	17720	2043	0	0	0	0	0	1	0	0	0	0	0	0	0	0	0	0
NM_001025438	Camk2d	chr3	126299868	126549244	+	249376	5580	1733	1356	2291	2068	673	912	888	2156	1545	1469	1733	1483	1641	3495	1880	2529
NM_001025445	Aptx	chr4	40629110	40650227	-	21117	5549	256	204	270	246	178	306	296	239	229	185	263	226	240	408	203	288
NM_001025559	Sox6	chr7	122614385	123182258	-	567873	8551	147	145	108	112	28	28	33	46	31	26	166	193	169	135	60	156
NM_001025562	Pus1	chr5	111202685	111209634	-	6949	1511	1696	776	3132	2011	1224	2766	1742	2372	1659	1150	1991	1291	767	3980	1669	1450
NM_001025572	Ankrd12	chr17	66316840	66426386	-	109546	8991	545	704	603	993	424	416	492	779	645	1107	573	784	1195	1166	1173	1983
NM_001025573	2010107G12Rik	chr6	34895294	34927999	-	32705	2158	4	0	3	3	1	3	3	0	1	3	3	2	0	4	2	4
NM_001025574	Bpifb9b	chr2	154132979	154146378	+	13399	2046	0	0	1	0	0	0	0	0	0	0	1	0	0	0	0	0
NM_001025575	Cfhr2	chr1	141706868	141755276	-	48408	1602	0	0	0	0	0	0	0	0	0	0	1	0	0	0	1	0
NM_001025576	Ccdc141	chr2	76847962	77008692	-	160730	6329	34	35	43	41	19	31	29	55	35	42	61	42	30	65	57	67
NM_001025577	Maf	chr8	118227152	118230794	-	3642	3642	120	80	126	78	62	104	102	76	48	40	150	84	93	203	98	96
NM_001025581	Kcnc2	chr10	111708178	111903360	+	195182	6196	199	196	201	130	71	140	120	119	66	76	226	175	194	204	82	167
NM_001025584	Kcnj6	chr16	94970289	95219303	-	249014	2356	1	0	0	0	0	0	2	1	2	0	0	1	0	0	1	0
NM_001025586	Nr2c2ap	chr8	72655225	72657650	+	2425	288	59	38	27	56	36	102	80	63	48	37	67	46	25	81	58	52
NM_001025589	Rfxank	chr8	72654704	72663096	-	8392	2747	481	329	589	409	274	516	446	369	287	222	515	329	303	662	287	422
NM_001025597	Ikzf1	chr11	11585927	11672929	+	87002	5451	4	3	7	7	8	8	5	2	2	0	6	11	16	9	4	10
NM_001025602	Il1rl1	chr1	40496473	40522259	+	25786	5299	694	736	1753	2905	829	947	1177	4280	3051	3875	766	777	1009	3885	3889	3914
NM_001025605	Gm527	chr12	66018897	66025578	+	6681	1463	8	33	13	28	9	15	32	10	13	37	16	18	75	18	32	75
NM_001025606	Tmem171	chr13	99456192	99464786	-	8594	1155	10	10	16	14	10	16	17	20	18	12	21	8	11	16	26	24
NM_001025607	Gm5168	chrX	25455339	25478167	-	22828	824	0	0	0	0	0	0	0	0	0	0	0	0	0	0	0	0
NM_001025608	Szrd1	chr4	140668892	140695711	-	26819	3297	2282	1466	3011	2527	1450	2346	1915	2749	2092	1740	2404	1907	1680	4317	2344	2415
NM_001025610	Ms4a7	chr19	11395528	11410636	-	15108	1279	0	0	0	0	0	0	0	0	0	0	0	0	0	0	0	0
NM_001025612	Snx22	chr9	65912982	65917538	-	4556	2035	153	74	173	141	83	230	133	130	126	99	128	88	67	266	155	99
NM_001025614	Otud7b	chr3	95908449	95965052	+	56603	8043	1180	950	1325	1579	870	1196	1115	1759	1356	1267	1197	1058	1132	2484	1648	1852
NM_001025615	Ccdc50	chr16	27389041	27452304	+	63263	6957	1241	1774	1252	1682	806	981	1293	1199	1070	1659	1283	1463	2608	1976	1689	3370
NM_001025779	Cdc6	chr11	98769202	98785256	+	16054	4532	173	192	245	363	200	250	310	391	409	431	172	209	194	470	491	519
NM_001026211	Dnajc19	chr3	33956201	33980276	-	24075	1190	272	201	424	212	175	354	245	221	186	155	293	238	211	395	228	243
NM_001029837	Pik3cd	chr4	149023276	149075738	-	52462	4894	42	20	124	76	37	68	49	115	64	57	64	42	26	148	65	56
NM_001029838	Pknox2	chr9	36698563	36954907	-	256344	3550	230	207	391	394	169	269	224	399	299	318	273	216	201	775	532	540
NM_001029842	Slc16a6	chr11	109312169	109334910	-	22741	2570	93	90	110	102	109	160	140	124	88	102	99	94	58	173	103	135
NM_001029843	Vrk1	chr12	107248472	107315620	+	67148	3724	319	305	380	437	181	293	296	386	342	430	382	341	439	634	454	643
NM_001029850	Magi1	chr6	93625446	94233911	-	608465	7806	355	255	466	350	111	137	131	311	217	169	469	321	285	626	343	411
NM_001029855	Psme2	chr14	56206276	56209938	-	3662	797	157	115	108	127	120	156	181	97	91	91	140	142	103	139	75	149
NM_001029856	Atad5	chr11	79902901	79949293	+	46392	7272	170	275	210	397	167	155	223	334	307	388	196	252	386	466	472	765
NM_001029867	Ugt2b36	chr5	87494951	87521580	-	26629	1888	0	0	0	0	0	0	0	0	0	0	0	0	0	0	0	0
NM_001029868	Pdzd4	chrX	71038695	71070308	-	31613	3972	156	114	298	206	171	270	266	319	200	165	185	133	98	538	261	251
NM_001029872	Itgad	chr7	135317459	135349017	+	31558	3586	68	43	156	113	60	92	55	155	127	84	52	60	35	270	139	125
NM_001029873	Unc13a	chr8	74150611	74195656	-	45045	7959	61	30	144	119	40	101	50	124	89	67	86	41	35	193	87	100
NM_001029876	Urb2	chr8	126547372	126572404	+	25032	5773	579	424	1158	1041	601	788	686	1371	970	843	717	627	573	1704	1047	1088
NM_001029877	Nova2	chr7	19511236	19550668	+	39432	8372	15	3	7	3	4	26	15	4	4	1	29	12	8	17	3	8
NM_001029878	Lonrf2	chr1	38851353	38878060	-	26707	5077	0	0	0	1	1	1	2	0	0	0	4	2	6	0	0	0
NM_001029889	Gm608	chr16	44173509	44227578	+	54069	12606	1032	931	1293	1357	571	749	876	1014	726	753	1297	1123	1391	1886	1122	1670
NM_001029890	Mex3a	chr3	88336316	88345316	+	9000	5694	87	90	219	140	91	156	108	177	135	131	127	108	76	312	125	146
NM_001029893	Psg26	chr7	19059930	19069498	-	9568	2058	0	0	0	0	0	0	0	0	0	0	0	0	0	0	0	0
NM_001029912	Zswim5	chr4	116550006	116661710	+	111704	5397	4	2	10	4	3	13	7	7	5	6	4	5	8	8	4	4
NM_001029929	Zmynd15	chr11	70273123	70279701	+	6578	2438	7	1	9	7	10	17	8	4	8	0	6	0	0	10	3	2
NM_001029930	Gm5796	chr14	4126976	4144402	+	17426	1815	0	0	0	0	0	0	0	0	0	0	0	0	0	0	0	0
NM_001029933	Zfp114	chr7	24960063	24967337	+	7274	2236	0	0	2	0	0	4	0	0	1	0	1	1	0	0	0	1
NM_001029934	Usp32	chr11	84797989	84953457	-	155468	6924	571	688	579	898	270	309	423	675	588	690	621	674	1038	1011	877	1356
NM_001029935	Trim38	chr13	23874409	23883397	+	8988	1480	5	3	3	3	2	6	4	2	4	0	4	2	4	2	7	7
NM_001029937	Sec14l3	chr11	3964855	3978993	+	14138	3928	1	0	0	0	0	1	0	1	0	0	0	0	0	1	0	0
NM_001029938	Rilp	chr11	75323595	75326668	+	3073	1487	89	60	104	92	72	154	101	101	81	58	85	78	66	159	60	109
NM_001029978	Tceal3	chrX	133200913	133202916	+	2003	1115	0	0	1	2	0	1	0	0	0	0	0	0	0	0	0	0
NM_001029979	Safb2	chr17	56702364	56724006	-	21642	3272	1507	835	2845	1591	950	1931	1145	2062	1488	984	1820	1227	779	3726	1493	1304
NM_001029982	Sec23ip	chr7	135888383	135928349	+	39966	4577	799	706	850	971	477	678	716	899	632	698	837	746	873	1355	849	1223
NM_001029983	Man1b1	chr2	25188262	25207733	+	19471	3742	1174	953	1208	1519	892	1188	1134	1449	1267	1171	1217	1106	944	2128	1408	1588
NM_001029984	Fcrlb	chr1	172837403	172843072	-	5669	1284	3	4	15	14	4	7	4	25	18	4	9	4	1	25	8	14
NM_001029985	Kcp	chr6	29432035	29457952	-	25917	4888	6	2	5	6	0	6	1	6	4	2	8	5	1	9	0	2
NM_001029987	Doxl2	chr6	48925141	48928744	+	3603	2288	0	0	0	0	0	0	0	0	0	0	0	0	0	2	0	0
NM_001029988	Fat2	chr11	55064111	55125759	-	61648	14423	5	0	8	3	4	18	2	15	5	5	6	5	2	12	8	3
NM_001029990	Mettl17	chr14	52504516	52511543	+	7027	1623	178	102	243	155	79	194	137	189	96	86	207	125	110	277	106	141
NM_001029993	Zc3h18	chr8	124900515	124941260	+	40745	3804	2224	1405	3794	2697	1537	2498	1909	3546	2549	1839	2682	1952	1438	5269	2558	2704
NM_001030014	Mcat	chr15	83377226	83386141	-	8915	1893	1955	1027	1518	872	926	2374	1377	805	554	322	1968	1265	807	1773	564	711
NM_001030274	Ndufs5	chr4	123389952	123395429	-	5477	25	11	2	7	6	4	11	11	8	4	3	5	5	3	10	3	1
NM_001030289	Mmp27	chr9	7571457	7581393	+	9936	1656	0	0	0	0	0	0	0	0	1	0	1	0	0	3	1	0
NM_001030290	Rdh8	chr9	20622947	20630607	+	7660	1450	10	3	15	7	6	4	9	7	18	4	4	3	1	16	14	8
NM_001030291	Enpp7	chr11	118849501	118854155	+	4654	1370	0	0	0	0	0	0	0	0	0	0	2	0	0	1	0	0
NM_001030292	Kcnk15	chr2	163679485	163684610	+	5125	1032	0	1	2	0	1	0	0	0	0	0	4	0	1	0	0	0
NM_001030294	Olfm4	chr14	80400108	80421737	+	21629	1640	0	0	0	0	0	0	1	1	0	0	0	2	0	0	0	0
NM_001030296	Prr7	chr13	55565627	55574516	+	8889	1360	39	33	108	50	58	104	76	88	56	25	55	24	22	159	32	49
NM_001030297	Tmprss11c	chr5	86660505	86718333	-	57828	1615	0	0	0	0	0	0	0	0	0	0	4	0	0	0	0	0
NM_001030305	Pmp2	chr3	10179850	10183885	-	4035	1364	3	5	8	13	579	766	815	19	14	16	12	9	11	7	11	10
NM_001030307	Dkc1	chrX	72341192	72355115	+	13923	2759	776	894	1060	1403	890	1164	1282	1543	1164	1477	990	962	1245	1708	1515	2055
NM_001031621	Abca17	chr17	24401223	24484197	-	82974	5202	5	1	1	1	4	6	3	2	1	5	4	3	5	5	5	0
NM_001031664	Nudt10	chrX	5745814	5750109	-	4295	1750	0	0	1	0	0	0	0	0	0	0	0	0	0	0	0	0
NM_001031667	Gsk3a	chr7	26013277	26022870	-	9593	1753	837	543	1207	1013	506	836	729	938	710	578	862	702	571	1459	834	1089
NM_001031772	Lin28b	chr10	45096424	45190007	-	93583	5403	5	0	0	0	4	3	1	2	1	1	0	0	1	0	0	0
NM_001031808	Mrpl41	chr2	24827989	24830618	-	2629	1421	689	504	470	626	492	746	763	397	380	349	594	576	456	688	454	583
NM_001031811	Kcnh8	chr17	52742033	53044544	+	302511	2140	0	0	0	0	0	0	0	1	0	0	0	0	0	0	0	0
NM_001031814	Smg1	chr7	125274825	125387151	-	112326	15553	2124	2088	2832	3001	1278	1549	1804	3054	2414	2304	2212	2196	2450	4493	3018	3754
NM_001031851	Agxt2	chr15	10288333	10339493	+	51160	1825	0	1	0	0	0	0	1	0	0	0	0	0	0	1	0	0
NM_001032298	Bglap2	chr3	88181657	88182621	-	964	471	0	0	0	0	0	0	1	0	0	0	0	0	0	2	1	0
NM_001032414	Pear1	chr3	87553018	87572875	-	19857	4297	225	141	673	401	153	311	193	546	343	198	342	168	99	1060	387	316
NM_001032727	Sybu	chr15	44503402	44619609	-	116207	2794	40	38	34	39	6	24	18	24	13	20	43	32	29	58	12	31
NM_001033039	Klhdc9	chr1	173288579	173290929	-	2350	1555	12	25	25	22	37	34	41	24	20	20	23	27	38	41	18	44
NM_001033040	Gm166	chr7	134725896	134732109	-	6213	1773	49	29	53	34	18	46	37	30	16	19	36	32	24	47	20	26
NM_001033041	Acmsd	chr1	129625989	129664141	+	38152	2209	0	2	0	0	0	5	9	0	0	2	1	0	1	1	1	1
NM_001033042	Lrrc14b	chr13	74497029	74501448	-	4419	936	14	23	17	17	29	37	40	17	20	21	16	23	26	19	18	33
NM_001033043	Rnf17	chr14	57021533	57143868	+	122335	5147	2	0	1	0	0	1	0	0	0	0	0	0	0	0	0	2
NM_001033122	Cd69	chr6	129217342	129225387	-	8045	1620	0	0	0	0	0	0	0	0	0	0	0	0	0	0	0	0
NM_001033123	Gm14288	chr2	175100624	175109351	+	8727	1	0	0	0	0	0	0	0	0	0	0	0	0	0	0	0	0
NM_001033124	Ntrk1	chr3	87582165	87599084	-	16919	2588	0	0	3	0	0	2	0	2	0	0	2	1	0	3	0	1
NM_001033128	Bbs1	chr19	4886881	4906627	-	19746	5597	192	122	168	156	92	221	151	166	123	95	228	169	120	287	144	155
NM_001033131	Krtdap	chr7	31572923	31576102	+	3179	456	0	0	0	2	0	0	0	0	0	0	0	0	0	0	0	0
NM_001033132	Commd6	chr14	102032982	102039688	-	6706	875	155	185	138	187	194	197	272	185	118	184	173	190	248	203	169	264
NM_001033135	Rnf149	chr1	39608143	39634192	-	26049	2431	902	790	1219	1169	810	1167	1112	1462	1045	1137	1088	868	1142	2141	1099	1998
NM_001033136	Rmdn3	chr2	118962733	118982770	-	20037	2252	1258	744	1446	998	628	1179	856	773	564	462	1231	793	864	1415	683	927
NM_001033139	AI846148	chr19	7430953	7457516	-	26563	3159	510	282	826	569	278	633	395	755	499	350	545	380	274	1273	534	525
NM_001033140	Sdhaf1	chr7	31106427	31107394	-	967	967	749	381	602	495	325	846	591	345	270	229	801	519	420	780	279	398
NM_001033141	Ecscr	chr18	35872742	35881145	-	8403	1111	2	0	5	1	2	5	0	3	5	0	0	1	0	7	2	2
NM_001033142	Rnf166	chr8	124990046	124999964	-	9918	1783	1276	716	2036	1140	845	1957	1192	1228	739	514	1459	920	694	2179	719	1029
NM_001033145	1190002N15Rik	chr9	94418282	94438500	-	20218	3950	420	433	700	564	457	765	589	682	468	616	431	428	519	1061	544	1004
NM_001033148	1700029J07Rik	chr8	47038959	47060606	-	21647	2740	16	20	15	27	22	25	28	15	7	25	18	24	35	16	16	27
NM_001033149	Ttc9	chr12	82732355	82765928	+	33573	2042	175	198	253	298	203	223	255	401	228	261	214	192	165	602	279	357
NM_001033150	Plekhm2	chr4	141181648	141220030	-	38382	4133	1304	700	2947	1874	777	1515	1005	1910	1280	889	1593	1039	688	3476	1347	1565
NM_001033155	Dnajb14	chr3	137530638	137571895	+	41257	1851	264	265	226	301	152	234	241	209	189	157	315	282	338	369	212	408
NM_001033156	Fbxo33	chr12	60301641	60320470	-	18829	3446	310	287	373	373	256	454	434	390	285	326	305	349	424	498	337	584
NM_001033159	Zfp597	chr16	3861543	3872374	-	10831	5630	189	259	201	326	251	265	337	265	252	333	242	324	491	424	371	693
NM_001033161	Tradd	chr8	107782474	107788494	-	6020	1385	456	277	538	346	275	508	410	393	206	171	445	402	237	636	258	301
NM_001033162	Shcbp1l	chr1	155272338	155299704	+	27366	2045	13	3	0	2	4	4	7	7	4	2	7	1	2	5	2	4
NM_001033163	Ephx3	chr17	32320714	32326408	-	5694	2416	3	2	5	3	8	9	8	6	10	1	5	4	1	10	3	1
NM_001033164	2510002D24Rik	chr16	18836672	18840206	+	3534	1232	216	128	318	166	146	293	204	204	125	83	258	188	117	283	125	118
NM_001033165	Dnajc25	chr4	59016064	59036270	+	20206	1827	322	308	464	439	197	470	340	504	334	444	380	331	415	941	438	765
NM_001033167	Slc22a23	chr13	34271026	34437051	-	166025	6251	610	386	476	364	66	107	77	125	84	68	616	515	390	530	194	352
NM_001033168	1700066B19Rik	chr18	35886642	35890523	+	3881	2504	3	0	0	0	2	6	5	1	3	0	6	6	2	1	0	2
NM_001033170	Fam83e	chr7	52976589	52984862	+	8273	2900	3	4	3	4	0	14	9	6	3	4	8	2	4	5	9	9
NM_001033171	Klrg2	chr6	38576659	38587239	-	10580	2282	32	13	48	19	24	54	44	42	24	32	35	29	12	73	23	31
NM_001033173	Usp31	chr7	128785534	128850767	-	65233	10198	553	533	1208	1334	385	551	553	1602	1263	1399	592	644	817	2085	1600	2104
NM_001033174	Osbp	chr19	12040333	12068604	+	28271	4587	2142	1777	2329	2309	1526	2267	2154	2063	1599	1605	2338	2050	2088	3351	1985	2618
NM_001033175	Cln6	chr9	62686593	62699809	+	13216	1955	507	357	410	326	316	529	416	279	188	162	561	414	373	558	244	319
NM_001033176	1700039E15Rik	chr7	52538242	52544363	+	6121	1732	1	0	0	0	0	0	0	1	0	0	0	0	0	0	0	0
NM_001033177	Krt76	chr15	101714781	101723351	-	8570	2312	5	0	0	5	0	4	4	1	1	0	1	0	0	3	0	1
NM_001033178	Tmem181a	chr17	6270469	6308314	+	37845	2434	45	30	66	59	31	44	49	61	41	41	56	61	46	85	60	56
NM_001033184	1700057G04Rik	chr9	92204214	92252714	+	48500	1052	0	1	0	0	0	0	1	2	0	0	0	1	0	0	1	0
NM_001033185	1700084C01Rik	chr1	171859069	171864784	+	5715	1440	3	0	1	1	7	11	17	2	0	2	1	1	3	5	2	0
NM_001033191	Naa11	chr5	97811227	97821349	-	10122	3364	2	0	0	0	0	3	0	2	3	0	1	1	0	1	0	0
NM_001033192	C78339	chr13	46764890	46771142	+	6252	1381	608	438	933	497	321	927	441	631	367	377	746	476	623	1748	534	998
NM_001033194	Gtf3c3	chr1	54454424	54495815	-	41391	3005	243	282	222	281	135	222	233	182	152	223	223	288	411	369	256	466
NM_001033196	Znfx1	chr2	166861296	166888515	-	27219	7132	2407	1696	2178	1751	1503	2050	1814	1157	940	634	2704	1773	1714	2484	980	1276
NM_001033197	AU015228	chr2	129926129	129929111	+	2982	2982	5	0	0	0	0	9	0	1	1	0	2	2	0	2	1	0
NM_001033199	AI747448	chr3	144573884	144595493	-	21609	2997	0	0	0	0	0	0	0	0	0	1	0	0	1	0	0	0
NM_001033201	Ncbp1	chr4	46151382	46185274	+	33892	3111	1380	1053	1886	1917	1004	1466	1363	1920	1475	1457	1377	1299	1224	2797	1736	2053
NM_001033202	Usp30	chr5	114550341	114572933	+	22592	2790	884	542	1174	857	461	883	616	878	520	377	991	717	551	1614	617	717
NM_001033204	Rpusd3	chr6	113365312	113369334	-	4022	1269	473	257	357	249	247	512	346	190	129	91	512	364	230	387	132	190
NM_001033205	Zfp575	chr7	25368856	25372660	-	3804	2642	1	0	10	9	3	7	3	8	10	2	3	6	4	24	1	3
NM_001033206	Pwwp2b	chr7	146434380	146453152	+	18772	2335	874	440	992	682	349	735	507	540	355	250	685	482	277	1109	395	550
NM_001033207	Nlrc5	chr8	96996662	97051172	+	54510	6945	641	481	715	628	269	422	392	613	373	282	757	497	406	973	395	517
NM_001033208	Myzap	chr9	71352153	71440167	-	88014	2283	49	55	49	71	53	45	67	87	60	75	56	34	47	130	99	92
NM_001033209	Xylb	chr9	119266498	119302915	+	36417	3860	160	110	169	210	128	184	216	171	151	110	136	151	125	290	174	168
NM_001033210	Pls1	chr9	95653060	95745698	-	92638	3697	2	1	5	4	1	1	5	4	1	4	3	5	9	8	4	10
NM_001033211	AU022751	chrX	5658335	5660538	-	2203	1840	2	0	0	0	0	1	0	2	1	0	0	1	0	1	0	0
NM_001033212	Rprml	chr11	103510822	103511894	+	1072	1072	6	7	6	7	4	16	5	6	3	2	22	5	5	13	2	5
NM_001033213	Ttc7b	chr12	101538979	101759032	-	220053	3303	725	408	1039	684	138	295	202	453	317	258	815	650	390	1050	451	610
NM_001033214	E330034G19Rik	chr14	25112585	25129181	+	16596	1492	1	2	0	0	2	4	2	2	0	1	3	0	0	3	0	0
NM_001033215	Zfp957	chr14	79612161	79647174	-	35013	2751	1	0	0	2	0	1	0	0	2	1	0	2	0	0	1	0
NM_001033217	Prickle1	chr15	93329544	93426322	-	96778	4085	260	180	270	196	95	129	103	195	118	134	263	246	224	420	162	284
NM_001033219	Slc45a4	chr15	73410720	73455174	-	44454	4642	1078	532	1584	828	399	756	571	990	590	453	1278	904	574	1817	701	775
NM_001033220	AU021092	chr16	5211911	5222392	-	10481	1372	0	0	2	1	1	2	2	1	0	1	1	0	0	1	0	0
NM_001033222	Pdzd8	chr19	59370573	59420270	-	49697	7076	1362	1162	2364	2222	946	1265	1279	2545	1946	2069	1521	1206	1617	3582	2353	3085
NM_001033223	Lin7a	chr10	106708886	106862199	+	153313	5845	3	0	1	0	0	2	4	1	1	0	1	0	0	2	0	1
NM_001033225	Pnrc1	chr4	33332397	33335762	-	3365	1925	1077	964	1317	1246	504	1014	873	1096	833	955	875	747	1192	2388	868	2292
NM_001033227	Slc5a10	chr11	61486283	61534301	-	48018	1868	0	0	2	1	0	0	3	0	2	0	0	1	0	1	0	1
NM_001033228	Itga1	chr13	115748288	115892172	-	143884	5982	224	208	157	202	88	105	111	133	119	120	256	260	298	252	114	256
NM_001033229	Cyp11b1	chr15	74665321	74672073	-	6752	2398	3	6	7	11	2	5	5	2	4	2	1	1	7	14	4	6
NM_001033231	Fam195b	chr11	120404201	120411041	-	6840	1205	953	510	1125	860	527	1052	784	812	580	429	1072	767	495	1388	579	648
NM_001033233	Tmprss11a	chr5	86839434	86898015	-	58581	2657	0	0	0	0	0	0	0	0	2	0	0	0	0	0	0	0
NM_001033234	Gm9	chrX	34748496	34751036	-	2540	1663	0	0	1	0	0	0	0	0	0	1	0	0	0	1	0	0
NM_001033235	Trim40	chr17	37018542	37027070	-	8528	2197	0	0	0	0	0	7	0	1	1	0	0	0	0	0	0	0
NM_001033236	Vcpkmt	chr12	70678614	70684015	-	5401	1027	250	192	270	371	209	349	316	327	254	255	231	218	210	456	368	398
NM_001033238	Cblb	chr16	52031661	52208159	+	176498	6322	506	487	901	1101	260	325	341	1199	946	1113	556	563	636	1624	1170	1614
NM_001033239	Csta1	chr16	36120031	36131275	-	11244	2731	0	0	0	0	0	0	0	1	0	0	0	0	0	0	0	3
NM_001033240	Wfdc6a	chr2	164405018	164410947	-	5929	796	0	0	0	0	0	0	0	0	1	1	0	1	0	2	0	0
NM_001033241	Gm382	chrX	123574503	123598518	+	24015	4070	0	0	0	0	0	1	0	0	0	0	0	0	0	0	0	0
NM_001033242	Cln5	chr14	103469432	103476847	+	7415	2447	469	533	684	688	470	698	720	772	438	640	606	560	814	1003	667	1033
NM_001033243	Ccdc114	chr7	53183767	53204326	+	20559	2453	11	2	6	6	4	9	9	9	5	7	11	14	1	14	10	3
NM_001033244	Fancd2	chr6	113481675	113546279	+	64604	4780	95	88	134	145	67	83	96	135	115	120	98	107	114	182	171	168
NM_001033245	Hk3	chr13	55107345	55122746	-	15401	3185	1	0	0	0	1	2	0	0	2	0	2	1	2	2	0	0
NM_001033246	Ccdc110	chr8	47020002	47029499	+	9497	2626	0	0	0	1	0	1	3	0	0	0	0	0	0	0	0	0
NM_001033247	Cfap44	chr16	44394911	44482541	+	87630	6583	1	0	0	1	2	6	12	0	0	0	1	1	1	3	1	1
NM_001033248	Gm266	chr12	112722819	112724034	-	1215	1215	1	0	6	3	0	8	2	12	10	1	6	0	0	13	3	7
NM_001033249	Zfp583	chr7	6267266	6282036	-	14770	2765	6	18	3	12	9	8	16	16	10	11	10	28	24	13	6	28
NM_001033250	Lemd1	chr1	134088012	134153959	+	65947	983	3	0	0	0	0	1	1	1	1	0	0	1	0	0	0	0
NM_001033252	Gm732	chrX	105141073	105143775	-	2702	1661	0	0	0	0	0	0	0	0	0	0	0	0	0	0	0	0
NM_001033254	Pak6	chr2	118489312	118523756	+	34444	4137	0	1	1	0	1	4	2	0	2	1	0	1	0	3	1	0
NM_001033255	Gm136	chr4	34691036	34703508	-	12472	1303	1	0	0	0	2	2	1	0	0	0	0	0	0	0	0	0
NM_001033256	Spata5l1	chr2	122456360	122458440	+	2080	1321	417	241	517	343	460	845	558	529	355	254	488	362	193	970	358	370
NM_001033258	D10Bwg1379e	chr10	18307816	18463564	-	155748	8216	1	0	2	1	1	4	0	0	1	0	5	3	0	2	2	1
NM_001033259	Mcu	chr10	58909731	59079440	-	169709	2872	771	685	930	1062	394	558	521	1277	952	988	795	695	856	1763	1146	1598
NM_001033260	Stox1	chr10	62122169	62188847	-	66678	3102	3	1	1	1	0	1	3	0	2	2	3	3	4	5	0	0
NM_001033261	Zfc3h1	chr10	114822014	114869827	+	47813	6956	431	594	654	888	676	743	897	982	801	1027	554	648	810	1225	1088	1371
NM_001033262	March9	chr10	126493105	126497240	-	4135	1998	13	6	17	15	14	34	11	39	12	9	15	16	10	50	9	34
NM_001033263	Agap2	chr10	126515962	126530226	+	14264	5634	44	17	63	52	12	60	25	56	61	48	28	39	10	159	56	49
NM_001033264	Gls2	chr10	127631690	127647060	+	15370	2365	72	45	92	67	57	118	81	59	65	35	71	74	35	104	53	45
NM_001033266	Gm525	chr11	88935154	88954378	+	19224	581	0	0	0	0	0	3	0	0	1	1	0	0	0	1	1	0
NM_001033267	Qrich2	chr11	116302638	116315661	-	13023	2162	2	2	3	2	5	3	3	2	3	2	4	2	1	7	1	1
NM_001033268	Fam120a	chr13	48974585	49063197	-	88612	4918	5542	3686	8514	6334	3152	5205	3968	6968	5028	4146	5778	4289	3929	11384	5624	6324
NM_001033270	Slc4a7	chr14	15535538	15632457	+	96919	7389	478	570	553	848	304	362	413	659	607	837	534	608	1045	941	904	1647
NM_001033271	Tmem55b	chr14	51545744	51550524	-	4780	1827	1156	874	1142	1241	647	958	893	1254	924	787	1160	961	755	1898	1001	1173
NM_001033272	Spata13	chr14	61253565	61383393	+	129828	7517	17	7	20	10	8	24	8	18	17	11	19	9	8	26	20	25
NM_001033273	5031439G07Rik	chr15	84776149	84818401	-	42252	5032	2760	1464	4474	2816	1803	3407	2317	3608	2472	1758	2951	2082	1370	5720	2504	2315
NM_001033274	Brd1	chr15	88517464	88564649	-	47185	5137	1617	1191	2684	2321	1120	1876	1567	2382	1943	1589	1860	1475	1439	3755	2037	2600
NM_001033275	Gxylt1	chr15	93070172	93105515	-	35343	6534	697	802	930	1202	715	758	956	1251	1053	1296	808	781	1088	1708	1401	1861
NM_001033276	Kmt2d	chr15	98662099	98701636	-	39537	19827	3819	2339	6005	3746	2802	4403	3624	5054	3238	2064	4583	3258	2126	8112	3621	3279
NM_001033277	Spryd3	chr15	101946958	101966646	-	19688	2437	1109	673	1238	1106	625	1015	832	1081	711	475	1289	874	625	1703	740	772
NM_001033280	Gm94	chr18	43936849	43952532	-	15683	748	0	0	0	0	0	0	0	0	0	0	0	0	0	0	0	0
NM_001033281	Prdm6	chr18	53624199	53735511	+	111312	2601	3	0	0	0	1	1	0	0	0	0	0	0	1	0	0	0
NM_001033283	Oosp3	chr19	11771544	11786348	+	14804	807	0	0	0	0	0	0	0	0	0	0	0	0	0	0	0	0
NM_001033284	BC026585	chr1	159388712	159418864	+	30152	1289	29	20	22	18	19	32	34	20	7	9	42	24	21	32	15	15
NM_001033285	Cdc42bpa	chr1	181891219	182095733	+	204514	8291	1065	1185	1624	1941	620	784	788	1758	1411	1618	1262	1228	1434	2645	1996	2413
NM_001033286	Slc30a10	chr1	187278726	187292640	+	13914	5302	2	0	10	0	0	3	0	0	0	1	0	1	0	1	2	1
NM_001033288	Sbspon	chr1	15843942	15882803	-	38861	2748	0	3	0	0	6	5	6	1	2	5	6	1	7	4	5	3
NM_001033289	Slc9a2	chr1	40738556	40825730	+	87174	3493	1	0	3	1	0	1	2	0	5	5	3	5	2	2	3	0
NM_001033290	Gpr55	chr1	87836111	87857630	-	21519	2550	0	0	0	1	0	4	0	2	2	0	1	0	2	0	1	0
NM_001033292	Espnl	chr1	93218651	93244880	+	26229	5442	5	0	7	2	4	3	7	4	2	0	3	5	0	10	2	3
NM_001033293	Uap1l1	chr2	25217011	25221146	-	4135	1690	1356	930	2420	1926	1119	1738	1377	2623	1751	1439	1625	1073	785	4022	1931	1656
NM_001033294	Ddx31	chr2	28695925	28761095	+	65170	3328	186	143	269	324	125	169	188	414	324	290	187	193	175	532	338	397
NM_001033296	Sel1l2	chr2	140055593	140215446	-	159853	2219	0	0	1	0	0	0	0	0	0	0	0	1	0	0	0	0
NM_001033297	Gm561	chr2	144419800	144421101	+	1301	459	114	108	94	120	70	139	174	82	75	121	136	139	172	123	108	163
NM_001033298	Kiz	chr2	146681624	146795825	+	114201	2150	198	219	215	252	104	129	176	199	158	213	237	246	313	297	243	357
NM_001033300	Gmps	chr3	63780064	63823000	+	42936	4567	823	935	928	1491	746	816	987	1254	1076	1391	812	979	1359	1694	1506	2270
NM_001033301	Fhdc1	chr3	84246117	84284361	-	38244	5930	152	101	305	266	98	172	178	264	178	178	184	167	108	384	257	230
NM_001033302	Ciart	chr3	95682427	95686151	-	3724	1395	44	34	220	241	104	166	146	453	405	266	85	69	48	557	297	337
NM_001033303	Ampd1	chr3	102877936	102903643	+	25707	2342	0	0	0	0	4	7	8	4	2	0	1	0	0	6	1	3
NM_001033304	5330417C22Rik	chr3	108260986	108339440	-	78454	3326	1	3	1	1	0	2	2	7	1	0	1	1	2	3	0	0
NM_001033305	Ndufb6	chr4	40217695	40226401	-	8706	534	1137	918	1223	1159	921	1847	1456	932	834	742	1145	1140	808	1559	895	1231
NM_001033306	Shb	chr4	45436147	45543700	-	107553	2744	532	309	725	436	131	310	178	433	265	193	557	386	325	971	375	511
NM_001033308	Themis2	chr4	132338271	132352279	-	14008	2542	16	1	3	2	6	18	9	6	0	3	5	7	1	7	3	3
NM_001033311	Vsig10	chr5	117769274	117805015	+	35741	4054	179	117	236	186	99	166	125	203	136	124	222	161	95	381	206	180
NM_001033312	Fbxl18	chr5	143633467	143656917	-	23450	2831	569	266	1051	401	296	688	372	503	246	154	740	429	230	1017	337	268
NM_001033313	Pdap1	chr5	145889638	145900958	-	11320	2203	1905	1451	2480	2484	1604	2375	2287	2810	2257	1957	2107	1766	1383	3792	2495	2402
NM_001033314	Ccdc61	chr7	19476232	19495753	-	19521	2010	273	164	394	227	111	249	185	237	149	105	358	222	131	488	190	183
NM_001033315	Hipk4	chr7	28308279	28316193	+	7914	2414	14	9	21	24	8	24	7	35	27	12	16	8	5	43	9	17
NM_001033316	Ffar3	chr7	31639348	31641197	-	1849	1625	4	1	1	3	0	2	1	2	0	0	1	0	0	5	0	3
NM_001033317	Cnga4	chr7	112553081	112557252	+	4171	2480	3	4	10	10	9	26	12	4	0	1	6	10	8	8	0	3
NM_001033318	Cog7	chr7	129066352	129125207	-	58855	2884	584	398	628	459	211	411	339	357	259	189	644	420	360	708	282	367
NM_001033320	Rltpr	chr8	108214805	108222065	+	7260	2497	21	15	33	23	39	43	39	23	22	20	29	20	16	44	24	22
NM_001033321	Tmem231	chr8	114435917	114457691	-	21774	2887	165	137	150	133	81	143	172	132	115	123	234	163	196	233	144	177
NM_001033322	Gucy1a2	chr9	3532348	3905787	+	373439	13723	12	34	29	53	18	18	24	56	55	63	17	20	44	94	67	143
NM_001033324	Zbtb16	chr9	48462401	48644050	-	181649	5114	281	214	408	280	41	77	63	156	81	71	271	225	234	526	198	350
NM_001033325	A630095E13Rik	chr9	36443338	36446187	-	2849	619	0	0	0	0	0	0	1	0	0	0	0	1	0	0	0	0
NM_001033328	BC023829	chrX	67713230	67730218	-	16988	1989	566	632	783	966	612	731	756	949	736	788	764	690	816	1287	905	1257
NM_001033330	Frmpd4	chrX	163909237	165015165	-	1105928	8612	2	0	0	0	0	8	5	0	1	1	3	0	1	2	1	0
NM_001033333	Myrfl	chr10	116213600	116333935	-	120335	3114	2	0	0	1	0	1	0	5	4	0	3	2	1	4	1	1
NM_001033334	Syndig1l	chr12	86018227	86039757	-	21530	2499	0	0	0	0	0	0	0	1	0	0	0	0	0	3	0	0
NM_001033336	Abcc4	chr14	118881913	119105441	-	223528	5729	543	392	402	352	144	221	185	327	293	236	622	539	505	536	298	435
NM_001033337	Ttc38	chr15	85662733	85689252	+	26519	3751	357	194	200	167	176	301	226	124	67	61	359	317	246	206	66	156
NM_001033338	Rimbp3	chr16	17208227	17214075	+	5848	5848	7	3	5	3	2	7	8	5	3	3	7	11	4	7	2	1
NM_001033339	Mmp25	chr17	23766424	23782236	-	15812	3373	2	0	2	1	4	11	2	6	4	1	3	3	0	4	0	0
NM_001033340	Lrrc30	chr17	67980304	67982063	-	1759	1759	1	1	0	0	0	5	0	1	1	0	0	0	0	0	0	0
NM_001033341	Zfp407	chr18	84377093	84758896	-	381803	7908	603	472	973	737	262	379	334	702	551	539	696	540	526	1334	717	902
NM_001033342	Cdc42bpg	chr19	6306456	6325652	+	19196	5994	1586	767	1767	1181	921	1754	1167	1123	790	493	1909	1321	820	2211	787	857
NM_001033343	Sec31b	chr19	44591446	44620338	-	28892	3923	27	22	39	41	53	78	50	52	23	20	45	36	31	80	29	46
NM_001033345	Catip	chr1	74408681	74415895	+	7214	2101	6	1	7	9	2	7	3	8	7	1	3	7	0	10	6	9
NM_001033346	Lrrc55	chr2	85028227	85036856	-	8629	2900	0	0	3	0	0	0	0	0	0	0	0	0	0	1	0	2
NM_001033347	D430041D05Rik	chr2	103983231	104250491	-	267260	10122	1	0	0	0	0	4	1	1	3	0	0	2	4	3	1	1
NM_001033348	Ralgapa2	chr2	146067034	146337740	-	270706	9610	2196	1960	1602	1908	468	783	785	876	668	713	2131	2060	2353	2201	1101	2090
NM_001033349	Ankub1	chr3	57471343	57496459	-	25116	1759	0	0	0	0	0	0	0	0	0	0	1	0	0	1	0	0
NM_001033350	Bank1	chr3	135716327	135989010	-	272683	3247	0	0	0	1	0	1	0	0	0	0	1	1	0	0	0	0
NM_001033351	Grin3a	chr4	49674482	49858641	-	184159	7651	2	1	4	2	11	21	21	3	7	1	8	6	4	4	0	4
NM_001033352	Klhl21	chr4	151382999	151391786	+	8787	3895	2665	1347	5076	2399	2080	5228	3023	4682	3086	2036	3114	1875	1344	6568	2520	2374
NM_001033354	Iqsec3	chr6	121322945	121423696	-	100751	6845	1	1	2	0	0	7	0	0	1	0	4	0	0	3	0	0
NM_001033360	Gpr101	chrX	54749844	54756934	-	7090	5410	3	0	0	0	0	6	0	0	1	0	0	0	0	0	0	0
NM_001033361	Pgr15l	chrX	94267934	94277443	+	9509	5379	0	1	1	0	1	1	0	1	0	0	0	1	0	2	0	0
NM_001033362	Gm614	chrX	98456715	98459331	-	2616	747	0	0	0	0	0	0	3	0	0	0	0	0	0	0	0	0
NM_001033364	Cdhr2	chr13	54802823	54838023	+	35200	4127	8	2	8	3	1	10	6	2	3	4	5	4	4	2	2	0
NM_001033365	Mroh5	chr15	73617365	73670101	-	52736	2242	9	0	0	0	0	0	0	1	0	0	3	0	0	0	0	0
NM_001033366	Dpcr1	chr17	35772699	35780640	-	7941	2608	2	1	4	6	6	10	8	7	6	6	2	2	5	10	5	4
NM_001033367	Nlrc4	chr17	74825634	74858448	-	32814	3838	0	1	0	0	2	2	4	0	0	0	0	0	1	0	2	3
NM_001033372	Gm648	chrX	53797050	53802783	-	5733	1040	0	2	1	4	2	2	4	1	1	1	1	1	1	1	2	0
NM_001033373	Cdk15	chr1	59313750	59409213	+	95463	1477	5	3	3	2	0	1	3	6	1	6	0	2	2	1	3	2
NM_001033374	Gm694	chr4	140988586	140992020	-	3434	905	0	0	2	0	0	0	0	1	0	0	0	0	0	0	0	0
NM_001033375	A230046K03Rik	chr10	83006685	83059218	+	52533	5858	605	706	885	1208	532	653	838	1222	959	1281	761	706	1110	1651	1334	2219
NM_001033378	A430078G23Rik	chr8	3353414	3390299	+	36885	2967	0	0	0	1	1	0	0	2	0	2	0	0	1	5	1	1
NM_001033379	Dcp1b	chr6	119125270	119171632	+	46362	3311	9	14	16	8	5	34	13	15	9	16	25	13	10	21	22	12
NM_001033380	Itpripl2	chr7	125628625	125635489	-	6864	6864	2898	2165	7170	5250	2918	4521	3758	8362	5269	4853	3457	2622	2519	11308	5849	6313
NM_001033382	Cacna2d4	chr6	119186543	119302425	+	115882	5803	12	5	5	7	5	19	6	0	2	1	17	11	2	17	2	0
NM_001033385	Tbc1d32	chr10	55734099	55948495	-	214396	7239	201	230	112	166	74	86	110	113	75	105	207	227	323	225	142	273
NM_001033391	Ipcef1	chr10	3323355	3434998	+	111643	1174	0	0	0	0	0	0	0	0	0	0	0	0	0	0	0	0
NM_001033393	Tmem104	chr11	115048800	115108339	+	59539	4566	429	214	538	298	136	246	191	293	166	101	522	365	232	637	242	241
NM_001033394	Tmem88b	chr4	155155699	155159983	-	4284	3471	72	60	38	33	34	57	45	11	26	12	61	62	87	35	27	61
NM_001033397	Krt26	chr11	99189797	99199279	-	9482	2600	0	0	0	0	0	1	0	0	0	0	0	0	0	0	0	0
NM_001033399	Gfod1	chr13	43290887	43399541	-	108654	6654	653	333	2412	1461	437	906	548	2790	2166	1442	647	520	385	3228	1973	1513
NM_001033400	Gm806	chr13	50562675	50570724	+	8049	2548	4	0	1	0	0	3	1	1	1	0	4	2	0	3	0	0
NM_001033404	Gm813	chr16	58613798	58617091	-	3293	702	0	0	0	0	0	0	0	0	0	0	0	0	0	0	0	0
NM_001033405	Treml2	chr17	48439362	48451859	+	12497	4509	1	0	0	0	1	4	0	0	0	0	0	0	0	2	0	0
NM_001033407	Gm815	chr19	26960414	26963137	+	2723	618	1	0	0	0	0	0	0	0	0	0	0	1	0	0	0	1
NM_001033408	Rbm44	chr1	93041679	93067372	+	25693	3851	1	0	0	1	0	0	0	0	0	1	0	3	0	0	2	1
NM_001033409	Lgr6	chr1	136882929	137001853	-	118924	3623	394	277	924	518	338	506	307	735	470	274	488	388	254	1595	575	535
NM_001033410	Rnf224	chr2	25089995	25092307	-	2312	2021	0	0	0	0	0	0	0	0	0	0	2	0	0	0	0	0
NM_001033411	Gm826	chr2	160137136	160153230	-	16094	1097	1	0	1	0	0	0	1	0	0	0	0	0	0	1	0	0
NM_001033412	Gm829	chr4	45696460	45736578	+	40118	1090	0	0	0	1	0	0	0	0	0	0	0	0	0	1	0	0
NM_001033415	Shisa3	chr5	67999121	68005226	+	6105	3754	2	0	2	1	0	7	0	1	0	0	3	0	0	0	1	0
NM_001033416	Gal3st4	chr5	138706152	138713982	-	7830	2833	33	29	20	24	20	36	25	21	22	18	33	32	43	37	18	20
NM_001033418	Bsph1	chr7	14036189	14058799	+	22610	823	0	0	0	0	0	0	0	0	0	0	0	3	0	0	0	0
NM_001033419	Ceacam16	chr7	20437445	20446648	-	9203	1255	1	0	2	0	0	3	1	0	1	0	1	0	0	1	0	0
NM_001033420	Dock1	chr7	141862369	142365330	+	502961	6815	939	701	1366	1367	472	649	568	1490	1169	926	1030	856	786	2341	1381	1539
NM_001033421	Pate2	chr9	35477223	35480474	+	3251	2215	0	1	3	1	1	0	1	1	3	0	0	0	3	2	1	2
NM_001033422	Thoc2	chrX	39148170	39265078	-	116908	7619	450	982	473	902	441	383	593	685	533	1140	510	744	1682	941	998	2461
NM_001033423	Gm773	chrX	53443003	53466058	-	23055	951	0	0	0	0	0	0	0	0	0	0	0	0	0	0	0	0
NM_001033424	Fnd3c2	chrX	103430584	103450711	-	20127	3658	0	0	0	0	0	0	0	0	0	0	1	0	0	1	0	0
NM_001033425	Zscan10	chr17	23737792	23747986	+	10194	2735	3	1	3	3	4	9	5	4	6	1	4	1	1	5	2	0
NM_001033426	Grxcr2	chr18	42145854	42158703	-	12849	1120	0	0	0	0	0	0	0	0	0	0	2	0	0	0	0	0
NM_001033427	Lyg2	chr1	37962767	37973338	-	10571	2564	0	0	0	0	0	2	2	0	2	0	0	1	0	0	0	0
NM_001033428	Tmem211	chr5	113655928	113668283	+	12355	1827	0	0	0	0	0	3	0	0	0	0	2	0	0	0	0	0
NM_001033429	Trim75	chr8	67505549	67511543	-	5994	2504	4	1	0	1	3	2	2	4	2	1	4	0	1	2	1	0
NM_001033430	Kdm7a	chr6	39086618	39156772	-	70154	9266	1351	1942	1527	1919	463	630	648	822	645	1109	1488	1592	3430	1880	1157	3506
NM_001033431	Nlrp12	chr7	3221510	3249741	-	28231	4329	8	0	1	2	0	9	1	5	2	0	2	4	0	4	0	0
NM_001033432	Heca	chr10	17620271	17667873	-	47602	3667	478	394	666	604	309	459	500	608	446	475	547	491	562	985	599	808
NM_001033433	Tmem102	chr11	69617096	69619126	-	2030	74	0	0	0	0	0	0	0	0	0	0	0	0	0	0	0	0
NM_001033434	Gm884	chr11	103395890	103476053	-	80163	4576	0	0	0	0	0	0	0	0	0	0	1	1	0	1	0	0
NM_001033437	Lsmem1	chr12	40902972	40925902	-	22930	1213	0	2	2	1	13	20	10	2	0	2	3	1	1	3	0	4
NM_001033438	Gm906	chr13	50340549	50345677	-	5128	3152	0	0	0	0	0	0	0	0	0	0	0	0	0	0	0	0
NM_001033440	Gm1587	chr14	78193751	78198775	-	5024	1354	0	0	0	0	0	0	0	0	0	0	0	0	0	0	0	0
NM_001033441	Alg10b	chr15	90054741	90060985	+	6244	3674	1184	1443	1446	1729	1074	1377	1654	1386	1036	1368	1385	1511	2449	2215	1596	2925
NM_001033442	Gm1604b	chr17	8231374	8294093	-	62719	781	0	0	0	0	0	0	0	0	0	0	0	0	0	0	0	0
NM_001033443	Cdkl4	chr17	80922889	80963174	-	40285	2931	9	0	2	0	2	7	0	1	0	0	1	3	2	1	2	0
NM_001033444	Capn13	chr17	73655803	73748636	-	92833	2614	1	0	0	0	0	3	0	0	3	0	1	2	0	3	0	0
NM_001033445	Garem	chr18	21285842	21458640	-	172798	4783	188	164	273	231	74	153	96	338	238	230	236	219	221	500	260	310
NM_001033446	Arl14epl	chr18	47081468	47093876	+	12408	2247	0	0	0	0	1	0	0	5	1	1	0	0	0	4	3	0
NM_001033447	Gm960	chr19	4625840	4698668	-	72828	2262	12	7	4	6	13	10	18	5	4	2	17	13	6	11	4	8
NM_001033448	Ap5b1	chr19	5568073	5571261	+	3188	3092	378	188	331	227	266	451	334	179	129	58	432	361	191	272	121	145
NM_001033449	Tmem237	chr1	59157436	59176940	-	19504	1868	79	66	117	130	75	84	97	132	136	125	108	94	92	229	154	182
NM_001033450	Mnda	chr1	175826471	175843177	-	16706	1789	17	29	31	95	44	36	53	112	92	113	47	24	36	90	131	144
NM_001033451	Zfp408	chr2	91483844	91489948	-	6104	3740	398	281	753	669	359	571	469	707	503	377	483	383	247	1248	558	558
NM_001033452	Accsl	chr2	93695516	93709314	-	13798	2225	4	0	3	3	0	2	2	0	1	0	0	0	1	5	1	5
NM_001033455	Ccdc27	chr4	153400752	153416786	-	16034	2084	3	3	3	2	1	2	6	3	3	3	8	3	1	6	0	1
NM_001033457	Nom1	chr5	29761206	29778709	+	17503	3542	1122	835	1537	1552	889	1175	1146	1751	1388	1221	1162	1025	895	2579	1538	1610
NM_001033458	Gm1673	chr5	34326122	34327655	+	1533	429	103	56	99	74	89	155	95	117	55	48	116	82	37	195	67	66
NM_001033459	Lrcol1	chr5	110783114	110785106	+	1992	685	1	0	0	0	0	0	0	0	0	0	0	0	0	0	1	0
NM_001033460	Drc1	chr5	30607913	30668993	+	61080	2486	4	2	4	0	0	6	2	1	3	0	2	4	1	4	1	0
NM_001033463	Tatdn2	chr6	113647492	113661062	+	13570	2646	1545	823	3400	2673	985	1755	1534	3250	2512	1871	1570	1230	914	4789	2284	2432
NM_001033464	Cracr2a	chr6	127527992	127579956	+	51964	1094	0	0	0	0	0	0	0	0	1	0	1	1	0	1	0	0
NM_001033465	6430531B16Rik	chr7	147158201	147164654	-	6453	1161	0	0	0	3	2	2	2	0	2	0	0	3	3	0	0	0
NM_001033466	Zbtb2	chr10	5958432	5979467	+	21035	3227	215	186	487	325	200	313	248	423	300	290	220	190	215	677	299	499
NM_001033469	Foxr1	chr9	44242316	44248951	-	6635	1666	1	0	0	0	1	0	1	0	1	3	0	1	2	0	0	0
NM_001033471	Cpxcr1	chrX	113562552	113592392	+	29840	1596	0	0	0	0	0	0	0	0	0	0	0	0	0	0	0	0
NM_001033472	A830080D01Rik	chrX	155970599	156031013	+	60414	3366	158	224	153	202	140	164	187	194	146	311	122	190	408	267	297	619
NM_001033473	Odf3l2	chr10	79102270	79108483	-	6213	1248	3	0	0	0	0	2	3	0	0	0	2	0	0	0	2	0
NM_001033474	Atxn7l3b	chr10	112362483	112366082	-	3599	3599	2570	2487	2918	3191	2326	3552	3316	2858	2477	2621	2834	2683	3110	4381	3131	4186
NM_001033475	Tmed8	chr12	88507191	88541179	-	33988	7179	513	478	418	574	372	415	497	385	362	330	537	543	636	648	439	677
NM_001033477	Gm1322	chr2	67011890	67024269	+	12379	1966	0	0	0	0	0	1	0	0	0	0	0	0	0	0	0	0
NM_001033478	Fam47e	chr5	93000562	93020310	+	19748	1505	0	0	2	0	0	0	1	0	0	0	0	0	0	0	0	0
NM_001033479	Gm1527	chr3	28791538	28825646	+	34108	2120	0	0	0	0	0	0	0	0	0	1	0	0	0	0	0	0
NM_001033481	Myrf	chr19	10282760	10315238	-	32478	5597	7	3	9	4	0	6	5	5	10	5	8	3	3	10	6	4
NM_001033484	Iqgap3	chr3	87885972	87924970	+	38998	5676	517	323	884	689	334	556	433	844	562	418	571	430	257	1510	670	579
NM_001033485	BC048644	chr8	124431732	124442328	+	10596	1946	1	0	3	7	1	3	0	11	5	5	7	3	0	9	3	5
NM_001033488	Mfsd2b	chr12	4869243	4881165	-	11922	3125	20	12	17	5	27	44	52	12	19	11	15	19	11	32	24	15
NM_001033489	Rnf207	chr4	151681131	151692734	-	11603	2375	3	1	6	4	0	13	2	6	4	1	7	1	2	10	4	2
NM_001033490	Pusl1	chr4	155262968	155265871	-	2903	982	374	187	605	422	313	588	425	563	466	286	422	311	187	929	413	380
NM_001033492	Mageb4	chrX	83495594	83501558	-	5964	2401	0	0	0	1	1	0	0	0	0	0	0	0	0	0	0	0
NM_001033493	Gpr111	chr17	42845885	42879128	-	33243	3283	1	0	0	3	0	1	0	1	1	4	1	1	0	1	3	0
NM_001033496	Zfp213	chr17	23693733	23701193	-	7460	2674	669	378	966	687	619	1241	892	855	641	462	829	666	421	1342	601	610
NM_001033498	Gramd2	chr9	59555570	59564231	+	8661	1368	10	10	10	12	16	19	13	25	17	11	17	8	10	15	18	15
NM_001033499	Sh2d1b2	chr1	172163001	172181718	+	18717	399	0	0	0	0	0	1	1	0	1	0	0	0	1	0	1	0
NM_001033500	Wdr72	chr9	73958140	74131010	+	172870	5218	4	4	0	5	3	1	2	6	4	7	3	0	3	3	3	3
NM_001033525	Kcnk6	chr7	30006946	30017541	-	10595	4089	1	0	9	11	10	7	3	22	5	8	8	4	3	21	5	4
NM_001033528	Usp36	chr11	118120966	118151558	-	30592	5609	1458	881	3272	2603	1212	1915	1523	3716	2786	2012	1769	1379	929	5098	2687	2480
NM_001033530	AW146154	chr7	48734243	48755260	-	21017	3411	24	48	24	24	32	25	41	15	14	23	33	45	67	21	24	51
NM_001033532	AW554918	chr18	25327520	25625822	+	298302	5351	101	116	64	127	39	36	68	78	60	86	79	76	161	135	130	199
NM_001033533	Ccdc102a	chr8	97426768	97441998	-	15230	2304	689	394	1043	650	489	752	566	986	651	547	779	516	313	1745	668	608
NM_001033534	Layn	chr9	50864884	50885199	-	20315	1786	218	241	501	557	324	418	418	944	717	750	258	240	257	899	722	733
NM_001033535	Tnfaip8l3	chr9	53873412	53916218	-	42806	2225	0	0	0	0	0	0	1	0	0	0	0	0	0	0	0	0
NM_001033536	Rfx7	chr9	72380046	72470756	+	90710	8000	649	572	565	657	363	445	502	652	487	511	607	609	720	951	648	788
NM_001033537	Pgap3	chr11	98249985	98261804	-	11819	2424	164	91	220	148	111	172	106	145	117	68	221	166	100	288	138	122
NM_001033539	Bex6	chr16	32179885	32187030	+	7145	983	0	0	0	0	0	1	0	1	0	0	0	0	0	0	0	0
NM_001033540	Gm5113	chr7	30954940	30965228	+	10288	2955	66	38	46	40	36	50	64	49	23	24	85	64	66	88	55	54
NM_001033541	Gm5127	chrX	103778524	103905896	+	127372	1809	0	0	0	0	0	0	0	0	0	0	0	0	0	0	0	0
NM_001033542	Slc47a2	chr11	61115132	61156362	-	41230	2377	1	1	1	0	0	2	1	0	1	0	1	0	0	2	0	0
NM_001033543	Il20rb	chr9	100358137	100386892	-	28755	2478	27	15	44	30	27	40	33	60	57	36	47	41	31	59	35	37
NM_001033547	Ccdc185	chr1	184677256	184679311	-	2055	2055	0	0	0	0	0	0	0	0	0	1	0	0	0	0	0	0
NM_001033548	Dnaaf3	chr7	4474558	4484044	-	9486	2189	3	0	5	2	4	5	14	2	5	4	4	2	0	5	5	2
NM_001033550	Lrrc8b	chr5	105844793	105915208	+	70415	2841	161	103	262	223	98	132	131	210	166	131	186	187	141	308	144	202
NM_001033598	Acsl6	chr11	54117325	54175041	+	57716	2561	3	1	7	1	0	4	6	3	4	1	4	3	1	15	2	2
NM_001033621	Myot	chr18	44493727	44515376	+	21649	2207	0	0	0	0	0	1	0	0	2	0	1	0	0	0	0	0
NM_001033630	2310061I04Rik	chr17	36029621	36034323	-	4702	1240	705	521	590	662	373	592	551	483	354	286	732	675	519	815	417	512
NM_001033632	Ifitm6	chr7	148201710	148202791	-	1081	541	0	1	0	0	0	0	2	0	0	1	1	0	0	0	1	3
NM_001033633	Slc2a13	chr15	91098121	91403692	-	305571	6541	9	6	6	15	2	6	10	9	9	9	6	9	12	10	11	13
NM_001033634	Zyg11b	chr4	107900359	107973695	-	73336	10654	1258	1528	1198	1984	771	807	1160	1685	1547	1990	1237	1350	2166	2156	1903	3109
NM_001033638	Crxos	chr7	16481472	16489379	+	7907	944	2	0	0	0	0	5	0	0	1	2	0	1	0	0	0	0
NM_001033668	Dnah1	chr14	32073560	32137082	-	63522	12872	2	0	5	4	0	5	3	2	2	1	5	1	2	5	3	4
NM_001033669	Fbxw10	chr11	62660624	62690964	+	30340	3267	5	1	3	1	6	5	5	8	3	2	3	2	1	2	2	1
NM_001033711	Evi2a	chr11	79340062	79344111	-	4049	1834	6	0	7	6	3	3	4	5	3	12	1	5	6	19	10	13
NM_001033759	Tmem2	chr19	21852829	21932850	+	80021	6620	972	796	1102	1183	537	765	737	1010	827	701	969	903	831	1482	1031	1089
NM_001033764	4931408C20Rik	chr1	26738645	26744305	-	5660	4331	0	0	1	2	0	0	0	2	0	0	0	0	0	1	0	1
NM_001033765	1700071K01Rik	chr11	81386003	81387041	-	1038	1038	2	1	2	0	0	3	0	2	1	1	5	1	0	2	0	0
NM_001033766	4930596D02Rik	chr14	36622671	36625164	-	2493	1162	0	0	0	0	2	0	0	0	0	0	0	0	0	0	0	0
NM_001033767	Gm4951	chr18	60371730	60407474	+	35744	2648	3	17	5	4	14	10	16	3	3	1	6	13	20	7	7	7
NM_001033768	Pin1rt1	chr2	104554082	104556447	-	2365	1083	0	0	2	0	9	13	12	2	0	1	0	1	1	1	1	0
NM_001033770	Gm904	chr13	50738596	50741207	+	2611	649	2	0	0	0	0	0	0	0	0	0	0	0	0	0	0	0
NM_001033773	Ube2u	chr4	100151471	100222750	+	71279	1517	0	0	1	0	0	1	0	0	0	0	1	0	0	0	0	0
NM_001033775	4933422H20Rik	chr11	115301858	115309582	+	7724	1832	4	0	0	0	0	3	4	0	1	0	3	0	0	5	0	1
NM_001033778	Gm5535	chr2	143998885	144015026	-	16141	1743	0	0	0	0	0	0	2	0	0	0	0	0	0	0	0	0
NM_001033779	Gm5544	chr3	97734095	97770941	+	36846	891	0	3	0	0	0	0	0	0	1	0	2	2	0	3	0	2
NM_001033780	I830077J02Rik	chr3	105728808	105735582	-	6774	1066	0	0	1	1	1	2	2	0	1	2	2	0	2	2	1	1
NM_001033782	Gm5592	chr7	48539696	48545553	+	5857	3033	3	0	0	0	0	1	0	0	1	1	0	0	0	0	0	0
NM_001033783	Gm5615	chr9	36339987	36349548	-	9561	2342	0	0	0	0	0	1	0	0	0	0	0	0	0	0	0	0
NM_001033785	Akap14	chrX	34690692	34708837	-	18145	1743	0	0	2	0	2	3	1	2	2	1	2	0	2	2	0	3
NM_001033786	Smim9	chrX	72391395	72409090	-	17695	703	0	0	0	0	1	0	0	0	0	0	0	0	0	0	0	1
NM_001033789	Gm5820	chr18	39052109	39130928	+	78819	2187	1	0	0	0	1	0	0	3	1	0	2	0	2	1	2	3
NM_001033790	B020004J07Rik	chr4	101507573	101516627	-	9054	1975	2	0	1	0	0	1	0	0	0	0	0	0	0	2	0	0
NM_001033791	Gm12888	chr4	120988920	120997522	-	8602	1181	0	0	0	1	0	0	0	1	0	0	1	0	0	0	0	0
NM_001033793	Ubtfl1	chr9	18208861	18215946	+	7085	2639	0	0	0	0	0	4	0	0	0	0	0	0	0	0	0	0
NM_001033794	Fbxw18	chr9	109579247	109605214	-	25967	1519	2	0	0	0	0	2	0	0	1	0	0	0	0	0	0	0
NM_001033795	Zcchc16	chrX	141123449	141556953	+	433504	3634	0	0	0	0	0	1	0	0	0	0	0	0	0	0	0	0
NM_001033799	4930428D18Rik	chrX	73638688	73643318	+	4630	1103	1	0	0	1	0	0	0	0	2	0	0	0	0	0	0	0
NM_001033805	Tmem253	chr14	52636539	52639462	+	2923	1008	35	25	42	21	34	70	54	13	21	11	57	48	39	38	16	25
NM_001033807	4930567H17Rik	chrX	67647075	67647915	-	840	840	0	0	0	0	0	0	0	0	0	0	0	0	0	0	0	0
NM_001033813	Zfp872	chr9	21992609	22006567	+	13958	2960	1	0	1	0	0	2	3	1	0	0	0	0	1	1	0	0
NM_001033814	4930432M17Rik	chr3	121373680	121385900	+	12220	1127	0	0	0	0	0	0	0	0	0	0	0	0	0	0	0	2
NM_001033819	9130409I23Rik	chr1	182981367	182990798	+	9431	1898	0	2	0	1	2	5	5	0	0	1	2	4	3	2	0	0
NM_001033820	Zfp551	chr7	13000496	13007840	-	7344	2336	48	38	40	26	32	60	49	17	21	21	56	38	41	53	36	24
NM_001033872	Smagp	chr15	100451770	100467371	-	15601	1029	15	5	8	7	2	16	12	7	7	3	7	19	9	7	2	5
NM_001033874	Ak8	chr2	28555680	28668685	+	113005	1570	1	0	0	1	1	2	0	1	0	0	1	3	0	1	0	1
NM_001033875	Ctrc	chr4	141394154	141402274	-	8120	957	1	0	0	0	0	5	0	0	0	0	1	0	0	0	0	1
NM_001033876	Kcnk9	chr15	72342548	72376709	-	34161	1209	3	0	1	0	0	6	2	1	1	0	2	2	0	1	0	0
NM_001033877	Adamts17	chr7	73984620	74297511	+	312891	6029	4	0	2	1	2	3	2	1	5	1	12	11	1	14	5	3
NM_001033878	Vmn2r66	chr7	92143154	92160530	-	17376	2556	1	0	0	0	0	0	0	0	0	0	1	0	0	0	0	0
NM_001033879	Tubal3	chr13	3923940	3934523	+	10583	3096	0	0	0	0	0	3	0	0	1	0	1	1	0	0	0	1
NM_001033880	4930415L06Rik	chrX	87175435	87178191	-	2756	2618	0	0	0	1	1	0	0	0	0	0	0	0	0	0	0	0
NM_001033904	Khdc1c	chr1	21358411	21359824	+	1413	844	0	0	0	0	0	0	0	0	1	0	0	0	0	0	0	0
NM_001033908	Med22	chr2	26760786	26766162	-	5376	1367	937	583	1248	1030	661	1278	921	1102	844	632	984	743	488	1577	811	802
NM_001033954	Calca	chr7	121774991	121779871	-	4880	994	6	1	6	8	2	3	5	5	2	4	4	2	1	8	6	1
NM_001033962	Ube3a	chr7	66484121	66562097	+	77976	4164	876	927	1039	1103	556	646	778	952	685	1013	929	871	1625	1584	1128	2206
NM_001033978	H2-Eb2	chr17	34462619	34478355	+	15736	3380	0	0	3	0	0	0	0	2	2	0	1	2	2	7	0	1
NM_001033979	Ldlrad2	chr4	137126790	137131095	-	4305	1828	7	0	1	1	2	0	1	0	1	1	1	1	0	1	0	1
NM_001033980	Fam92b	chr8	122690296	122701369	-	11073	1189	0	0	0	0	0	0	0	0	1	0	2	0	0	0	0	0
NM_001033981	Hbq1b	chr11	32186963	32187912	+	949	748	0	0	0	0	0	3	0	2	3	0	0	0	0	3	0	1
NM_001033983	7420426K07Rik	chr9	98803537	98805041	+	1504	1504	1	0	0	0	0	0	0	0	0	0	0	0	0	0	0	0
NM_001033988	Ncoa4	chr14	32973072	32993041	+	19969	4043	109	72	122	134	110	126	168	109	63	68	86	77	107	122	77	115
NM_001034013	Asic2	chr11	80693666	81781898	-	1088232	2643	1	0	0	0	0	1	0	0	0	0	2	0	0	1	0	0
NM_001034037	1700024G13Rik	chr14	33189687	33201559	-	11872	398	0	0	0	0	0	0	0	0	0	0	0	0	0	0	0	0
NM_001034059	Ccdc160	chrX	50144376	50152645	+	8269	1536	2	0	0	0	0	1	0	0	0	0	1	1	0	0	0	0
NM_001034097	Tnfsf12Tnfsf13	chr11	69496078	69509600	-	13522	3	0	1	0	0	1	1	1	4	7	1	4	3	3	3	2	2
NM_001034100	Gm5382	chrX	13788273	13788783	+	510	510	0	0	0	0	0	0	0	0	0	0	1	0	0	0	0	0
NM_001034101	Gm13119	chr4	143947866	143954322	+	6456	2072	1	0	0	0	1	0	2	0	0	1	0	0	0	0	1	0
NM_001034102	Gm5800	chr14	52331318	52336807	-	5489	851	0	0	0	0	0	0	0	0	0	0	0	0	0	0	0	0
NM_001034103	Gm5941	chrX	89735287	89736018	+	731	558	0	0	0	0	0	1	0	0	0	0	0	0	0	0	0	0
NM_001034115	Shank1	chr7	51565633	51613723	+	48090	7596	4	5	1	5	1	17	6	2	4	0	15	11	2	8	3	5
NM_001034851	Fam134b	chr15	25773052	25903451	+	130399	3139	49	48	32	73	22	28	45	59	47	60	21	24	58	66	75	88
NM_001034856	4930430D24Rik	chrX	35391375	35396291	-	4916	1194	3	0	1	0	0	1	0	1	1	0	2	0	0	1	0	0
NM_001034858	Armc2	chr10	41634796	41738188	-	103392	4864	7	9	3	8	8	9	9	10	4	9	12	7	14	11	8	9
NM_001034859	Gm4841	chr18	60427954	60432921	-	4967	2838	2	3	2	2	2	0	4	0	1	0	1	0	3	2	2	1
NM_001034860	Gm4858	chr3	92872744	92879427	+	6683	1810	0	0	0	0	0	0	0	0	0	0	1	0	0	0	1	0
NM_001034862	Erich1	chr8	14027564	14090327	-	62763	1579	128	110	211	189	73	124	105	147	104	116	195	171	150	301	185	238
NM_001034863	Tmem136	chr9	42916735	42924653	-	7918	3500	11	10	24	22	14	13	16	13	8	4	13	13	10	36	17	22
NM_001034864	Gm4907	chrX	23469888	23484676	+	14788	1310	2	0	2	0	1	4	0	0	0	1	0	1	5	0	1	0
NM_001034866	Pnldc1	chr17	13081767	13102866	-	21099	1689	13	8	15	11	19	33	18	8	15	13	18	15	13	17	7	6
NM_001034867	Pm20d2	chr4	33257381	33276712	-	19331	5572	161	167	94	110	120	189	226	39	31	18	179	146	268	105	43	111
NM_001034868	Mrgprx2	chr7	55733988	55754640	-	20652	4559	1	0	0	0	0	0	0	0	0	0	0	0	0	0	0	1
NM_001034869	Gm4981	chr10	57697595	57699408	-	1813	1813	1	1	0	0	1	8	4	1	8	0	0	3	0	3	0	0
NM_001034871	Clpsl2	chr17	28686431	28689563	+	3132	444	1	0	0	0	0	0	0	0	4	0	1	1	0	0	0	0
NM_001034872	Gm853	chr4	129886352	129899539	-	13187	2208	1	0	0	0	0	1	0	0	0	0	0	0	0	1	0	0
NM_001034874	Shisa6	chr11	66025226	66339628	-	314402	7487	0	1	3	0	0	1	0	1	0	1	2	0	1	1	0	0
NM_001034875	Bpifb4	chr2	153766597	153789588	+	22991	2115	0	0	0	0	0	1	0	0	1	0	1	2	0	0	0	0
NM_001034876	Ccdc24	chr4	117541866	117545075	-	3209	1235	32	30	84	85	39	72	83	115	92	54	58	34	38	165	97	86
NM_001034878	Dnaic2	chr11	114588725	114619200	+	30475	2871	22	16	14	11	14	36	24	25	19	12	18	18	20	55	18	25
NM_001034880	Gm5460	chr14	34854263	34860167	+	5904	1903	72	67	31	26	11	22	22	9	14	6	94	88	104	23	6	30
NM_001034881	Gm5464	chr14	67487686	67489842	+	2156	2156	12	11	7	10	5	24	11	9	5	8	21	9	14	9	6	10
NM_001034882	Zbtbd6	chr14	79851641	79854623	+	2982	2982	14	22	29	18	19	16	16	31	24	15	21	25	9	38	21	33
NM_001034885	Pnpla1	chr17	28995355	29027253	+	31898	4483	3	0	1	1	0	11	3	7	2	0	8	6	0	5	2	0
NM_001034893	Zfp936	chr7	50432957	50447479	+	14522	3101	0	1	0	0	0	0	0	0	0	0	2	0	1	2	0	1
NM_001034894	Foxr2	chrX	149553330	149567404	+	14074	3208	1	0	0	0	1	1	0	0	0	0	0	0	0	0	1	0
NM_001034895	Zfr2	chr10	80695907	80714868	+	18961	3341	31	8	38	20	13	42	30	24	30	16	48	17	7	68	23	20
NM_001034898	Ms4a15	chr19	11052796	11067740	-	14944	1713	0	0	0	0	0	0	0	0	1	0	2	1	0	1	0	0
NM_001034899	Gm16432	chr1	179921565	179978422	+	56857	1663	2	0	1	0	0	1	0	0	0	1	0	0	0	0	0	1
NM_001034900	Zfp345	chr2	150296726	150310799	-	14073	2706	1	1	0	1	0	4	3	2	1	3	1	0	4	2	0	7
NM_001034902	Gm5878	chr6	85061409	85076088	-	14679	4643	10	2	0	1	1	15	3	2	2	0	5	1	0	1	2	0
NM_001034903	Mansc4	chr6	147023583	147035554	-	11971	1123	10	5	12	4	5	14	13	2	1	1	7	4	7	5	3	3
NM_001034904	Gm5891	chr7	23917641	23929499	-	11858	2	0	0	0	0	0	0	0	0	0	0	0	0	0	0	0	0
NM_001034906	Trim43a	chr9	88475873	88483657	+	7784	1836	3	3	0	2	6	8	5	1	0	3	1	1	7	2	0	3
NM_001034907	Zc3h12b	chrX	92907016	93123309	+	216293	3365	53	26	52	63	39	39	58	75	49	36	62	44	43	110	72	69
NM_001034909	Gm6034	chr17	36179905	36195590	+	15685	923	9	2	0	1	3	0	2	0	1	0	1	0	3	3	0	1
NM_001034910	Defb42	chr14	63665827	63667443	+	1616	614	0	1	0	1	0	1	1	1	3	0	0	0	0	0	0	1
NM_001035123	Setd6	chr8	98239812	98242904	+	3092	1669	412	206	592	383	275	492	351	455	284	281	413	300	287	784	341	349
NM_001035226	Xpo1	chr11	23156040	23197597	+	41557	4906	649	1258	639	1256	896	824	1291	916	935	2045	717	1036	2311	1349	1659	3470
NM_001035231	Zfp748	chr13	67639576	67654088	-	14512	4615	57	82	61	91	53	62	100	72	60	106	54	80	185	89	122	223
NM_001035242	Trpm3	chr19	22213606	23064372	+	850766	6706	19	3	10	27	17	12	13	23	20	9	16	11	12	38	23	25
NM_001035509	Zcchc18	chrX	133527693	133531462	+	3769	2856	3	2	2	7	2	7	3	5	4	4	2	3	9	3	1	3
NM_001035525	AU040320	chr4	126430798	126546938	+	116140	3654	715	405	866	633	199	391	316	628	478	333	830	637	412	1170	538	504
NM_001035532	Akap2	chr4	57858119	57909856	+	51737	6830	3231	2934	7449	8210	2767	3754	3848	9687	7528	7321	3819	3219	3348	13629	9436	9396
NM_001035854	Ap2b1	chr11	83116198	83218535	+	102337	5409	1789	1449	2092	2412	906	1350	1286	2109	1745	1598	1861	1563	1506	3283	2078	2305
NM_001036293	Nrbf2	chr10	66729436	66748029	-	18593	1789	274	203	407	546	195	332	310	360	259	278	255	249	277	539	280	600
NM_001036740	B3gnt8	chr7	26412642	26414509	+	1867	1475	16	7	12	5	7	16	5	2	8	2	20	5	2	6	3	3
NM_001037099	Cacnb4	chr2	52283839	52532128	-	248289	8008	73	64	46	70	57	67	129	22	32	46	62	86	120	63	41	68
NM_001037134	Ccne2	chr4	11118497	11131926	+	13429	1379	81	175	78	186	94	118	149	113	137	275	72	130	295	140	200	484
NM_001037143	Pinlyp	chr7	25326676	25331024	-	4348	730	1	0	1	0	0	2	0	1	0	1	0	0	0	1	0	0
NM_001037166	Gm4925	chr10	88192285	88193846	-	1561	1561	29	17	11	18	17	20	27	7	8	12	29	28	27	19	7	13
NM_001037167	Samt2	chrX	151009770	151013873	-	4103	893	0	0	0	0	0	0	0	0	0	0	0	0	0	0	0	0
NM_001037168	Psg27	chr7	19141862	19152654	-	10792	1942	2	0	0	0	2	2	0	0	0	0	1	5	0	1	1	0
NM_001037170	Tomm40l	chr1	173147933	173152645	-	4712	2663	771	400	681	575	402	727	560	504	358	299	758	567	408	852	376	476
NM_001037221	Samd4	chr14	47502639	47725492	+	222853	7120	706	542	1606	1620	454	683	610	1750	1527	1481	779	712	703	2622	1880	1877
NM_001037247	Defb36	chr2	152430062	152438465	+	8403	468	2	0	0	2	0	0	0	0	0	0	0	0	1	0	1	0
NM_001037248	Gm4567	chr7	21309847	21315960	-	6113	1594	0	0	0	0	0	0	0	0	0	0	0	0	0	0	0	0
NM_001037279	2700094K13Rik	chr2	84509377	84510865	-	1488	654	432	297	1079	640	387	623	482	945	697	460	536	342	262	1381	706	613
NM_001037294	Alpk2	chr18	65425185	65553542	-	128357	7247	0	0	4	1	2	0	0	1	4	0	2	0	0	4	0	2
NM_001037298	Piezo1	chr8	125005597	125075229	-	69632	7226	7465	3725	24368	12547	4632	8310	5140	18859	11778	6903	9963	6053	3552	32174	12124	10077
NM_001037321	Fbxo40	chr16	36966158	36979222	-	13064	2518	5	0	7	2	9	5	2	6	0	1	6	2	5	4	3	1
NM_001037502	Defb28	chr2	152343990	152347183	+	3193	397	0	0	0	0	0	0	0	0	0	0	2	0	0	0	0	0
NM_001037634	Oosp2	chr19	11721773	11735049	-	13276	673	0	0	0	0	0	2	0	0	0	0	0	0	0	0	0	0
NM_001037709	Rusc2	chr4	43394853	43439964	+	45111	5228	1134	618	3096	2324	831	1385	1046	3275	2260	1523	1614	1180	723	4632	1933	2057
NM_001037712	Kcnh6	chr11	105869516	105895378	+	25862	2853	2	1	1	0	0	4	0	2	0	2	5	1	1	1	1	0
NM_001037713	Xaf1	chr11	72115130	72127235	+	12105	2598	64	68	37	44	70	86	81	62	33	47	101	44	68	80	35	45
NM_001037716	Gm10439	chrX	146029143	146071164	+	42021	1803	0	0	0	0	0	0	0	0	0	0	0	0	0	0	0	0
NM_001037717	Slc38a6	chr12	74387834	74455032	+	67198	2959	121	114	131	95	76	112	110	97	58	50	195	142	195	158	63	135
NM_001037725	Fam117b	chr1	59969849	60042192	+	72343	5534	428	410	842	665	247	379	328	646	515	595	438	380	550	1483	649	1476
NM_001037736	Arhgef10	chr8	14911662	15001085	+	89423	5411	897	520	1689	964	434	841	562	1279	876	597	1170	651	530	2365	1050	883
NM_001037740	Strip2	chr6	29867012	29909680	+	42668	5285	795	687	475	491	356	609	602	308	271	284	838	774	941	641	319	707
NM_001037742	Tyw5	chr1	57445087	57463518	-	18431	1286	43	63	47	112	62	80	103	70	63	89	65	71	124	111	89	198
NM_001037743	4921506M07Rik	chr12	58665101	58723096	+	57995	1479	2	0	0	0	0	2	0	1	0	0	0	1	0	2	0	0
NM_001037744	Timm8a2	chr14	122433895	122437644	+	3749	915	3	1	2	0	4	0	0	0	1	0	0	0	1	0	0	0
NM_001037745	Zfp791	chr8	87633065	87646994	-	13929	2332	36	29	23	29	36	39	57	22	19	19	40	51	50	32	27	31
NM_001037746	Prps1l3	chr12	58331398	58343155	+	11757	3819	580	620	655	901	491	702	804	794	627	927	621	620	911	1124	872	1379
NM_001037747	Card9	chr2	26207831	26215067	-	7236	1611	12	5	14	8	11	14	19	6	3	5	19	5	8	7	3	2
NM_001037749	Slc22a14	chr9	119078573	119099511	-	20938	2198	10	8	8	5	11	13	13	11	5	3	5	15	10	26	4	14
NM_001037751	Defb48	chr14	63596360	63603347	-	6987	445	0	0	0	0	0	0	0	0	0	0	0	0	0	0	0	0
NM_001037752	Defb45	chr2	152418926	152422221	-	3295	388	1	0	0	0	0	0	0	0	0	0	0	0	0	0	0	0
NM_001037755	Baiap2	chr11	119804405	119868096	+	63691	2065	2365	1118	4157	2088	1118	2195	1381	2304	1499	860	2517	1553	900	4829	1482	1724
NM_001037756	Brms1l	chr12	56937352	56970722	+	33370	2566	372	426	488	562	288	443	453	613	504	530	429	394	429	831	650	722
NM_001037762	Zdhhc12	chr2	29946463	29949155	-	2692	1076	204	136	309	115	90	199	162	155	105	68	244	160	102	308	120	120
NM_001037809	Cdh3	chr8	109034751	109080811	+	46060	4037	5	2	8	10	3	14	5	18	8	8	3	0	0	28	7	7
NM_001037810	Spn	chr7	134276977	134281337	-	4360	1481	4	2	8	5	2	5	6	7	0	3	6	2	0	16	6	2
NM_001037822	Krtap5-5	chr7	149414699	149415876	-	1177	1177	1	0	0	0	0	2	0	0	0	0	0	0	0	0	1	0
NM_001037841	Cklf	chr8	106774760	106788836	+	14076	1871	47	48	68	111	59	86	93	92	101	81	83	78	49	127	117	91
NM_001037842	Cml3	chr6	85710624	85715738	-	5114	1839	9	10	3	4	3	4	3	1	4	3	9	10	7	6	0	3
NM_001037846	Cnot2	chr10	115922216	116018567	-	96351	2816	816	829	795	1040	414	534	598	772	624	848	828	788	1036	1271	916	1453
NM_001037859	Csf1r	chr18	61265225	61290793	+	25568	3875	15	6	16	13	11	14	19	26	15	23	18	16	8	43	12	18
NM_001037863	Atp11c	chrX	57476466	57657156	-	180690	6047	311	476	318	471	160	182	234	347	324	534	314	406	972	457	467	1085
NM_001037865	Col28a1	chr6	7947807	8142617	-	194810	4230	27	36	63	77	34	51	42	84	64	81	39	33	27	117	84	78
NM_001037906	Nell1	chr7	57230719	58118659	+	887940	2812	0	0	0	0	0	2	0	0	1	0	1	0	0	0	0	0
NM_001037907	Ripply2	chr9	86910371	86914751	+	4380	502	0	0	0	0	0	0	0	0	0	0	0	0	0	1	0	0
NM_001037909	C130026I21Rik	chr1	85242918	85267141	-	24223	1887	6	0	1	0	2	4	1	0	2	6	4	8	0	4	0	0
NM_001037913	Ccdc107	chr4	43506236	43508793	+	2557	814	441	357	330	490	430	626	595	390	338	274	438	444	368	534	412	454
NM_001037914	Mcidas	chr13	113784075	113790602	+	6527	2354	3	0	1	0	0	4	1	1	3	0	2	2	0	6	0	2
NM_001037915	Ripply1	chrX	136314219	136316892	-	2673	679	0	1	2	0	0	2	1	2	2	6	1	0	0	1	3	2
NM_001037916	Ccdc17	chr4	116269334	116272871	+	3537	1437	50	48	21	33	25	49	50	30	14	16	39	47	44	37	22	28
NM_001037917	Gm6377	chrX	106392094	106395784	+	3690	2801	1	0	0	1	0	0	0	0	0	4	2	0	1	2	1	0
NM_001037918	Lipt1	chr1	37929050	37933143	+	4093	1555	140	127	115	134	116	161	170	98	62	65	150	135	156	139	92	126
NM_001037919	Gm6460	chr5	11594955	11599480	+	4525	821	0	0	0	0	0	0	0	0	0	0	0	0	0	0	0	0
NM_001037922	Cks1brt	chr8	87675822	87697521	+	21699	2397	0	0	0	0	0	0	0	2	0	1	0	0	0	0	0	0
NM_001037926	Gm13051	chr4	146064712	146094024	+	29312	2833	0	0	0	0	0	0	0	0	0	0	0	0	0	0	0	0
NM_001037927	Wdr93	chr7	86888048	86930836	+	42788	2285	101	70	85	49	74	100	99	42	43	33	103	114	99	84	51	99
NM_001037928	Gm11992	chr11	8948594	8969357	+	20763	2277	6	0	2	0	5	6	0	1	2	0	5	2	2	6	0	2
NM_001037929	Gm14092	chr2	145375190	145380718	-	5528	1814	0	0	0	0	0	0	0	0	0	0	0	1	0	0	1	0
NM_001037931	Gm6878	chr14	67923724	67933548	-	9824	2018	2	2	0	0	0	6	0	0	0	0	1	0	1	0	0	2
NM_001037932	Gm11437	chr11	83961864	83980978	-	19114	1227	2	4	0	0	2	0	1	0	0	0	3	0	3	2	1	3
NM_001037933	Defb23	chr2	152284790	152290356	-	5566	624	0	0	0	0	0	0	0	0	0	0	0	0	0	1	0	0
NM_001037938	Dhrs4	chr14	56097594	56109177	+	11583	1392	1012	497	1045	665	694	1264	953	553	394	336	1091	726	506	1090	398	520
NM_001037940	Dnajb6	chr5	30062437	30113018	+	50581	2669	106	112	182	147	100	135	116	161	141	138	126	129	178	249	191	216
NM_001037955	Dusp22	chr13	30751927	30803101	+	51174	3058	920	849	776	737	412	616	584	432	332	408	881	810	985	955	498	919
NM_001037957	Dyrk1b	chr7	28964501	28972317	+	7816	2524	500	343	352	308	159	357	246	283	179	156	434	350	210	500	202	259
NM_001037987	Edil3	chr13	88961076	89462830	+	501754	5358	2	5	4	7	4	4	7	10	5	10	0	6	1	9	8	17
NM_001037997	Fert2	chr17	64213329	64488846	+	275517	3086	378	485	410	682	275	268	325	662	528	733	362	364	546	917	803	1009
NM_001038015	Gnpda2	chr5	69966240	69983524	-	17284	1838	63	85	29	86	66	56	86	37	28	60	64	62	132	74	61	150
NM_001038492	Ctsa	chr2	164658371	164666532	+	8161	2728	3547	2277	5520	4774	2910	4679	3742	5267	3494	2742	4258	2970	2168	7892	3714	3877
NM_001038499	Arsi	chr18	61071893	61077422	+	5529	1722	10	3	10	5	2	7	10	4	3	2	9	5	1	21	11	2
NM_001038500	Esp1	chr17	40864068	40868731	+	4663	1049	0	0	0	0	0	0	0	0	0	0	0	0	0	0	0	0
NM_001038587	Adar	chr3	89518943	89557377	+	38434	5910	776	601	905	952	742	760	810	1299	941	747	935	584	540	1726	934	899
NM_001038593	Glrx2	chr1	145586478	145596808	+	10330	3506	298	371	185	374	354	428	526	249	208	264	307	386	384	279	267	484
NM_001038602	Marveld2	chr13	101365911	101386926	-	21015	3061	2	3	2	1	13	38	25	1	4	1	5	5	3	5	2	1
NM_001038607	Kcnh1	chr1	194014658	194334041	+	319383	7158	7	5	5	3	1	5	3	0	2	3	6	2	2	5	1	2
NM_001038613	Olfm1	chr2	28048612	28086256	+	37644	2686	146	97	252	166	171	273	190	335	213	161	191	123	73	444	164	169
NM_001038619	Dnm3	chr1	163917432	164408161	-	490729	7519	18	16	10	13	7	12	12	12	21	8	13	16	20	22	16	17
NM_001038624	Ric3	chr7	116177832	116226838	-	49006	5126	1	1	5	1	5	1	1	1	0	1	4	2	1	2	0	0
NM_001038627	Smurf1	chr5	145637363	145726699	-	89336	5333	3477	2249	4933	4114	1193	1888	1612	3782	2804	2243	3670	2954	2327	6490	3173	3819
NM_001038635	Stk35	chr2	129626252	129658021	+	31769	5057	786	636	1021	1027	754	1128	1001	1042	846	730	818	730	567	1461	882	950
NM_001038642	Ets1	chr9	32503626	32565405	+	61779	4799	597	640	1447	1857	571	758	816	2201	2008	2240	649	660	826	2714	2465	2527
NM_001038643	Slco3a1	chr7	81420303	81699666	-	279363	2857	109	76	227	164	65	109	96	267	135	127	116	78	60	393	200	132
NM_001038651	Zfp953	chr13	67440244	67461508	-	21264	4641	18	38	13	31	18	17	15	13	6	20	12	31	83	15	20	65
NM_001038676	Gm4745	chr7	15245056	15251345	+	6289	1264	1	0	0	0	1	2	2	0	0	0	0	0	0	0	1	0
NM_001038695	Kdm3a	chr6	71538963	71582911	-	43948	4830	905	1008	1464	2169	752	1050	1254	1211	1176	1321	834	905	1076	2404	1623	2841
NM_001038697	Gm5635	chrX	8640215	8640948	+	733	733	0	0	0	0	0	0	0	0	0	0	0	0	0	0	0	0
NM_001038701	Gabrb3	chr7	64845887	65084171	+	238284	5515	1	0	0	0	2	3	1	0	1	0	1	0	0	0	0	0
NM_001038845	P2rx7	chr5	123093919	123141441	+	47522	1633	12	3	12	9	3	7	11	28	24	5	6	6	1	28	15	7
NM_001038846	Rcsd1	chr1	167579075	167638225	-	59150	2580	3	2	4	4	9	9	9	1	1	3	3	9	3	11	6	5
NM_001038993	Rnf38	chr4	44139083	44181155	-	42072	4959	455	421	504	414	190	294	330	395	277	308	427	378	483	708	391	627
NM_001038995	Gm4787	chr12	82477977	82480473	-	2496	2496	1	3	1	5	3	4	3	7	3	0	8	8	10	7	2	9
NM_001038996	Try10	chr6	41304103	41307943	+	3840	890	1	0	0	0	0	0	0	0	0	0	0	0	0	0	0	0
NM_001038997	Gm5771	chr6	41342354	41347255	+	4901	824	0	0	0	0	0	3	0	0	0	0	0	0	0	0	0	0
NM_001039000	Kif5a	chr10	126662750	126700419	-	37669	6311	108	60	143	71	100	202	137	106	74	48	161	66	71	191	51	75
NM_001039038	Nhlrc4	chr17	26079177	26081876	-	2699	2141	2	3	0	0	1	0	2	0	3	0	1	2	1	2	0	2
NM_001039039	Kctd21	chr7	104480832	104498726	+	17894	2973	192	152	157	121	82	112	127	65	61	50	189	180	171	168	79	140
NM_001039042	Klk13	chr7	50967936	50982128	+	14192	1033	1	0	0	0	0	4	0	0	2	0	0	2	0	0	0	0
NM_001039047	Trim58	chr11	58453966	58465906	+	11940	2192	1	0	0	0	1	3	0	0	0	0	0	2	0	0	0	0
NM_001039048	Trim63	chr4	133871034	133885544	+	14510	1886	12	4	10	7	3	8	2	11	6	8	8	4	2	18	10	11
NM_001039049	Cox8c	chr12	104137515	104138744	+	1229	476	1	0	2	0	0	3	0	0	0	0	0	0	0	1	0	0
NM_001039057	Kcnj15	chr16	95479164	95521865	+	42701	5136	33	28	48	25	18	30	26	18	14	17	54	28	54	32	24	40
NM_001039061	Klhl15	chrX	91480268	91518854	+	38586	2363	142	163	157	242	131	165	144	187	151	158	170	160	150	279	182	253
NM_001039072	Ldb3	chr14	35339884	35401867	-	61983	4908	143	112	195	184	79	158	119	102	77	76	116	106	114	217	75	198
NM_001039080	Rbms2	chr10	127566525	127617353	-	50828	5390	1819	1336	1945	1718	1051	1756	1526	1552	1175	972	1810	1416	1198	2669	1264	1592
NM_001039086	Rapgef1	chr2	29475239	29595883	+	120644	6233	2702	1568	3603	2832	1055	1703	1382	2771	2101	1588	2906	2351	1717	5172	2442	2657
NM_001039088	Seh1l	chr18	67934529	67955141	+	20612	3416	890	1122	1472	1593	820	1107	1146	1485	1122	1608	1071	957	1677	2152	1635	3073
NM_001039092	Tom1l2	chr11	60040215	60166407	-	126192	4940	1749	1035	1808	1465	525	909	705	1317	1014	768	1783	1364	994	2437	1253	1201
NM_001039094	Negr1	chr3	156224757	156979428	+	754671	5002	38	31	67	43	11	30	18	31	36	24	57	53	49	67	29	67
NM_001039095	Glt6d1	chr2	25649486	25671356	-	21870	1091	0	0	0	0	0	0	0	0	0	0	0	0	0	0	0	0
NM_001039103	Rasa4	chr5	136559785	136587731	+	27946	2777	396	217	990	528	347	602	444	902	569	373	519	333	188	1426	533	429
NM_001039104	Trpm1	chr7	71298720	71414645	+	115925	5695	2	1	3	1	0	3	3	6	0	1	2	0	5	6	2	2
NM_001039105	Kcnrg	chr14	62226293	62231670	+	5377	1798	8	14	4	7	14	30	34	7	11	4	12	10	14	2	2	7
NM_001039114	Acsbg2	chr17	56982526	57013870	-	31344	2608	5	4	1	3	3	9	7	5	0	2	12	5	1	9	1	4
NM_001039115	Zkscan4	chr13	21570717	21577374	+	6657	2456	61	55	38	45	38	60	62	25	17	13	63	48	53	58	18	34
NM_001039116	Dmrtc1b	chrX	99903219	99910548	+	7329	1184	0	0	0	0	0	0	0	0	0	0	1	0	0	0	0	0
NM_001039120	Defb26	chr2	152333491	152337472	-	3981	647	1	0	0	0	0	1	0	1	0	0	0	2	0	0	0	0
NM_001039121	Defb43	chr14	63630607	63636925	+	6318	408	0	0	0	0	0	0	0	0	0	0	0	0	0	0	0	0
NM_001039122	Defb25	chr2	152448091	152448789	-	698	293	1	0	4	5	1	2	1	7	4	5	1	5	0	4	3	0
NM_001039123	Defb18	chr1	18226553	18227524	-	971	258	0	0	0	0	0	0	0	0	0	0	0	0	0	0	0	0
NM_001039124	Kncn	chr4	115557004	115560569	+	3565	951	0	0	0	1	0	0	0	1	0	0	2	0	0	0	0	0
NM_001039125	Defb47	chr14	63616913	63619997	+	3084	359	0	0	0	0	0	0	0	0	0	0	0	0	0	0	0	0
NM_001039126	Asb1	chr1	93437141	93456167	+	19026	5971	420	301	511	549	358	592	536	463	410	360	464	432	417	791	466	620
NM_001039128	Tas2r122	chr6	132661016	132661946	-	930	930	0	0	0	0	0	0	0	0	0	0	0	0	0	0	0	0
NM_001039137	Scoc	chr8	85958390	85982295	-	23905	1841	76	179	72	122	112	96	161	89	65	164	84	124	369	114	127	401
NM_001039149	Cd226	chr18	89366818	89439719	+	72901	2148	0	0	0	1	0	0	0	0	0	0	0	0	0	0	0	0
NM_001039153	Tctn1	chr5	122689503	122714469	-	24966	2728	237	109	209	210	129	184	130	152	131	109	225	211	107	348	141	155
NM_001039162	Clip2	chr5	134965252	135028304	-	63052	4893	2387	1340	4229	2838	1306	2278	1477	2918	1902	1279	2795	1994	1212	5740	2068	2122
NM_001039173	Dok6	chr18	89470526	89938528	-	468002	996	1	0	0	0	0	0	0	1	0	0	0	0	0	0	0	0
NM_001039175	Elovl1	chr4	118100697	118105557	+	4860	1567	1255	750	1941	1432	859	1648	1194	1707	1258	930	1404	909	686	2574	1148	1091
NM_001039184	Cep350	chr1	157692093	157820385	-	128292	13307	896	1034	867	1059	468	582	677	870	697	709	1033	1057	1273	1359	931	1418
NM_001039187	Ceacam1	chr7	26246720	26262644	-	15924	3143	3	4	3	1	4	6	5	5	2	2	2	0	2	4	5	2
NM_001039198	Zfhx2	chr14	55680495	55710885	-	30390	6949	108	74	112	77	49	86	59	44	43	39	132	98	91	83	60	41
NM_001039200	Emc1	chr4	138908501	138934650	+	26149	6228	1447	949	2269	1616	1264	1875	1674	1714	1078	916	1871	1306	1227	2781	1320	1619
NM_001039209	Gm13152	chr4	146549974	146887529	+	337555	1203	0	1	0	0	0	1	0	1	0	0	0	0	0	0	0	0
NM_001039214	Mex3c	chr18	73732358	73752232	+	19874	4080	771	824	1023	1253	831	1200	1151	1390	1260	1366	837	779	1159	1906	1433	2168
NM_001039218	Spink14	chr18	44187522	44191862	+	4340	566	0	0	0	0	0	0	0	0	0	0	0	0	0	0	0	0
NM_001039219	Gm6086	chr1	95887085	95908116	+	21031	4059	2	0	0	0	0	3	1	1	1	1	2	1	0	1	0	0
NM_001039220	AI429214	chr8	38056628	38058587	+	1959	1959	22	34	23	26	21	18	22	19	13	25	30	29	49	17	8	43
NM_001039222	Gm6289	chr3	144542288	144558975	-	16687	709	0	0	0	2	0	0	0	0	1	0	0	0	0	0	0	0
NM_001039223	Gm14137	chr2	119000244	119003311	+	3067	3067	34	15	23	23	19	22	17	18	7	14	17	7	15	25	19	16
NM_001039228	Gm6583	chr5	112782792	112785053	-	2261	2261	2	0	0	0	3	2	4	4	1	1	4	2	0	2	6	2
NM_001039231	Zfp951	chr5	105242186	105289087	-	46901	2903	0	0	1	1	0	1	0	0	0	0	0	0	0	0	1	0
NM_001039238	Dcpp2	chr17	24035688	24037754	+	2066	611	0	2	0	0	0	0	0	0	1	0	0	0	0	0	0	0
NM_001039239	Zfp808	chr13	62231249	62275296	+	44047	3114	4	21	7	17	9	6	8	16	7	19	11	15	36	24	21	43
NM_001039240	Gm7073	chrX	57689226	57709370	-	20144	1419	0	0	0	0	0	0	0	0	0	0	0	0	0	0	0	0
NM_001039243	Erich4	chr7	26399639	26400911	-	1272	910	0	0	0	0	0	2	0	0	1	0	0	0	2	0	0	0
NM_001039244	Gm7120	chr13	120276845	120284312	+	7467	753	82	67	65	79	95	158	141	59	57	40	108	83	75	95	53	61
NM_001039347	Kcnd3	chr3	105255247	105476920	+	221673	7004	4	2	0	0	4	4	4	1	0	0	1	1	0	1	2	0
NM_001039352	Nolc1	chr19	46150336	46160033	+	9697	3665	2296	1933	3770	4016	2452	3617	3320	4939	3748	3824	2650	2391	2358	6219	3946	4552
NM_001039368	Polr2k	chr15	36103764	36106767	+	3003	626	19	19	18	22	13	16	24	19	25	30	15	27	28	21	27	37
NM_001039371	Slc22a15	chr3	101659693	101728376	-	68683	6638	84	65	100	85	44	66	57	77	71	46	115	92	90	157	66	103
NM_001039385	Vgf	chr5	137506164	137509221	+	3057	2553	16	13	33	17	19	38	22	24	37	16	12	18	12	41	27	18
NM_001039387	Nsmf	chr2	24909898	24918401	+	8503	2927	1151	605	1767	1333	931	1689	1238	1711	1090	871	1353	930	645	2509	1072	988
NM_001039388	Wdr37	chr13	8802211	8870982	-	68771	4634	221	205	225	248	144	171	211	252	154	250	198	264	302	329	264	381
NM_001039390	Pkig	chr2	163484121	163551894	+	67773	1139	399	193	669	353	151	397	210	428	245	179	443	275	200	742	291	262
NM_001039394	Rab43	chr6	87738846	87761773	-	22927	4605	1368	923	1924	1667	905	1690	1342	1856	1448	1008	1537	1212	783	2994	1520	1421
NM_001039472	Kif21b	chr1	138027977	138074591	+	46614	9119	85	46	350	406	56	117	77	434	430	295	72	36	34	785	407	350
NM_001039474	Tcerg1	chr18	42671140	42735439	+	64299	4409	757	803	1548	1273	705	866	875	1658	1205	1398	983	800	1130	2315	1525	2250
NM_001039478	Lrif1	chr3	106487904	106539494	+	51590	1601	52	90	50	81	72	67	86	46	42	101	40	91	277	94	94	350
NM_001039482	Klhl20	chr1	163018508	163061610	-	43102	4037	404	358	399	422	299	385	394	370	311	300	459	403	447	633	400	563
NM_001039483	Tmco1	chr1	169238800	169264109	+	25309	4474	864	874	882	941	742	1099	1194	725	577	668	979	884	1157	1130	743	1186
NM_001039484	Kcnj10	chr1	174271340	174304216	+	32876	5407	2	0	0	0	3	3	4	2	2	0	4	1	0	3	1	2
NM_001039485	Piezo2	chr18	63169866	63546837	-	376971	10724	32	29	47	47	22	22	25	40	34	27	38	24	21	63	39	35
NM_001039493	Plekhm3	chr1	64835694	65003398	-	167704	8562	292	280	295	271	113	145	106	273	191	158	480	304	278	476	283	302
NM_001039494	Tex40	chr19	6996915	6999870	-	2955	781	20	13	11	16	7	11	20	2	8	2	22	11	8	24	3	2
NM_001039495	Ccdc108	chr1	74948653	74982173	-	33520	5718	7	0	1	1	1	7	1	0	7	0	2	1	1	6	0	0
NM_001039501	Wfdc10	chr2	164481545	164482868	+	1323	459	0	0	0	0	0	1	0	0	0	0	0	0	0	0	0	0
NM_001039502	Krtap1-4	chr11	99443862	99444991	-	1129	1129	0	0	1	1	0	0	0	0	3	0	2	0	0	1	0	0
NM_001039509	Pnkd	chr1	74331607	74400266	+	68659	2956	576	282	469	384	430	718	569	372	291	213	547	458	316	641	334	322
NM_001039514	Dhps	chr8	87595655	87599060	+	3405	1205	588	362	754	719	384	758	584	907	693	479	660	514	390	1229	576	656
NM_001039515	Arl4a	chr12	40759877	40764574	-	4697	3693	1282	1622	1018	1633	1018	1138	1530	1012	736	1222	1363	1550	2792	1649	1026	3254
NM_001039519	Gtf2a2	chr9	69860354	69870673	+	10319	895	155	268	141	258	165	206	271	144	187	344	173	265	410	277	321	555
NM_001039521	Rrn3	chr16	13780791	13814934	+	34143	3598	1352	1250	1975	2043	1038	1549	1546	1863	1477	1860	1544	1425	1697	2825	1892	2763
NM_001039522	Leo1	chr9	75289330	75314239	+	24909	2192	966	630	1647	1238	532	941	722	1244	878	700	1100	808	679	1850	961	1011
NM_001039530	Parp14	chr16	35832963	35871468	-	38505	7251	342	335	171	211	331	327	351	156	128	119	349	304	320	294	169	176
NM_001039532	Zfp784	chr7	4986047	4990048	-	4001	2146	142	106	100	64	96	162	138	80	65	46	167	119	73	127	41	59
NM_001039533	Pdxdc1	chr16	13833665	13903238	-	69573	3477	1686	1348	2025	2139	1015	1621	1511	2150	1814	1544	1830	1443	1459	3132	1900	2138
NM_001039534	Pstk	chr7	138514659	138531352	+	16693	1129	202	169	210	158	147	216	197	135	99	99	256	231	172	215	127	235
NM_001039536	Pigl	chr11	62271961	62327402	+	55441	1657	182	136	223	196	169	302	304	163	93	108	236	217	192	282	145	226
NM_001039544	Mup3	chr4	61744510	61748346	-	3836	907	0	0	0	0	0	0	0	0	0	0	0	0	0	0	0	1
NM_001039545	Myh2	chr11	66984528	67011019	+	26491	6083	1	0	0	1	1	1	0	0	0	0	2	0	0	1	0	1
NM_001039546	Myo6	chr9	80012840	80159536	+	146696	7868	571	592	635	611	261	419	378	399	315	390	695	616	797	771	469	679
NM_001039551	Cnnm3	chr1	36568720	36585082	+	16362	5283	870	495	953	541	432	799	580	576	376	296	900	638	453	1143	415	455
NM_001039552	Ermard	chr17	15178575	15201196	+	22621	2513	114	73	110	100	38	51	45	60	59	51	123	112	88	176	81	117
NM_001039553	4930467E23Rik	chr8	19729575	19753602	+	24027	75	0	0	0	0	0	0	0	0	0	0	0	0	0	0	0	0
NM_001039554	Angptl7	chr4	147869388	147874571	-	5183	2062	3	3	12	2	2	5	1	6	3	4	8	5	0	12	1	2
NM_001039555	Cyp2c68	chr19	39763325	39815591	-	52266	1769	0	0	0	0	0	2	0	0	0	0	0	0	0	0	0	0
NM_001039556	Rad54b	chr4	11486066	11542955	+	56889	2925	72	77	88	124	60	72	86	107	93	100	68	62	86	156	122	168
NM_001039557	Mroh8	chr2	157034283	157105285	-	71002	3318	20	9	32	20	13	32	22	25	32	23	29	14	6	37	15	21
NM_001039558	Smco3	chr6	136778451	136783971	-	5520	1956	13	8	11	4	9	14	14	5	7	4	11	8	21	11	3	11
NM_001039560	Gcnt7	chr2	172275812	172284096	-	8284	2220	19	17	17	10	17	10	15	15	8	13	22	12	10	29	21	8
NM_001039562	Ankrd37	chr8	47082261	47085204	-	2943	855	64	53	222	229	140	259	211	143	122	97	48	25	33	223	111	155
NM_001039563	Spag11b	chr8	19140758	19143010	+	2252	642	0	0	0	0	0	0	0	3	0	0	0	0	0	0	0	0
NM_001039566	Defb30	chr14	63652923	63656683	-	3760	1002	0	0	0	0	0	0	0	0	0	0	0	0	0	0	0	0
NM_001039578	Evi5l	chr8	4166566	4193701	+	27135	1542	466	288	459	403	178	335	231	305	186	139	406	346	218	587	248	273
NM_001039586	Glyctk	chr9	106055190	106060469	-	5279	4000	326	221	301	249	182	312	245	185	131	76	428	303	214	383	133	197
NM_001039593	1700015E13Rik	chr1	172238991	172242256	+	3265	713	0	2	0	0	0	1	0	0	1	3	1	2	1	0	2	5
NM_001039594	Lce3a	chr3	92729208	92730152	-	944	549	0	0	0	0	0	1	0	0	0	0	0	0	0	0	0	0
NM_001039595	Gm13043	chr4	143101245	143107734	+	6489	1	0	0	0	0	0	0	0	0	0	0	0	0	0	0	0	0
NM_001039644	Edem3	chr1	153602503	153669458	+	66955	6604	948	900	936	1079	572	766	817	864	723	854	925	974	1359	1528	1059	1725
NM_001039645	Asphd1	chr7	134089521	134093095	-	3574	518	2	2	4	1	2	3	8	4	0	0	0	1	0	1	1	2
NM_001039646	Gbp10	chr5	105644717	105668552	-	23835	3528	5	4	4	5	2	1	2	1	2	0	5	3	5	2	1	1
NM_001039647	Gbp11	chr5	105752044	105775491	-	23447	2708	15	19	25	10	5	10	11	19	15	6	18	21	16	20	8	19
NM_001039652	Oprm1	chr10	3308331	3557965	-	249634	2596	5	0	0	0	0	2	0	0	0	0	3	0	0	0	0	0
NM_001039657	Mtl5	chr19	3388856	3407823	+	18967	2234	14	7	12	6	11	25	9	9	7	2	21	9	5	17	6	8
NM_001039666	Krt40	chr11	99398798	99404472	-	5674	1320	0	0	0	0	0	1	0	0	0	0	1	0	0	2	1	0
NM_001039676	Slc39a2	chr14	52513284	52516420	+	3136	2334	6	5	5	2	13	39	8	4	3	0	6	1	3	7	4	3
NM_001039677	Slc30a2	chr4	133898960	133910399	+	11439	3313	1	0	1	0	0	2	1	6	0	1	6	0	0	0	0	1
NM_001039678	Urad	chr5	148126559	148134016	-	7457	766	0	0	0	0	0	0	0	0	0	0	0	0	0	2	0	0
NM_001039684	Mks1	chr11	87666726	87677181	+	10455	2365	122	79	122	73	73	117	104	51	28	38	151	93	75	120	51	68
NM_001039688	Rhox4a	chrX	34805369	34810130	+	4761	891	0	0	0	2	0	0	0	0	0	0	0	0	0	0	0	0
NM_001039689	Rhox4c	chrX	34894843	34899631	+	4788	903	0	0	0	0	0	0	0	0	0	1	0	0	0	0	0	0
NM_001039695	Rhox4d	chrX	34929041	34933682	+	4641	759	0	0	0	0	0	0	0	0	0	0	0	0	0	0	0	0
NM_001039696	Rhox4f	chrX	35017401	35022193	-	4792	929	0	0	0	0	0	0	0	0	0	0	0	0	0	0	0	0
NM_001039698	Rhox4g	chrX	35061007	35065834	-	4827	978	0	0	0	0	0	0	0	0	0	0	0	0	0	0	0	0
NM_001039723	Tmem120b	chr5	123526283	123567454	+	41171	1860	1615	1040	1620	1410	679	1292	1044	749	607	461	1562	1223	962	1477	647	1110
NM_001039824	Fdx1l	chr9	20871963	20877958	-	5995	126	140	78	224	134	111	215	137	150	124	66	176	111	61	282	99	87
NM_001039889	Smok3b	chr5	138478451	138491861	+	13410	2331	0	0	0	0	0	0	0	0	0	0	0	0	0	0	0	0
NM_001039939	Asxl1	chr2	153171874	153229743	+	57869	6674	1142	984	1671	1558	731	1085	1023	1805	1479	1369	1241	1008	1039	2803	1666	1823
NM_001039967	Zfp869	chr8	72229036	72240801	-	11765	3287	476	484	475	629	473	593	741	496	459	563	448	546	717	757	544	963
NM_001040026	Sco1	chr11	66866171	66880942	+	14771	4280	262	356	354	387	284	397	423	375	319	370	294	338	367	549	394	577
NM_001040027	Gm15386	chr1	18250604	18255219	-	4615	143	0	0	0	0	0	0	0	0	0	0	0	0	0	0	0	0
NM_001040055	Spint5	chr2	164540804	164543568	+	2764	443	0	0	0	0	0	0	0	0	0	0	0	0	0	0	0	0
NM_001040072	Nynrin	chr14	56472951	56493573	+	20622	7413	200	172	197	147	115	151	150	123	80	40	218	153	133	286	109	131
NM_001040085	Sytl2	chr7	97450864	97559229	+	108365	4731	24	39	51	53	25	32	60	48	33	49	35	35	21	75	51	68
NM_001040089	Rhox3f	chrX	34995858	35000003	+	4145	833	0	0	0	0	0	0	0	0	0	0	0	0	0	0	0	0
NM_001040111	Arap1	chr7	108496582	108561100	+	64518	5837	560	244	1071	661	260	395	292	715	514	316	607	447	277	1451	493	420
NM_001040136	Pdzd9	chr7	127802809	127813857	-	11048	1387	2	1	0	3	1	5	6	2	1	0	3	1	2	4	2	5
NM_001040396	Selt	chr3	58380579	58397466	+	16887	3546	1569	1627	1735	2029	1308	1765	1691	1828	1505	1657	1675	1677	2525	2640	1889	3612
NM_001040397	Filip1l	chr16	57353389	57572917	+	219528	3946	160	317	336	578	215	217	299	568	456	695	214	219	363	770	676	1056
NM_001040398	Setd1b	chr5	123592201	123618639	+	26438	8858	1700	988	1884	1180	916	1376	1068	1189	725	501	1598	1130	856	2306	821	942
NM_001040399	Larp1b	chr3	40754552	40781715	+	27163	1705	468	386	483	567	253	378	428	439	367	467	469	513	554	687	469	792
NM_001040400	Tet2	chr3	133126640	133207354	-	80714	9181	1039	881	1471	1520	488	654	773	999	762	694	958	899	932	2024	1192	1825
NM_001040426	Thsd4	chr9	59814737	60358842	-	544105	8796	39	25	70	40	19	41	31	78	49	39	33	23	15	105	51	61
NM_001040434	Rgag1	chrX	139534136	139538878	+	4742	4142	6	7	10	17	14	6	13	9	4	12	19	9	8	28	15	13
NM_001040435	Tacc3	chr5	34000795	34014846	+	14051	2625	603	573	703	920	462	686	685	939	808	800	688	586	608	1435	992	1048
NM_001040459	Shroom4	chrX	5977262	6210835	+	233573	4428	122	94	210	166	108	120	108	297	214	155	121	124	84	372	209	158
NM_001040461	Dear1	chr3	84768977	84769502	-	525	390	0	1	0	0	0	0	0	0	0	0	0	2	0	0	1	2
NM_001040669	Gm5169	chrX	24704608	24728581	-	23973	890	0	0	0	0	0	0	0	0	0	0	0	0	0	0	0	0
NM_001040682	Clmn	chr12	106001323	106103286	-	101963	11869	239	165	192	190	41	76	60	87	67	39	205	171	156	162	65	134
NM_001040684	Hsd3b7	chr7	134944122	134947316	+	3194	1771	1732	1021	1556	1118	1040	2100	1564	760	504	410	1736	1275	886	1448	507	811
NM_001040686	Zfp692	chr11	58120570	58128115	+	7545	1887	338	195	430	321	274	448	390	383	256	178	383	254	182	655	263	268
NM_001040689	Rspo4	chr2	151668662	151700404	+	31742	2371	3	0	0	0	0	0	0	1	0	1	3	0	0	1	0	0
NM_001040690	Rap1gds1	chr3	138588860	138738165	-	149305	3674	1036	884	1140	1627	586	762	824	1361	1194	1217	1032	938	1049	1975	1441	1699
NM_001040691	Ung	chr5	114580443	114589330	+	8887	1934	600	414	928	792	403	611	570	881	704	616	557	430	351	1203	657	730
NM_001040692	Slc6a18	chr13	73799197	73815471	-	16274	4314	0	0	4	0	0	0	0	0	0	0	0	0	0	0	0	0
NM_001040695	Uevld	chr7	54178585	54213888	-	35303	4607	54	91	51	101	38	45	57	43	63	61	62	74	110	107	82	154
NM_001040696	Nlrp1b	chr11	70966603	71044235	-	77632	4159	0	0	0	0	1	0	0	0	0	0	0	1	0	1	1	0
NM_001040699	Mtmr7	chr8	41635512	41720146	-	84634	2470	7	5	6	9	9	8	11	8	3	13	2	7	9	5	4	19
NM_001040700	BC051019	chr7	116855694	116867285	-	11591	1941	8	4	1	0	6	9	8	3	3	4	6	4	1	8	2	3
NM_001042407	Pex10	chr4	154441138	154446515	+	5377	1647	534	264	499	309	260	577	384	289	178	133	542	383	217	529	175	250
NM_001042421	Kntc1	chr5	124199734	124271602	+	71868	6961	338	323	425	630	248	306	382	693	529	616	296	303	334	850	736	804
NM_001042438	Zhx1	chr15	57878557	57908063	-	29506	5231	853	1221	645	951	646	749	993	521	422	647	895	1100	1939	876	720	1559
NM_001042489	Hvcn1	chr5	122659737	122692306	+	32569	1448	150	96	166	118	80	145	135	106	68	50	169	131	103	178	42	75
NM_001042491	Anapc5	chr5	123237469	123271351	-	33882	2722	4832	2889	8562	5456	3327	6623	4492	7086	5013	3472	5372	3703	2740	11073	4784	4921
NM_001042499	Rabl3	chr16	37539979	37572471	+	32492	2022	100	110	80	148	56	64	94	90	92	104	78	128	162	154	136	234
NM_001042501	Fam133b	chr5	3543832	3570546	+	26714	2302	150	184	266	301	155	226	226	329	277	318	174	224	295	457	333	509
NM_001042503	Trim71	chr9	114420390	114473487	-	53097	5192	3	1	0	0	0	5	2	5	1	0	8	1	0	9	2	0
NM_001042504	Pitx2	chr3	128902795	128922512	+	19717	1808	161	131	277	202	142	219	176	324	167	167	220	155	135	482	236	251
NM_001042523	Txnrd1	chr10	82296695	82360469	+	63774	3634	4318	3386	8708	7306	7491	12111	9831	21078	16110	15487	5724	4515	4464	12422	7975	8455
NM_001042527	Blm	chr7	87599878	87680005	-	80127	4598	122	187	148	193	75	80	133	179	149	258	113	141	276	288	260	451
NM_001042541	Akap1	chr11	88692105	88725900	-	33795	3758	4063	2538	4962	3784	2038	3869	2982	2910	2143	1673	3791	2981	2443	5409	2438	3327
NM_001042564	Cd27	chr6	125182639	125187045	-	4406	1264	16	3	7	7	18	22	21	6	3	9	7	10	7	6	11	15
NM_001042580	Cd63	chr10	128345974	128349874	+	3900	940	5786	3537	11925	6553	4197	8739	5951	8240	6174	5309	6085	4711	3187	14041	7016	6703
NM_001042591	Arrdc3	chr13	81022682	81035303	+	12621	4089	465	512	432	617	945	1290	1512	480	341	543	343	457	644	755	380	1337
NM_001042592	Arrdc4	chr7	75881879	75894124	-	12245	3903	136	117	148	158	222	311	270	208	157	182	155	137	136	242	182	166
NM_001042605	Cd74	chr18	60963502	60972306	+	8804	1403	14	0	22	8	1	19	7	18	14	15	11	15	6	33	10	15
NM_001042607	Ryk	chr9	102737249	102810637	+	73388	3258	1206	922	1908	1647	714	1280	941	1860	1378	1194	1464	1050	1177	2823	1626	2041
NM_001042612	Nlrp9c	chr7	27149905	27179262	-	29357	3020	0	0	0	0	0	0	0	0	1	0	0	0	0	0	0	1
NM_001042613	Sepp1	chr15	3220766	3230508	+	9742	2013	6914	6591	5005	5809	4892	7921	7775	3939	3042	3848	6275	6274	8775	6735	3787	8199
NM_001042617	Cadps	chr14	13205076	13655593	-	450517	5460	0	0	2	0	0	1	0	1	0	0	3	0	0	0	0	2
NM_001042630	Lcn5	chr2	25513471	25517750	+	4279	916	0	0	0	0	0	2	0	0	0	0	0	0	0	0	0	0
NM_001042634	Clk1	chr1	58468831	58480932	-	12101	1830	770	956	782	1076	855	1006	1239	864	673	881	876	896	1382	1251	873	1817
NM_001042653	Oip5	chr2	119435267	119444241	-	8974	1349	45	58	45	59	40	42	60	61	39	68	35	44	86	49	49	136
NM_001042655	Tbc1d17	chr7	52096145	52104449	-	8304	2567	810	422	822	583	300	539	411	712	462	310	706	502	284	1149	454	485
NM_001042659	Fzd5	chr1	64777131	64784324	-	7193	6807	644	457	1648	1013	1341	2267	1792	1782	1197	949	975	807	672	2518	1063	1346
NM_001042660	Smad7	chr18	75527018	75555588	+	28570	4441	762	554	1332	1000	567	1064	864	1510	1078	984	743	675	616	2271	1238	1703
NM_001042670	Mterf1b	chr5	4192366	4197651	+	5285	1368	3	5	5	5	5	6	9	7	6	1	10	6	16	5	9	15
NM_001042673	Fancc	chr13	63406016	63533053	-	127037	3092	127	83	116	137	40	85	76	109	95	69	138	114	123	186	125	144
NM_001042710	Prss57	chr10	79244218	79251730	-	7512	1536	1	1	0	0	0	5	0	0	1	0	2	1	1	1	1	0
NM_001042711	Amy2a5	chr3	113052095	113061617	-	9522	1577	0	0	0	0	0	0	0	0	0	0	0	0	0	0	0	0
NM_001042714	Ankdd1b	chr13	97186088	97241115	-	55027	3315	7	9	14	9	3	19	15	9	4	10	8	13	12	18	9	11
NM_001042715	Drc7	chr8	97579002	97602041	+	23039	2832	3	0	0	0	0	5	0	2	1	0	4	0	0	6	0	0
NM_001042719	Ddhd1	chr14	46212845	46277818	-	64973	5108	445	372	381	391	177	271	275	281	216	239	449	366	519	545	292	578
NM_001042743	Mast2	chr4	115979364	116136786	-	157422	5724	1956	1250	3670	3054	1089	1666	1350	4175	2892	2076	2363	1686	1257	6006	3033	2936
NM_001042767	Proc	chr18	32282779	32299224	-	16445	1569	4	0	0	0	0	14	7	2	0	0	7	0	1	5	0	0
NM_001042779	Sema3b	chr9	107500004	107511572	-	11568	3746	302	203	447	312	222	408	269	318	183	128	371	290	150	503	145	221
NM_001043228	Dntt	chr19	41103764	41134015	+	30251	2070	0	0	0	0	0	0	1	0	1	0	0	0	0	0	0	1
NM_001043317	Cd22	chr7	31650422	31665361	-	14939	4097	2	0	1	0	0	1	2	4	0	0	4	0	0	2	0	0
NM_001043354	Rorb	chr19	19005098	19185686	-	180588	9289	140	177	291	329	85	108	135	357	309	327	215	160	281	538	437	592
NM_001044308	Cacna1i	chr15	80117667	80228722	+	111055	9794	57	52	154	112	81	138	68	195	171	88	72	50	33	284	122	97
NM_001044380	Hhipl1	chr12	109544479	109566510	+	22031	2605	118	74	704	506	122	195	158	1169	948	533	152	95	54	1183	748	458
NM_001044382	Prok1	chr3	107038448	107042625	-	4177	414	0	0	0	0	1	0	0	0	0	0	0	0	2	0	1	0
NM_001044389	Clpx	chr9	65142066	65178465	+	36399	2844	1384	1302	991	1292	776	1178	1225	739	691	827	1324	1369	1673	1422	891	1562
NM_001044697	Zfp2	chr11	50712213	50729678	-	17465	3103	36	49	25	36	33	36	40	27	14	36	53	47	79	44	25	75
NM_001044705	Zscan21	chr5	138558132	138575493	+	17361	2217	562	431	435	515	592	858	851	428	317	309	627	518	495	681	338	537
NM_001044741	Cacnb3	chr15	98462758	98474967	+	12209	2568	207	124	476	309	177	330	202	538	396	243	265	167	101	827	342	290
NM_001044744	Gcdh	chr8	87410285	87417820	-	7535	2120	1506	1130	1057	1035	990	1719	1545	710	624	596	1411	1255	1111	1354	646	1098
NM_001044750	Banf2	chr2	143858837	143899715	+	40878	409	0	0	0	0	0	1	0	0	0	0	0	0	0	0	0	0
NM_001045481	Ifi203	chr1	175850533	175872623	-	22090	3630	13	43	63	140	38	23	40	204	225	358	16	23	47	177	241	367
NM_001045482	Rbak	chr5	143933864	143942454	-	8590	3380	312	240	322	302	249	429	377	307	220	166	365	273	338	493	277	353
NM_001045484	Mef2b	chr8	72676676	72691387	+	14711	1312	9	3	9	6	10	15	10	9	7	7	6	8	2	19	3	3
NM_001045486	Zfp180	chr7	24866915	24892727	+	25812	3923	492	370	814	668	381	547	539	785	546	526	584	449	448	1115	700	678
NM_001045489	Mfge8	chr7	86278653	86293946	-	15293	2015	5975	3037	12012	6442	4372	8369	5625	8788	5987	3630	7158	4540	2818	15294	5477	4979
NM_001045513	Raph1	chr1	60540028	60623609	-	83581	9117	640	642	1108	1115	356	509	468	1079	826	947	736	692	984	1721	1029	1740
NM_001045514	Akna	chr4	63028161	63064479	-	36318	5475	49	34	168	187	45	39	60	327	224	158	72	53	39	360	184	160
NM_001045516	Proca1	chr11	78006893	78019265	+	12372	1513	38	35	39	21	23	42	54	30	9	22	37	38	57	27	21	38
NM_001045518	Fam83b	chr9	76338511	76393611	-	55100	3136	0	0	1	3	0	0	0	0	0	0	0	2	0	0	0	0
NM_001045520	Clint1	chr11	45665465	45724127	+	58662	3398	1565	1173	2421	2245	1036	1534	1346	2639	2126	1848	1614	1374	1459	3733	2196	2759
NM_001045521	Prss38	chr11	59186170	59189155	-	2985	1239	2	0	0	3	0	4	0	0	1	0	2	1	0	2	0	2
NM_001045523	Bahd1	chr2	118727350	118750260	+	22910	4428	860	497	991	844	524	906	675	1010	716	511	826	651	442	1482	714	711
NM_001045524	AK129341	chr9	8076632	8134294	-	57662	3647	5	16	14	19	5	3	12	20	19	26	15	14	35	26	21	36
NM_001045525	Cyb5d1	chr11	69207113	69208848	-	1735	766	53	64	73	64	85	100	144	70	61	55	119	85	87	95	86	79
NM_001045526	Scimp	chr11	70604433	70626063	-	21630	1055	0	0	0	0	0	1	0	0	0	0	2	0	0	0	0	0
NM_001045527	Hsf5	chr11	87430665	87473044	+	42379	4158	2	3	1	0	1	5	2	3	6	3	2	1	0	4	2	2
NM_001045528	Fkbp15	chr4	61961375	62021582	-	60207	4342	732	474	699	667	340	638	486	667	507	429	727	581	524	1170	571	683
NM_001045529	Morc3	chr16	93832365	93876318	+	43953	4179	645	497	1240	894	477	778	745	1004	687	659	763	581	786	1475	815	1209
NM_001045530	Ccnjl	chr11	43342250	43400501	+	58251	2709	2	2	0	9	0	6	2	3	1	0	7	0	0	4	0	1
NM_001045531	Spata22	chr11	73143242	73159546	+	16304	1274	3	20	1	5	5	11	4	6	5	5	10	10	20	2	1	18
NM_001045532	Prl2c1	chr13	27941210	27949577	+	8367	766	0	0	0	0	0	0	0	0	1	0	0	0	0	0	0	0
NM_001045533	March4	chr1	72473685	72583138	-	109453	4187	2	0	2	3	0	2	2	2	7	1	6	2	1	9	1	2
NM_001045535	Serpinb6e	chr13	33924213	33935277	-	11064	1494	0	0	0	0	0	0	0	0	0	0	0	0	0	1	0	0
NM_001045536	Zzef1	chr11	72609727	72740622	+	130895	11150	1617	1143	1761	1426	554	783	783	1201	746	630	1654	1400	1204	2318	1104	1256
NM_001045539	Xlr5a	chrX	70352973	70363041	-	10068	1650	0	0	0	0	0	0	0	0	0	0	0	0	0	0	0	0
NM_001045540	Gm12185	chr11	48718157	48740684	-	22527	5287	0	1	0	2	0	0	2	3	5	1	0	1	4	1	3	2
NM_001045542	Gm12253	chr11	58246060	58255124	+	9064	1356	0	0	0	0	0	0	0	0	1	0	0	0	0	0	0	0
NM_001045543	Heatr9	chr11	83325180	83335601	-	10421	1856	7	15	2	1	7	9	9	1	0	4	10	2	7	4	1	1
NM_001045544	Vmn1r204	chr13	22648069	22648978	+	909	909	0	0	0	0	0	0	0	0	0	0	0	0	0	0	0	0
NM_001045554	Wfdc15b	chr2	164040189	164047399	-	7210	542	0	0	0	0	0	0	0	0	0	0	0	0	0	1	0	0
NM_001045559	Zfp952	chr17	33130083	33142402	+	12319	3008	79	127	44	106	99	131	136	66	45	86	76	116	196	102	101	210
NM_001045807	Rbm15	chr3	107129027	107136207	-	7180	3270	884	618	1520	1302	843	1308	1090	1796	1298	923	980	716	593	2350	1290	1297
NM_001045959	Mink1	chr11	70376382	70427984	+	51602	4973	1081	634	1789	1256	643	1105	911	1488	976	721	1200	921	579	2633	1125	1041
NM_001047436	Pard6a	chr8	108225047	108227394	+	2347	1280	298	143	421	276	152	310	232	357	225	155	412	282	177	492	173	172
NM_001047604	Ttc21b	chr2	66022383	66094674	-	72291	4470	139	171	124	172	105	131	146	166	161	146	165	206	212	243	202	238
NM_001048005	1110017D15Rik	chr4	41452041	41464366	-	12325	1114	2	1	0	3	5	1	0	4	5	1	0	4	3	6	2	1
NM_001048057	Rpl38	chr11	114529856	114533645	+	3789	369	51	21	93	63	58	96	63	97	97	58	69	33	34	162	69	57
NM_001048143	Mon1b	chr8	116159485	116169092	+	9607	4766	738	510	774	520	429	653	589	615	397	338	892	629	555	1040	495	626
NM_001048168	Nfyc	chr4	120430039	120504184	-	74145	1897	216	159	383	238	96	186	160	232	170	168	197	201	195	408	196	275
NM_001048175	Adam28	chr14	69223054	69273899	-	50845	4054	1	0	0	0	1	0	1	0	0	0	1	0	0	0	0	1
NM_001048176	Cerkl	chr2	79172647	79269145	-	96498	1593	0	0	0	1	2	5	0	0	0	0	0	0	0	0	0	0
NM_001048179	Ccl27a	chr4	41716342	41721007	-	4665	575	1	1	0	0	1	1	3	3	0	0	2	2	0	1	0	0
NM_001048192	Agbl5	chr5	31191378	31209039	+	17661	3145	100	79	107	103	67	153	146	103	69	53	134	112	88	125	73	94
NM_001048196	Krtap4-1	chr11	99488542	99489553	-	1011	1011	0	0	0	0	0	1	0	0	0	0	0	0	0	0	0	0
NM_001048204	Zfp455	chr13	67295441	67310234	+	14793	2712	1	11	0	6	7	1	8	4	6	13	5	2	18	9	6	17
NM_001048207	Gypc	chr18	32687973	32719688	-	31715	2182	968	856	775	765	321	592	574	675	507	511	696	628	668	996	531	836
NM_001048208	Med14	chrX	12252496	12339099	-	86603	6861	921	995	1247	1690	756	898	1032	2024	1660	1968	965	1046	1505	2469	2099	2866
NM_001048217	Spink11	chr18	44349698	44355831	-	6133	746	0	0	0	0	0	0	0	0	0	0	0	0	0	0	0	0
NM_001048219	Nlrp9a	chr7	27320083	27359165	+	39082	3292	0	0	0	0	0	0	0	0	0	0	0	0	0	0	0	0
NM_001048227	Dbndd2	chr2	164311639	164318823	+	7184	3577	483	278	732	486	266	774	388	515	361	249	534	424	205	903	376	373
NM_001048250	Smim15	chr13	108834667	108839340	+	4673	1864	178	383	211	349	235	305	404	256	195	468	223	297	732	350	373	913
NM_001076676	Usp33	chr3	152009441	152056578	+	47137	4155	864	986	892	959	598	753	816	758	570	724	984	958	1463	1211	800	1511
NM_001076679	Gm9733	chr3	15296550	15332302	-	35752	618	0	0	0	1	0	0	0	1	2	0	0	3	0	0	0	0
NM_001076681	Lyrm9	chr11	78640096	78657401	+	17305	5053	112	81	61	50	116	181	167	64	34	44	156	125	155	80	46	64
NM_001076789	Cbx5	chr15	103021976	103070247	-	48271	8801	3380	4205	3542	4961	2444	3065	3896	4363	3655	4809	3583	3882	5775	6078	5517	8041
NM_001076790	Serpinb6d	chr13	33753273	33763454	+	10181	1467	3	0	0	0	0	4	1	0	3	0	2	1	0	4	0	1
NM_001076791	Zfp874b	chr13	67572448	67585189	-	12741	3772	62	88	34	67	55	69	78	62	59	115	71	109	145	54	80	135
NM_001077189	Fcgr2b	chr1	172890688	172906202	-	15514	1547	0	0	0	0	0	3	0	0	2	0	0	1	0	1	2	0
NM_001077193	Abi1	chr2	22795508	22895761	-	100253	2955	456	617	576	827	326	352	459	631	600	846	477	613	1012	908	896	1633
NM_001077202	Hs6st2	chrX	48739813	49034779	-	294966	4792	278	238	562	542	252	305	265	725	459	446	417	297	310	882	568	676
NM_001077237	BC003331	chr1	152208440	152240185	-	31745	2970	455	603	352	530	463	588	703	357	247	486	470	578	865	597	484	948
NM_001077266	Hnrnpd	chr5	100384953	100407957	-	23004	6754	1611	1468	2041	2090	1083	1532	1253	2142	1817	2074	1697	1565	2011	3595	2439	3857
NM_001077353	Gsta3	chr1	21230665	21255656	+	24991	1470	11	8	12	4	24	23	33	10	3	3	24	13	22	19	6	13
NM_001077354	C77370	chrX	101272774	101396456	-	123682	10890	0	2	1	0	0	1	0	4	0	0	2	3	2	1	1	0
NM_001077359	Git2	chr5	115177416	115223501	-	46085	4944	1136	812	1745	1279	696	1181	974	1255	907	751	1437	979	861	2206	1023	1277
NM_001077363	Ptbp1	chr10	79317176	79327180	+	10004	2640	7234	4487	12768	8478	4859	8901	6637	11150	7848	6082	7862	5533	4404	16730	7960	8208
NM_001077364	Tsc22d3	chrX	137074067	137135061	-	60994	2148	675	664	787	881	693	985	1006	711	602	775	784	646	725	1109	777	1168
NM_001077404	Nrp2	chr1	62749890	62865266	+	115376	6724	1380	1107	2351	2224	870	1150	1073	2145	1604	1451	1352	1165	1067	3826	2227	2574
NM_001077410	Gimap8	chr6	48597232	48610874	+	13642	3654	0	0	0	0	0	5	0	1	1	0	1	0	1	1	0	0
NM_001077411	Gba	chr3	89006846	89012888	+	6042	2069	734	510	1306	1142	585	843	753	1364	940	745	941	616	546	2015	977	990
NM_001077421	Sbpl	chr17	24090051	24092240	-	2189	876	0	0	0	0	0	0	0	0	0	0	0	0	0	0	0	0
NM_001077424	A4gnt	chr9	99512920	99522786	+	9866	2757	0	0	1	0	0	1	0	0	0	0	1	0	0	1	1	0
NM_001077425	Cntnap5a	chr1	117581713	118477251	+	895538	3915	0	0	1	1	0	1	0	0	0	0	0	1	0	0	0	0
NM_001077495	Pik3r1	chr13	102450715	102538172	-	87457	6915	3473	3008	2659	2425	1385	1781	1793	1740	1248	1399	3187	2758	3265	3481	1995	2835
NM_001077496	Evi2b	chr11	79326886	79337264	-	10378	27	0	0	0	0	0	0	0	0	0	0	0	0	0	1	0	0
NM_001077499	Scn8a	chr15	100701075	100876369	+	175294	11340	17	1	9	5	0	16	4	7	4	1	7	5	1	15	4	1
NM_001077514	Slc1a2	chr2	102498839	102630941	+	132102	11571	6	1	1	4	0	4	4	10	1	5	3	1	5	11	5	4
NM_001077631	Vwa9	chr9	64808638	64834788	+	26150	2896	625	485	549	697	451	650	679	627	526	516	658	628	564	942	596	760
NM_001077632	Nkx2-2	chr2	147003281	147012138	-	8857	1239	0	0	0	0	0	0	0	0	0	0	0	0	0	0	0	0
NM_001077633	Dcpp3	chr17	24054424	24056408	+	1984	610	0	0	0	0	0	0	0	0	0	0	0	0	0	0	0	0
NM_001077636	Pigw	chr11	84689814	84693787	-	3973	2200	58	88	70	109	82	66	96	87	85	121	102	84	160	131	98	216
NM_001077661	Urgcp	chr11	5613419	5662379	-	48960	5440	1938	1255	2530	1901	1194	2082	1623	1558	1253	970	2064	1707	1186	3077	1455	1579
NM_001077684	Ccdc173	chr2	69596113	69627543	-	31430	1731	9	14	7	13	6	6	14	5	8	9	15	14	17	10	16	35
NM_001077694	Dysf	chr6	83958591	84161053	+	202462	6845	458	270	784	773	201	424	330	733	481	393	470	406	286	1220	547	537
NM_001077705	Ptpn6	chr6	124670724	124688727	-	18003	2221	22	10	15	14	11	25	21	10	15	2	19	17	13	23	5	9
NM_001077707	Shprh	chr10	10869227	10935071	+	65844	6949	788	852	716	970	447	518	694	543	389	506	821	892	1253	976	666	1267
NM_001077712	Stag2	chrX	39502588	39630363	+	127775	5966	1045	1346	1149	1887	641	697	915	1389	1133	1729	976	1221	2093	1929	1792	3279
NM_001077713	Acn9	chr6	6906017	6989220	+	83203	550	78	75	86	122	30	44	43	64	52	40	94	71	94	81	55	109
NM_001078167	Srsf1	chr11	87860874	87867259	+	6385	5560	4012	4346	5991	6209	3498	4826	4911	6955	5853	7555	4488	4461	6571	9586	7665	11277
NM_001078649	Tmem134	chr19	4125959	4132307	+	6348	1517	4910	2730	5289	4041	3721	6715	5088	3308	2257	1674	5225	4115	2583	6353	2403	3099
NM_001079822	Tcf7l1	chr6	72576364	72739039	-	162675	2798	865	478	1104	867	276	414	306	755	493	382	803	643	455	1640	634	768
NM_001079824	Hnrnph3	chr10	62477411	62486597	-	9186	404	249	188	360	287	174	303	267	236	242	216	311	206	150	485	277	290
NM_001079844	Gpc6	chr14	117324518	118378751	+	1054233	6780	231	231	581	514	228	262	318	704	498	511	329	227	258	1056	656	722
NM_001079847	Gpr64	chrX	156828621	156936008	+	107387	4672	341	376	304	388	204	221	246	294	273	277	418	395	473	527	315	566
NM_001079849	Paip1	chr13	120217406	120249130	+	31724	4458	188	340	203	337	204	180	309	264	223	504	236	303	580	397	433	896
NM_001079865	Ces2f	chr8	107471255	107479862	+	8607	1823	0	0	0	0	0	0	0	1	0	0	0	1	0	3	0	2
NM_001079869	Hoxb3	chr11	96184439	96209244	+	24805	3390	421	299	400	369	365	503	421	288	213	206	409	396	290	581	310	412
NM_001079876	Gas2l3	chr10	88871567	88906712	-	35145	6748	335	419	443	679	406	494	624	509	435	557	433	401	628	837	597	1061
NM_001079905	Repin1	chr6	48543881	48549081	+	5200	2957	1345	732	1889	1099	926	1830	1173	1242	753	575	1379	1030	634	2188	719	1010
NM_001079909	Fgfr1	chr8	26629230	26686190	+	56960	4758	10153	5896	13623	9026	4128	7161	5174	10721	7017	4908	11212	7789	5298	17147	7072	7399
NM_001079929	Ccdc154	chr17	25299405	25308858	+	9453	2407	3	0	3	3	6	16	22	3	2	2	5	3	0	8	4	1
NM_001079931	Gm5347	chr8	44759011	44784845	-	25834	2564	0	0	0	0	0	0	1	0	0	0	0	0	0	0	0	0
NM_001079932	Trim72	chr7	135147891	135154907	+	7016	2472	20	16	14	15	95	144	102	15	9	15	40	13	10	40	13	4
NM_001079933	Defa26	chr8	22728639	22729444	+	805	387	0	0	0	0	0	0	0	0	0	0	0	0	0	0	0	0
NM_001080128	Rnps1	chr17	24551619	24562842	+	11223	1619	456	336	778	703	335	582	454	786	584	507	452	410	326	1072	641	653
NM_001080131	Tmpo	chr10	90610315	90634364	-	24049	3354	2019	1943	2853	2724	1357	2415	1931	3005	2178	2474	2126	1922	2495	4353	2903	4424
NM_001080389	Mark2	chr19	7349885	7416350	-	66465	4529	1823	1327	1945	1554	744	1152	973	1275	919	825	1762	1560	1331	2635	1230	1833
NM_001080548	Usp6nl	chr2	6243802	6364866	+	121064	4824	340	333	441	477	179	208	180	533	441	464	351	305	372	807	527	799
NM_001080550	Wfdc8	chr2	164421957	164439126	-	17169	2549	0	1	0	0	0	2	0	2	0	0	0	1	0	3	2	0
NM_001080557	Vamp1	chr6	125165598	125172324	+	6726	3154	272	191	249	188	285	575	521	145	121	87	307	270	190	260	101	180
NM_001080706	Btaf1	chr19	37000568	37088547	+	87979	8509	1028	1117	1400	2031	823	991	1203	1877	1685	2144	1170	1299	1839	2421	2138	3349
NM_001080708	Fam65c	chr2	167806285	167836093	-	29808	2935	13	7	18	16	12	18	13	17	16	9	14	6	2	32	12	13
NM_001080709	4930402F06Rik	chr2	35231081	35252694	-	21613	1371	0	0	0	0	0	0	0	0	0	0	0	1	0	0	0	0
NM_001080710	Sdr16c6	chr4	3983812	4004661	-	20849	1180	0	0	0	0	0	0	0	0	0	0	0	0	0	0	0	0
NM_001080711	Dfnb59	chr2	76488329	76496611	+	8282	1217	0	1	0	1	4	4	5	0	1	1	1	0	0	0	0	1
NM_001080712	Gm7534	chr4	133746718	133758919	-	12201	2338	0	0	0	0	0	4	0	1	0	0	5	0	0	0	0	1
NM_001080742	Vamp5	chr6	72318042	72330462	-	12420	1538	413	241	526	391	267	500	400	474	339	250	444	326	197	802	435	337
NM_001080749	Gtf2i	chr5	134713701	134790630	-	76929	4349	2996	2431	2875	2709	1252	1939	1812	2113	1677	1680	2771	2506	2213	4001	2186	3031
NM_001080754	Ambra1	chr2	91570294	91759006	+	188712	5017	1034	661	1353	990	321	492	373	1039	774	526	1094	789	609	1903	831	847
NM_001080755	Zzz3	chr3	152058966	152125790	+	66824	7595	1164	1083	1384	1742	838	1052	1227	1821	1410	1684	1262	1176	1590	2414	1831	2424
NM_001080769	Uhrf1bp1	chr17	27993451	28036985	+	43534	8567	2259	1340	3659	2582	1422	2251	1836	2991	2070	1513	2486	1878	1421	4782	2197	2366
NM_001080771	Prdm13	chr4	21604626	21613110	-	8484	3174	0	0	1	0	0	2	0	2	2	0	0	1	0	5	0	0
NM_001080776	Gm1123	chr9	98907383	98936109	-	28726	1337	0	0	2	3	0	3	5	3	4	0	2	1	0	2	0	3
NM_001080777	1700029F12Rik	chr13	97791818	97804317	-	12499	1140	1	0	0	0	0	1	0	0	0	0	0	0	1	1	0	0
NM_001080781	1700029H14Rik	chr8	13550721	13562461	-	11740	1432	2	3	4	2	5	7	5	2	4	0	5	1	1	12	3	6
NM_001080793	Ash2l	chr8	26926472	26958166	-	31694	3212	834	760	801	1132	699	961	934	1011	919	1026	817	863	917	1555	1216	1460
NM_001080808	Ccdc64	chr5	116099294	116181568	-	82274	1853	107	89	77	50	117	166	149	48	32	35	219	141	92	107	42	52
NM_001080809	Cps1	chr1	67169600	67277841	+	108241	5562	0	0	0	1	1	1	0	0	1	0	0	2	0	2	0	0
NM_001080811	Bpifa6	chr2	153800680	153826231	+	25551	1572	0	0	0	0	0	0	0	1	0	0	0	0	0	0	0	0
NM_001080812	Cib3	chr8	74728233	74736736	-	8503	646	1	1	1	2	2	0	0	0	0	0	0	0	0	0	0	0
NM_001080813	Rab11fip1	chr8	28249244	28285118	-	35874	7513	423	277	688	715	320	556	447	1007	745	628	460	444	344	1192	798	697
NM_001080814	Fat3	chr9	15714636	16182675	-	468039	18468	6	0	1	2	0	4	5	1	1	0	3	4	0	3	0	0
NM_001080815	Gipr	chr7	19742473	19751476	-	9003	1792	2	4	9	10	4	16	13	14	3	1	3	4	1	9	4	9
NM_001080817	Prdm10	chr9	31122691	31186128	+	63437	3408	193	127	253	195	89	105	100	204	153	96	190	162	132	357	194	186
NM_001080818	Cdc14a	chr3	115975470	116126950	-	151480	4485	77	82	86	69	37	61	43	61	38	49	123	117	119	111	72	127
NM_001080819	Arid1a	chr4	133234922	133309526	-	74604	8175	3014	1839	3835	2904	1406	1995	1587	3331	2444	1733	3062	2167	1581	5989	2682	2681
NM_001080924	Znrf3	chr11	5176331	5344850	-	168519	6306	356	214	665	422	122	181	156	463	280	233	441	296	308	817	373	399
NM_001080925	Rapgefl1	chr11	98698098	98714319	+	16221	4163	53	50	61	46	48	98	58	53	56	39	75	81	74	98	30	54
NM_001080926	Lrp8	chr4	107474863	107549445	+	74582	7296	384	216	656	346	440	598	561	782	532	364	397	317	224	786	381	421
NM_001080928	Rbpj	chr5	53947017	54048684	+	101667	5394	194	285	325	641	175	202	239	621	489	672	241	250	351	707	706	981
NM_001080929	Cdr2l	chr11	115243229	115257446	+	14217	3700	669	374	1742	1170	509	1015	644	2295	1659	1104	779	563	430	2958	1474	1173
NM_001080930	Atxn1l	chr8	112250350	112261639	-	11289	7526	1291	1075	1542	1619	1105	1550	1625	1585	1149	1148	1395	1173	1158	2447	1559	1706
NM_001080931	Med13	chr11	86079216	86171027	-	91811	11787	1038	1314	1390	2026	812	889	1045	2042	1817	2287	1100	1229	1980	2543	2390	3707
NM_001080932	Foxk2	chr11	121121300	121171210	+	49910	5032	1650	1233	2476	2208	1068	1810	1647	2531	1845	1750	1630	1546	1407	3440	2096	2467
NM_001080933	Ankfn1	chr11	89282399	89399869	-	117470	2231	0	0	0	0	0	0	0	0	0	0	0	0	0	1	0	0
NM_001080934	Slc16a5	chr11	115323786	115335712	+	11926	3020	16	7	8	13	10	15	14	8	6	7	7	4	5	9	4	2
NM_001080935	B230217C12Rik	chr11	97702093	97704357	+	2264	1189	13	21	35	25	28	33	34	36	22	18	11	20	16	71	42	37
NM_001080940	Gm6484	chr9	21639953	21641791	+	1838	865	136	91	169	132	61	139	87	77	77	47	98	82	50	161	44	110
NM_001080941	Zfp429	chr13	67490264	67500703	-	10439	2031	3	7	2	11	4	12	6	8	3	13	9	7	13	11	6	9
NM_001080942	Bsph2	chr7	14140214	14156416	-	16202	530	0	0	0	0	0	0	0	0	1	0	0	0	0	0	0	0
NM_001080943	Zdhhc22	chr12	88324330	88329626	-	5296	792	0	1	1	0	0	0	0	0	0	0	0	0	1	2	0	0
NM_001080944	Atp8b4	chr2	126146708	126317289	-	170581	5529	3	3	9	9	3	6	9	11	7	10	10	12	13	19	19	16
NM_001080948	Larp4	chr15	99800495	99846789	+	46294	6543	1025	1153	1434	1569	873	1077	1224	1545	1171	1614	1037	1003	1919	2163	1642	3196
NM_001080949	Ttc5	chr14	51385083	51405195	-	20112	1849	289	163	292	221	177	330	217	226	173	105	368	294	166	434	187	202
NM_001080963	Ppapdc1a	chr7	136400607	136534821	+	134214	1088	3	0	0	0	0	0	0	0	0	0	0	1	0	0	0	0
NM_001080964	Sp2	chr11	96814651	96839002	-	24351	3032	810	464	1111	759	278	518	441	824	635	477	880	661	509	1543	668	773
NM_001080965	Aurkc	chr7	6948095	6955802	+	7707	1152	0	0	0	0	0	0	0	0	0	0	0	0	0	0	0	0
NM_001080967	Tmsb15b2	chrX	133489528	133492518	-	2990	81	0	0	0	0	0	0	0	1	0	0	0	0	0	0	2	0
NM_001080969	Thg1l	chr11	45758808	45769005	-	10197	3795	297	244	368	402	230	286	269	416	333	240	426	292	265	610	336	418
NM_001080971	Tubb1	chr2	174276095	174283881	+	7786	2004	7	0	8	1	2	10	1	2	2	0	5	6	0	11	1	1
NM_001080972	Vmn1r194	chr13	22336083	22336974	+	891	891	0	0	0	0	0	0	0	0	0	0	0	0	0	0	0	0
NM_001080977	Rsbn1l	chr5	20398841	20457640	-	58799	4988	327	399	323	420	222	308	332	279	233	361	400	375	707	492	361	836
NM_001080981	Ddx23	chr15	98475937	98493320	-	17383	2814	3204	1794	4539	3271	2225	3667	2748	3748	2498	1793	3463	2500	1699	5864	2610	2434
NM_001080995	Ddias	chr7	100006036	100022742	-	16706	3449	69	137	52	137	79	68	106	131	104	227	65	80	186	152	217	291
NM_001080999	Trmt2a	chr16	18248975	18254865	+	5890	2829	1630	895	2184	1568	1081	2000	1589	1497	1085	829	1850	1350	934	2711	1126	1339
NM_001081005	1500012F01Rik	chr2	166888433	166891362	+	2929	656	186	163	348	418	168	264	251	485	448	419	258	192	214	573	470	476
NM_001081006	Etl4	chr2	20211539	20732162	+	520623	7413	6	0	3	6	1	2	0	2	1	0	3	1	1	0	3	0
NM_001081007	Zfp382	chr7	30906966	30920051	+	13085	2193	70	75	143	160	67	117	106	204	175	137	104	74	78	264	191	245
NM_001081009	Parp8	chr13	117643630	117814323	-	170693	3088	51	36	89	85	36	46	65	110	82	83	54	39	34	161	119	108
NM_001081010	Olfr367-ps	chr2	37122470	37126907	+	4437	1103	0	0	0	0	0	0	0	0	1	0	0	0	0	0	0	0
NM_001081011	Srgap2	chr1	133181827	133423938	-	242111	8040	521	411	555	643	250	342	368	662	573	518	472	469	507	963	620	767
NM_001081012	Ccdc171	chr4	83171448	83510574	+	339126	4525	28	40	40	51	34	35	34	49	31	30	49	53	54	80	50	82
NM_001081013	Rlf	chr4	120817977	120861139	-	43162	6585	387	464	568	883	326	406	514	612	555	760	363	466	634	1095	868	1578
NM_001081016	Zc3h7b	chr15	81575277	81626699	+	51422	5958	2631	1666	3491	2429	1422	2364	1798	2740	1949	1590	2611	1966	1601	4504	2035	2308
NM_001081017	Unc79	chr12	104187068	104422207	+	235139	8870	3	0	1	1	0	7	1	2	3	1	2	2	2	6	1	0
NM_001081019	Gm12657	chr4	94260340	94267010	+	6670	978	0	0	0	0	1	0	0	1	0	0	0	0	1	3	0	2
NM_001081020	Adamts6	chr13	105077952	105284843	+	206891	4822	48	43	53	91	21	39	26	108	97	100	34	48	51	151	124	145
NM_001081021	Zfp780b	chr7	28744818	28764176	-	19358	5511	64	100	68	103	71	108	131	86	45	81	96	94	165	128	86	181
NM_001081022	D430042O09Rik	chr7	132851389	133018311	+	166922	6191	318	199	395	332	106	161	141	315	196	173	392	279	244	552	307	295
NM_001081024	Setdb2	chr14	60020847	60059714	-	38867	3034	106	171	118	135	59	69	112	125	94	131	139	132	208	194	140	255
NM_001081025	Maats1	chr16	38297839	38341946	-	44107	2765	3	0	5	6	0	1	1	8	8	6	4	0	1	12	7	6
NM_001081027	Kcnt2	chr1	142142833	142506838	+	364005	3855	2	2	0	3	1	0	0	0	2	1	0	0	0	3	1	0
NM_001081028	Sipa1l3	chr7	30105396	30290479	-	185083	7713	1200	717	1811	1292	388	649	488	1164	801	480	1358	1055	637	2555	995	1020
NM_001081029	Tmem243	chr5	9100736	9118983	+	18247	872	111	96	70	73	53	93	88	72	56	38	115	75	112	94	58	98
NM_001081030	Sbf1	chr15	89118666	89145742	-	27076	6190	3815	1971	6094	3839	2233	4301	2977	4838	3228	2158	4153	2887	1706	7998	3397	2991
NM_001081032	Gm8909	chr17	36301388	36305482	-	4094	1357	0	0	18	1	3	4	3	17	6	3	6	3	4	8	2	9
NM_001081033	Pde11a	chr2	75829188	76176710	-	347522	2848	0	0	1	0	0	2	1	0	1	0	0	2	0	3	0	0
NM_001081034	Fbxo11	chr17	88390198	88464625	-	74427	3979	522	751	598	959	363	382	485	669	629	1050	536	658	1110	1033	905	1790
NM_001081035	Nav3	chr10	109120494	109437275	-	316781	7782	592	498	1100	1025	320	416	395	1024	619	584	889	673	705	1681	845	1028
NM_001081037	Srgap1	chr10	121218046	121484371	-	266325	7787	182	158	684	687	154	215	192	1099	754	785	213	155	173	1224	862	801
NM_001081038	Btbd16	chr7	137917582	137969413	+	51831	3434	1	0	0	0	2	0	2	2	1	0	0	0	0	3	0	2
NM_001081040	Coq10a	chr10	127800152	127807093	-	6941	2507	406	272	403	387	296	479	426	272	209	178	471	354	307	433	213	355
NM_001081041	Vps51	chr19	6067841	6077187	-	9346	2622	1264	668	1982	1099	614	1530	1000	1409	943	635	1519	1025	579	2492	903	883
NM_001081043	Ptpn23	chr9	110287592	110310714	-	23122	5336	1647	1038	3425	2482	1341	2216	1653	3442	2565	1752	1975	1358	866	5321	2383	2034
NM_001081044	Mylk2	chr2	152737087	152748801	+	11714	2948	102	42	231	190	109	142	135	254	209	157	113	84	33	375	205	170
NM_001081045	Kansl1	chr11	104194542	104303605	-	109063	5510	1227	951	1562	1377	562	771	786	1291	880	868	1384	1079	1158	2141	1089	1495
NM_001081046	Efcab3	chr11	104953532	104978851	+	25319	1744	1	0	0	0	0	0	1	0	0	0	0	1	0	0	0	1
NM_001081047	Cnksr1	chr4	133783956	133794314	-	10358	2467	1	2	3	3	3	7	6	9	3	2	3	6	7	5	4	1
NM_001081048	Slc25a18	chr6	120723785	120744000	+	20215	1367	7	7	10	12	6	20	18	12	9	10	6	10	8	9	8	6
NM_001081049	Kmt2a	chr9	44611437	44689357	-	77920	16439	1353	1081	1717	1660	844	1074	1129	1935	1362	1208	1354	1192	1230	2871	1849	1874
NM_001081050	Pard3b	chr1	61685397	62688858	+	1003461	8392	71	74	96	128	40	49	45	126	83	109	70	76	79	217	112	181
NM_001081051	D130043K22Rik	chr13	24936999	24993139	+	56140	4977	3	0	6	2	2	8	4	6	4	0	2	4	0	6	3	4
NM_001081052	Nhs	chrX	158274361	158597373	-	323012	5319	34	26	34	56	18	29	24	52	39	26	35	27	25	88	35	46
NM_001081053	Itga10	chr3	96449506	96468442	+	18936	5044	15	16	24	25	46	59	83	30	21	17	23	22	18	35	24	16
NM_001081054	Qrsl1	chr10	43593995	43621542	-	27547	1970	315	228	257	295	156	250	259	229	174	168	331	295	279	443	220	313
NM_001081055	Trappc10	chr10	77649470	77707387	-	57917	5047	2630	1629	3216	2843	1310	2134	1774	2636	1798	1541	2839	2139	1953	4365	2136	2681
NM_001081056	Xpot	chr10	121024435	121063372	-	38937	5989	2370	1740	4440	4159	1863	2826	2562	5080	3851	3926	2865	2282	2447	6475	4111	5053
NM_001081059	Mcur1	chr13	43633774	43655560	-	21786	4356	1553	1498	1712	1730	1145	2086	1796	958	697	875	1747	1551	2162	2367	926	2159
NM_001081060	Slc9a3	chr13	74258962	74303512	+	44550	2490	3	0	0	1	0	2	1	0	2	0	1	0	0	1	0	0
NM_001081061	Bdp1	chr13	100787948	100874025	-	86077	9921	415	541	677	858	302	374	484	826	644	956	486	510	786	1232	984	1476
NM_001081062	Ccno	chr13	113778009	113780986	+	2977	1876	70	39	89	71	144	310	247	160	105	70	53	46	37	113	52	58
NM_001081063	Prss55	chr14	64694279	64704226	-	9947	1015	1	0	1	0	0	0	0	0	1	0	0	0	0	0	0	0
[truncated: 18,614 more rows]

## Sheet: Figure 2d
	Figure 2d
[truncated: 12 more rows]

## Sheet: Figure 2e,h
					Figure 2e,h
[truncated: 4 more rows]

## Sheet: Figure 2f
				Figure 2f
[truncated: 3 more rows]

[truncated: 27 more sheets: Figure 2g, Figure 3b, Figure 3d, Figure 5a, Figure 5c, Figure 5d_WB, Figure 5d_qPCR, Figure 5f, Figure 6a, Figure 6b, Figure 6d, Figure 6e, Figure 6g, Figure 6h, Figure 7a, Figure 7c, Figure 7d, Figure 7f, Suppl. Figure 1a, Suppl. Figure 1b …]
